# Supplementary material for: RNF111-facilitated neddylation potentiates cGAS-mediated antiviral innate immune response
Source: PLoS Pathog. 2021 Mar 15;17(3):e1009401. doi: 10.1371/journal.ppat.1009401 (PMC7959372; doi:10.1371/journal.ppat.1009401)
Supplement: S1 Table — (XLSX) [file ppat.1009401.s009.xlsx]

## Sheet: ReadMe
The identified neddylation sites of cGAS using mass spectrometry data in human and mouse (FDR<0.01)
Sheet Details
Human1,2,3	List of all the detected NEDD8 motified peptides when IP human-cGAS
Mouse1,2,3	List of all the detected NEDD8 motified peptides when IP mouse-cGAS

## Sheet: Human1
Checked	Confidence	PSM Ambiguity	Sequence	Annotated Sequence	Modifications	Modifications (all possible sites)	Modifications in Master Proteins	Modifications in Master Proteins (all Sites)	Qvality PEP	Qvality q-value	SVM_Score	# Protein Groups	# Proteins	# PSMs	Master Protein Accessions	Master Protein Descriptions	Protein Accessions	Positions in Master Proteins	# Missed Cleavages	Theo. MH+ [Da]	Sequence Length	Abundances (Scaled): F1: Sample	Abundances (Normalized): F1: Sample	Abundance: F1: Sample	Abundances Count: F1: Sample	Quan Info	Found in Sample: [S1] F1: Sample	Found in Sample Group: [S1] F1: Sample	Confidence (by Search Engine): Sequest HT	Charge (by Search Engine): Sequest HT	DeltaScore (by Search Engine): Sequest HT	DeltaCn (by Search Engine): Sequest HT	Rank (by Search Engine): Sequest HT	Search Engine Rank (by Search Engine): Sequest HT	Concatenated Rank (by Search Engine): Sequest HT	m/z [Da] (by Search Engine): Sequest HT	DeltaM [ppm] (by Search Engine): Sequest HT	Deltam/z [Da] (by Search Engine): Sequest HT	RT [min] (by Search Engine): Sequest HT	Percolator q-Value (by Search Engine): Sequest HT	Percolator PEP (by Search Engine): Sequest HT	Percolator SVMScore (by Search Engine): Sequest HT	XCorr (by Search Engine): Sequest HT	Top Apex RT [min]
FALSE	High	Unambiguous	AAAAAAALQAK	[K].AAAAAAALQAK.[S]					0.000476736	0	2.178	1	5	4	Q59GY2	Ribosomal protein L4 variant (Fragment) OS=Homo sapiens OX=9606 PE=2 SV=1	P36578; Q59GY2; B4DMJ6; H3BU31; H3BM89	Q59GY2 [368-378]	0	956.552	11	100	3.09639e+06	3.09639e+06	2		High	High	High	2	0.6295	0	1	1	1	478.781	2.17	0.00104	20.8933	0	0.003057	1.223	3.32	21.02
FALSE	High	Unambiguous	NPADLPK	[K].NPADLPK.[L]					0.162873	0.00378403	0.254	1	3	1	P13639	Elongation factor 2 OS=Homo sapiens OX=9606 GN=EEF2 PE=1 SV=4	Q8TA90; Q6PK56; P13639	P13639 [513-519]	0	754.409	7	100	1.18585e+06	1.18585e+06	1		High	High	High	2	0.5524	0	1	1	1	377.709	1.9	0.00072	20.8455	0.002631	0.1012	0.254	1.43	20.49
FALSE	High	Unambiguous	NPVMELNEK	[K].NPVMELNEK.[R]	1xOxidation [M4]	1xOxidation [M4]	F4ZW66 1xOxidation [M534]	F4ZW66 1xOxidation [M534]	0.0120856	0	1.121	1	9	1	F4ZW66	NF110b OS=Homo sapiens OX=9606 PE=2 SV=1	Q12906; F4ZW64; B4DDF3; A0A0S2Z5K8; F4ZW66; B4DFG4; A8K590; Q96SI9; F4ZW65	F4ZW66 [531-539]	0	1089.52	9	100	377062	377062	1		High	High	High	2	0.5562	0	1	1	1	545.268	4.68	0.00255	21.8098	0	0.004427	1.121	1.78	21.72
FALSE	High	Unambiguous	NQLTSNPENTVFDAK	[K].NQLTSNPENTVFDAK.[R]					0.000135123	0	2.59	1	2	1	V9HWB4	Epididymis secretory sperm binding protein Li 89n OS=Homo sapiens OX=9606 GN=HEL-S-89n PE=2 SV=1	V9HWB4; B4DEF7	V9HWB4 [82-96]	0	1677.81	15	100	5669542	5669542	1		High	High	High	2	0.6853	0	1	1	1	839.408	0.03	3e-05	23.8309	0	2.091e-05	2.59	3.75	23.87
FALSE	High	Unambiguous	NQNSWGTGEDVK	[K].NQNSWGTGEDVK.[V]					0.0162489	0	1.024	1	2	2	P20700	Lamin-B1 OS=Homo sapiens OX=9606 GN=LMNB1 PE=1 SV=2	P20700; B4DZT3	P20700 [517-528]	0	1334.6	12	100	750196	750196	1		High	High	High	2	0.7114	0	1	1	1	667.804	2.9	0.00193	22.226	0	0.006311	1.024	2.46	22.19
FALSE	High	Unambiguous	NQVALNPQNTVFDAK	[K].NQVALNPQNTVFDAK.[R]					4.98955e-06	0	3.668	1	9	1	A0A0G2JIW1	Heat shock 70 kDa protein 1B OS=Homo sapiens OX=9606 GN=HSPA1B PE=1 SV=1	B4DNX1; B4E1T6; A0A0G2JIW1; B4DFN9; B4DNT8; A8K5I0; B4E388; A0A1U9X7W4; Q59EJ3	A0A0G2JIW1 [58-72]	0	1658.85	15	100	17711288	17711288	1		High	High	High	2	0.6422	0	1	1	1	829.932	3.97	0.00329	23.847	0	4.101e-07	3.668	3.41	23.94
FALSE	High	Unambiguous	NQVAMNPTNTVFDAK	[K].NQVAMNPTNTVFDAK.[R]					0.000346787	0	2.282	1	12	1	Q53GZ6	Heat shock 70kDa protein 8 isoform 1 variant (Fragment) OS=Homo sapiens OX=9606 PE=2 SV=1	E9PLF4; E9PKE3; E9PQQ4; E9PNE6; Q53HF2; Q53GZ6; V9HW22; E9PK54; B4DTX2; E9PN25; E9PPY6; E9PQK7	Q53GZ6 [57-71]	0	1649.8	15	100	2.57253e+06	2.57253e+06	1		High	High	High	2	0.7038	0	1	1	1	825.403	1.87	0.00154	23.9569	0	6.426e-05	2.282	3.41	24.03
FALSE	High	Unambiguous	NQVAMNPTNTVFDAK	[K].NQVAMNPTNTVFDAK.[R]	1xOxidation [M5]	1xOxidation [M5]	Q53GZ6 1xOxidation [M61]	Q53GZ6 1xOxidation [M61]	9.08964e-06	0	3.472	1	12	1	Q53GZ6	Heat shock 70kDa protein 8 isoform 1 variant (Fragment) OS=Homo sapiens OX=9606 PE=2 SV=1	E9PLF4; E9PKE3; E9PQQ4; E9PNE6; Q53HF2; Q53GZ6; V9HW22; E9PK54; B4DTX2; E9PN25; E9PPY6; E9PQK7	Q53GZ6 [57-71]	0	1665.79	15	100	4778161	4778161	1		High	High	High	2	0.7188	0	1	1	1	833.398	-0.81	-0.00068	23.3784	0	8.392e-07	3.472	3.13	23.42
FALSE	High	Unambiguous	NSTWSGESK	[K].NSTWSGESK.[T]					0.164743	0.00378403	0.25	1	5	1	P19338	Nucleolin OS=Homo sapiens OX=9606 GN=NCL PE=1 SV=3	Q9BQ02; B3KM80; P19338; Q6ZS99; B3KTP9	P19338 [478-486]	0	995.443	9	100	163160	163160	1		High	High	High	2	0.371	0	1	1	1	498.226	1.77	0.00088	20.0196	0.002631	0.1026	0.25	1.24	20.02
FALSE	High	Unambiguous	NVTLPAVFK	[K].NVTLPAVFK.[A]					0.208126	0.00378403	0.167	1	8	1	Q59GY2	Ribosomal protein L4 variant (Fragment) OS=Homo sapiens OX=9606 PE=2 SV=1	Q53G74; P36578; B4DFI6; H3BTP7; B4DP82; Q59GY2; B4DMJ6; H3BU31	Q59GY2 [35-43]	0	988.583	9	100	3.09352e+06	3.09352e+06	1		High	High	High	2	0.3789	0	1	1	1	494.796	3.06	0.00151	24.3757	0.002631	0.1371	0.167	1.9	24.37
FALSE	High	Unambiguous	PAPPQTEQVESK	[K].PAPPQTEQVESK.[R]					0.25007	0.00723901	0.1	1	1	1	Q15061	WD repeat-containing protein 43 OS=Homo sapiens OX=9606 GN=WDR43 PE=1 SV=3	Q15061	Q15061 [417-428]	0	1310.66	12	100	197077	197077	1		High	High	High	2	0.5197	0	1	1	1	655.834	1.17	0.00077	16.2847	0.004963	0.1719	0.1	1.27	16.45
FALSE	High	Unambiguous	PAVVETVTTAK	[K].PAVVETVTTAK.[P]					0.00349356	0	1.527	1	4	2	A8K492	cDNA FLJ76789, highly similar to Homo sapiens methionine-tRNA synthetase (MARS), mRNA OS=Homo sapiens OX=9606 PE=2 SV=1	P56192; H0YI94; H0YIP0; A8K492	A8K492 [828-838]	0	1115.63	11	100	342049	342049	1		High	High	High	2	0.7179	0	1	1	1	558.323	7.44	0.00415	22.535	0	0.001008	1.527	2.8	22.49
FALSE	High	Unambiguous	QDAQSLHGDIPQK	[K].QDAQSLHGDIPQK.[Q]					0.107262	0	0.398	1	1	1	Q9NR30	Nucleolar RNA helicase 2 OS=Homo sapiens OX=9606 GN=DDX21 PE=1 SV=5	Q9NR30	Q9NR30 [462-474]	0	1436.71	13	100	1.89263e+06	1.89263e+06	1		High	High	High	3	0.5938	0	1	1	1	479.576	-0.49	-0.00023	24.0414	0	0.06085	0.398	3.25	24.06
FALSE	High	Unambiguous	QEYDESGPSIVHRK	[K].QEYDESGPSIVHRK.[C]					0.205825	0.00378403	0.171	1	23	1	P60709	Actin, cytoplasmic 1 OS=Homo sapiens OX=9606 GN=ACTB PE=1 SV=1	A5A3E0; A0A2R8YFE2; V9HVZ7; Q53G99; Q9BYX7; Q6PJ43; Q53GK6; P0CG39; P60709; B4E335; Q8WVW5; Q53G76; Q96DE1; B4E3A4; Q96FU6; Q6S8J3; B4DVQ0; B4DW52; P0CG38; P63261; L0R5C4; B3KWQ3; B7ZAP6	P60709 [360-373]	0	1644.8	14					NoQuanValues	High	High	High	2	0.5829	0	1	1	1	822.904	1.35	0.00111	24.3838	0.002631	0.1349	0.171	1.75
FALSE	High	Unambiguous	QFAEMYVAK	[K].QFAEMYVAK.[F]	1xOxidation [M5]	1xOxidation [M5]	P13639 1xOxidation [M231]	P13639 1xOxidation [M231]	0.0332228	0	0.789	1	5	1	P13639	Elongation factor 2 OS=Homo sapiens OX=9606 GN=EEF2 PE=1 SV=4	B4DMC6; B4DPU3; B4DRE8; Q6PK56; P13639	P13639 [227-235]	0	1102.52	9	100	2.42098e+06	2.42098e+06	1		High	High	High	2	0.4295	0	1	1	1	551.765	-1.35	-0.00075	23.7843	0	0.01484	0.789	1.56	23.83
FALSE	High	Unambiguous	QLGSILK	[K].QLGSILK.[T]					0.205825	0.00378403	0.171	1	4	1	O14980	Exportin-1 OS=Homo sapiens OX=9606 GN=XPO1 PE=1 SV=1	B7ZB16; B4DR01; O14980; B3KWD0	O14980 [687-693]	0	758.477	7	100	2.30417e+06	2.30417e+06	1		High	High	High	2	0.1386	0	1	1	1	379.743	1.33	0.0005	24.2708	0.002631	0.135	0.171	1.66	24.27
FALSE	High	Unambiguous	QQEVVVAGSSLPTSSK	[K].QQEVVVAGSSLPTSSK.[V]					0.0849227	0	0.477	1	1	1	A0A024R3P9	Acyl-Coenzyme A binding domain containing 3, isoform CRA_a OS=Homo sapiens OX=9606 GN=ACBD3 PE=4 SV=1	A0A024R3P9	A0A024R3P9 [307-322]	0	1616.85	16					NoQuanValues	High	High	High	2	0.66	0	1	1	1	808.929	1.7	0.00137	22.1089	0	0.04583	0.477	1
FALSE	High	Unambiguous	QQFVEYDK	[K].QQFVEYDK.[N]					0.146472	0.00378403	0.291	1	2	1	Q14257	Reticulocalbin-2 OS=Homo sapiens OX=9606 GN=RCN2 PE=1 SV=1	Q14257; H0YL43	Q14257 [104-111]	0	1056.5	8					NoQuanValues	High	High	High	2	0.5647	0	1	1	1	528.752	-2.05	-0.00108	23.4528	0.002631	0.08881	0.291	2.32
FALSE	High	Unambiguous	QTAAQVTLK	[K].QTAAQVTLK.[A]					0.00923704	0	1.209	1	1	1	A0A024QZP6	Core histone macro-H2A OS=Homo sapiens OX=9606 GN=H2AFY2 PE=4 SV=1	A0A024QZP6	A0A024QZP6 [324-332]	0	959.552	9	100	422429	422429	1		High	High	High	2	0.2938	0	1	1	1	480.28	-0.16	-8e-05	21.5664	0	0.003216	1.209	1.6	21.48
FALSE	High	Unambiguous	RKGDEVDGVDEVAK	[K].RKGDEVDGVDEVAK.[K]					0.0605868	0	0.59	1	6	1	A0A024R3T8	Poly [ADP-ribose] polymerase OS=Homo sapiens OX=9606 GN=PARP1 PE=4 SV=1	Q96P95; Q05D33; B4E0E1; A0A024R3T8; B2R5W3; Q6PJL0	A0A024R3T8 [208-221]	1	1516.76	14					NoQuanValues	High	High	High	3	0.1092	0	1	1	1	506.262	7	0.00354	24.3438	0	0.03052	0.59	1.74
FALSE	High	Unambiguous	RTAAENDFVTLK	[K].RTAAENDFVTLK.[K]					0.00885021	0	1.223	1	1	1	P35908	Keratin, type II cytoskeletal 2 epidermal OS=Homo sapiens OX=9606 GN=KRT2 PE=1 SV=2	P35908	P35908 [275-286]	0	1364.72	12					NoQuanValues	High	High	High	2	0.5196	0	1	1	1	682.864	3.3	0.00225	24.2988	0	0.003052	1.223	3.83
FALSE	High	Unambiguous	RTAAENDFVTLKK	[K].RTAAENDFVTLKK.[D]					0.00809959	0	1.252	1	1	1	P35908	Keratin, type II cytoskeletal 2 epidermal OS=Homo sapiens OX=9606 GN=KRT2 PE=1 SV=2	P35908	P35908 [275-287]	1	1492.81	13					NoQuanValues	High	High	High	3	0.5906	0	1	1	1	498.279	6.18	0.00308	24.4197	0	0.002748	1.252	2.98
FALSE	High	Unambiguous	RTNAENEFVTIK	[K].RTNAENEFVTIK.[K]					0.164743	0.00378403	0.25	1	7	1	H6VRG1	Keratin 1 OS=Homo sapiens OX=9606 GN=KRT1 PE=1 SV=1	H6VRF8; H6VRG0; P04264; H6VRG3; H6VRF9; H6VRG2; H6VRG1	H6VRG1 [278-289]	0	1421.74	12	100	24570558	24570558	1		High	High	High	3	0.7207	0	1	1	1	474.585	1.16	0.00055	24.259	0.002631	0.1029	0.25	3.76	24.28
FALSE	High	Unambiguous	RTNAENEFVTIKK	[K].RTNAENEFVTIKK.[D]					0.0285431	0	0.839	1	7	1	H6VRG1	Keratin 1 OS=Homo sapiens OX=9606 GN=KRT1 PE=1 SV=1	H6VRF8; H6VRG0; P04264; H6VRG3; H6VRF9; H6VRG2; H6VRG1	H6VRG1 [278-290]	1	1549.83	13					NoQuanValues	High	High	High	2	0.5196	0	1	1	1	775.422	1.98	0.00154	24.3784	0	0.01235	0.839	3.58
FALSE	High	Unambiguous	SAVEDEGLK	[K].SAVEDEGLK.[G]					0.00166638	0	1.769	1	15	4	A0A0G2JIW1	Heat shock 70 kDa protein 1B OS=Homo sapiens OX=9606 GN=HSPA1B PE=1 SV=1	B4E1S9; B4DNX1; V9GZ37; B4E1T6; B4DI39; A0A0G2JIW1; B4DFN9; B4DWK5; B4DNT8; A8K5I0; B4E388; A0A1U9X7W4; Q59EJ3; B4DVU9; B3KTT5	A0A0G2JIW1 [552-560]	0	947.468	9	100	7.91679e+06	7.91679e+06	2		High	High	High	2	0.6113	0	1	1	1	474.239	2.24	0.00106	20.6049	0	0.0004175	1.769	2.47	20.79
FALSE	High	Unambiguous	SEMEVQDAELK	[K].SEMEVQDAELK.[A]	1xOxidation [M3]	1xOxidation [M3]	A0A024RB85 1xOxidation [M347]	A0A024RB85 1xOxidation [M347]	0.0088773	0	1.222	1	4	2	A0A024RB85	Proliferation-associated 2G4, 38kDa, isoform CRA_a OS=Homo sapiens OX=9606 GN=PA2G4 PE=4 SV=1	A8K6Y1; Q6PIN5; Q05D08; A0A024RB85	A0A024RB85 [345-355]	0	1294.58	11					NoQuanValues	High	High	High	2	0.786	0	1	1	1	647.798	4.29	0.00277	20.2413	0	0.005355	1.069	2.43
FALSE	High	Unambiguous	SEPIPESNDGPVK	[K].SEPIPESNDGPVK.[V]					0.000943249	0	1.955	1	5	2	V9HVY3	Protein disulfide-isomerase OS=Homo sapiens OX=9606 GN=HEL-S-269 PE=2 SV=1	B3KQT9; B3KQT2; B4DDM1; B4DJ98; V9HVY3	V9HVY3 [367-379]	0	1368.66	13	100	1.34625e+06	1.34625e+06	1		High	High	High	2	0.7783	0	1	1	1	684.835	-0.56	-0.00039	20.4128	0	0.0002115	1.955	2.12	20.47
FALSE	High	Unambiguous	SETILSPPPEK	[K].SETILSPPPEK.[R]					0.0128074	0	1.102	1	2	1	A0A024QZP6	Core histone macro-H2A OS=Homo sapiens OX=9606 GN=H2AFY2 PE=4 SV=1	Q9HA11; A0A024QZP6	A0A024QZP6 [124-134]	0	1197.64	11					NoQuanValues	High	High	High	2	0.7639	0	1	1	1	599.321	-1.52	-0.00091	23.7851	0	0.004748	1.102	3.05
FALSE	High	Unambiguous	NNASTDYDLSDK	[K].NNASTDYDLSDK.[S]					4.90714e-05	0	2.921	1	8	2	P39023	60S ribosomal protein L3 OS=Homo sapiens OX=9606 GN=RPL3 PE=1 SV=2	P39023; Q9BT63; Q49AJ9; Q9NY85; Q8TBW1; G5E9G0; B5MCW2; B3KS36	P39023 [301-312]	0	1342.58	12	100	637060	637060	1		High	High	High	2	0.771	0	1	1	1	671.792	0.09	6e-05	20.4274	0	1.177e-05	2.748	2.97	20.38
FALSE	High	Unambiguous	NMQDMVEDYRNK	[K].NMQDMVEDYRNK.[Y]	2xOxidation [M2; M5]	2xOxidation [M2; M5]	H6VRG1 2xOxidation [M260; M263]	H6VRG1 2xOxidation [M260; M263]	0.000282501	0	2.349	1	7	2	H6VRG1	Keratin 1 OS=Homo sapiens OX=9606 GN=KRT1 PE=1 SV=1	H6VRF8; H6VRG0; P04264; H6VRG3; H6VRF9; H6VRG2; H6VRG1	H6VRG1 [259-270]	0	1574.66	12	100	17785592	17785592	2		High	High	High	3	0.7385	0	1	1	1	525.557	0.01	0	24.0011	0	5.037e-05	2.349	3.48	24.04
FALSE	High	Unambiguous	NGQDLGVAFK	[K].NGQDLGVAFK.[I]					0.0141646	0	1.069	1	15	1	Q00839	Heterogeneous nuclear ribonucleoprotein U OS=Homo sapiens OX=9606 GN=HNRNPU PE=1 SV=6	A0A1X7SBS1; Q7Z4Q5; Q5RI18; A0A1W2PP34; Q00839; B4DLR3; A0A1W2PP35; A0A1W2PPH7; Q96BA7; A0A1W2PPL4; A0A1W2PQ74; B3KX72; A0A1W2PQL0; A0A1W2PPS1; A0A1W2PRZ7	Q00839 [424-433]	0	1048.54	10					NoQuanValues	High	High	High	2	0.7086	0	1	1	1	524.775	1.14	0.0006	24.0989	0	0.005343	1.069	2.78
FALSE	High	Unambiguous	NEEPSEEEIDAPKPK	[K].NEEPSEEEIDAPKPK.[K]					0.127835	0.00378403	0.338	1	1	1	Q9NR30	Nucleolar RNA helicase 2 OS=Homo sapiens OX=9606 GN=DDX21 PE=1 SV=5	Q9NR30	Q9NR30 [117-131]	1	1711.8	15	100	6.83516e+06	6.83516e+06	1		High	High	High	3	0.629	0	1	1	1	571.273	0.85	0.00049	24.047	0.002631	0.07521	0.338	2.21	24.22
FALSE	High	Unambiguous	IIEDQQESLNK	[K].IIEDQQESLNK.[W]					0.000240205	0	2.402	1	4	1	B5BUB5	Autoantigen La (Fragment) OS=Homo sapiens OX=9606 GN=SSB PE=2 SV=1	Q9UMH5; B5BUB5; Q14730; P05455	B5BUB5 [318-328]	0	1316.67	11	100	548733	548733	1		High	High	High	2	0.5244	0	1	1	1	658.84	3.06	0.00201	20.6261	0	4.145e-05	2.402	2.46	20.5
FALSE	High	Unambiguous	LLEVEHPAAK	[K].LLEVEHPAAK.[V]					0.056712	0	0.612	1	6	1	P17987	T-complex protein 1 subunit alpha OS=Homo sapiens OX=9606 GN=TCP1 PE=1 SV=1	E7ERF2; P17987; F5H676; F5H136; F5H726; F5GZI8	P17987 [64-73]	0	1106.62	10					NoQuanValues	High	High	High	3	0.4751	0	1	1	1	369.546	2.45	0.0009	24.3176	0	0.02816	0.612	2.21
FALSE	High	Unambiguous	LILDSARATK	[K].LILDSARATK.[G]					0.117811	0	0.366	1	8	1	P29401	Transketolase OS=Homo sapiens OX=9606 GN=TKT PE=1 SV=3	B3KPZ8; A0A0B4J1R6; A0A0K0K1H9; P29401; Q53EM5; B4E022; B3KSI4; B4DVU1	P29401 [544-553]	0	1087.65	10					NoQuanValues	High	High	High	3	0.39	0	1	1	1	363.222	4.23	0.00153	24.3764	0	0.06824	0.366	2.41
FALSE	High	Unambiguous	LIINSLYK	[K].LIINSLYK.[N]					0.0155697	0	1.038	1	7	1	V9HWP2	Epididymis luminal protein 35 OS=Homo sapiens OX=9606 GN=HEL-S-125m PE=2 SV=1	V9HWP2; F8W026; A0A1W2PRR1; B4DQX3; Q96GW1; Q5CAQ5; Q59FC6	V9HWP2 [88-95]	0	963.587	8	100	4.9987e+06	4.9987e+06	1		High	High	High	2	0.4882	0	1	1	1	482.298	1.95	0.00094	24.4477	0	0.005989	1.038	2.11	24.44
FALSE	High	Unambiguous	LLTLFLITQLK	[-].LLTLFLITQLK.[M]					0.261072	0.00723901	0.084	1	1	1	D3WZ02	ATP synthase protein 8 (Fragment) OS=Homo sapiens OX=9606 PE=3 SV=1	D3WZ02	D3WZ02 [1-11]	0	1302.84	11					NoQuanValues	High	High	High	3	0.2727	0	1	1	3	434.95	-2.62	-0.00114	24.9697	0.004963	0.1816	0.084	0.11
FALSE	High	Unambiguous	IMATPEQVGK	[K].IMATPEQVGK.[M]	1xOxidation [M2]	1xOxidation [M2]	B2RDN9 1xOxidation [M453]	B2RDN9 1xOxidation [M453]	0.0872231	0	0.468	1	6	1	B2RDN9	cDNA, FLJ96699, highly similar to Homo sapiens thyroid autoantigen 70kDa (Ku antigen) (G22P1), mRNA OS=Homo sapiens OX=9606 PE=2 SV=1	B2RDN9; B1AHC9; P12956; B4E356; Q6IC76; B4DE32	B2RDN9 [452-461]	0	1089.56	10	100	632849	632849	1		High	High	High	2	0.6571	0	1	1	1	545.287	5.35	0.00291	19.0255	0	0.04739	0.468	1.75	19.18
FALSE	High	Unambiguous	LMIEMDGTENK	[K].LMIEMDGTENK.[S]	2xOxidation [M2; M5]	2xOxidation [M2; M5]	P06733 2xOxidation [M94; M97]	P06733 2xOxidation [M94; M97]	0.0183008	0	0.985	1	7	3	P06733	Alpha-enolase OS=Homo sapiens OX=9606 GN=ENO1 PE=1 SV=2	K7EM90; L0R849; A0A2R8Y6G6; A0A2R8YEM5; A0A2R8Y879; P06733; A4UCS8	P06733 [93-103]	0	1312.58	11	100	930598	930598	2		High	High	High	2	0.6701	0	1	1	1	656.793	1.71	0.00112	20.6236	0	0.009338	0.916	1.97	20.49
FALSE	High	Unambiguous	LNDGSQITYEK	[K].LNDGSQITYEK.[C]					0.000659397	0	2.072	1	3	1	O95831	Apoptosis-inducing factor 1, mitochondrial OS=Homo sapiens OX=9606 GN=AIFM1 PE=1 SV=1	Q5RZA0; O95831; Q5RZ99	O95831 [245-255]	0	1267.62	11	100	245488	245488	1		High	High	High	2	0.543	0	1	1	1	634.312	0.12	8e-05	21.088	0	0.0001384	2.072	2.21	21.1
FALSE	High	Unambiguous	LNDLEDALQQAK	[K].LNDLEDALQQAK.[E]					0.00346165	0	1.53	1	7	1	H6VRG1	Keratin 1 OS=Homo sapiens OX=9606 GN=KRT1 PE=1 SV=1	H6VRF8; H6VRG0; P04264; H6VRG3; H6VRF9; H6VRG2; H6VRG1	H6VRG1 [445-456]	0	1357.7	12	100	25342380	25342380	1		High	High	High	2	0.6718	0	1	1	1	679.353	2.74	0.00186	24.1213	0	0.0009982	1.53	3.26	24.16
FALSE	High	Unambiguous	LNDLEEALQQAK	[K].LNDLEEALQQAK.[E]					0.0088773	0	1.222	1	1	1	P35908	Keratin, type II cytoskeletal 2 epidermal OS=Homo sapiens OX=9606 GN=KRT2 PE=1 SV=2	P35908	P35908 [442-453]	0	1371.71	12	100	2.97233e+06	2.97233e+06	1		High	High	High	2	0.6417	0	1	1	1	686.361	2.34	0.00161	24.2148	0	0.003064	1.222	3.6	24.23
FALSE	High	Unambiguous	INNFSADIK	[K].INNFSADIK.[DL]					0.0414447	0	0.716	1	5	1	P13797	Plastin-3 OS=Homo sapiens OX=9606 GN=PLS3 PE=1 SV=4	Q53GY0; Q96HI1; B4DPW9; A0A0A0MSQ0; P13797	P13797 [289-297]	0	1021.53	9	100	4.96041e+06	4.96041e+06	1		High	High	High	2	0.4519	0	1	1	1	511.27	0.79	0.0004	24.0589	0	0.01931	0.716	2.39	24.16
FALSE	High	Unambiguous	LNVCVSK	[K].LNVCVSK.[Q]	1xCarbamidomethyl [C4]	1xCarbamidomethyl [C4]	A0A384N6C7 1xCarbamidomethyl [C452]	A0A384N6C7 1xCarbamidomethyl [C452]	0.0973225	0	0.431	1	7	1	A0A384N6C7	Epididymis secretory sperm binding protein OS=Homo sapiens OX=9606 PE=2 SV=1	A0A3B3ITJ4; M0QXS5; A0A384N6C7; M0QYT0; P14866; B2R959; Q6NTA2	A0A384N6C7 [449-455]	0	819.439	7	100	579837	579837	1		High	High	High	2	0.3418	0	1	1	1	410.225	4.12	0.00169	21.7777	0	0.05409	0.431	1.96	21.67
FALSE	High	Unambiguous	LNVTEQEK	[K].LNVTEQEK.[I]					0.0415703	0	0.715	1	8	1	P06733	Alpha-enolase OS=Homo sapiens OX=9606 GN=ENO1 PE=1 SV=2	K7EM90; L0R849; A0A2R8Y6G6; A0A2R8YEM5; A0A2R8Y879; A0A2R8Y6I8; P06733; A4UCS8	P06733 [82-89]	0	960.5	8	100	957523	957523	1		High	High	High	2	0.3946	0	1	1	1	480.754	1.3	0.00063	20.0354	0	0.01941	0.715	2.23	19.57
FALSE	High	Unambiguous	SGDAAIVDMVPGK	[K].SGDAAIVDMVPGK.[P]	1xOxidation [M9]	1xOxidation [M9]	Q53G85 1xOxidation [M404]	Q53G85 1xOxidation [M404]	0.0582669	0	0.603	1	41	1	Q53G85	Elongation factor 1-alpha (Fragment) OS=Homo sapiens OX=9606 PE=2 SV=1	Q53HQ7; A0A4D5RA52; Q53HR1; Q6IPT9; Q9H2I7; Q96CD8; Q53GA1; Q96RE1; A8K9C4; A0A4D5RBD4; A0A087WVQ9; A0A4D5RAR2; B4DV42; Q53G89; Q6P4C9; A0A4D5RAE2; Q96C29; Q6P082; Q53HM9; Q53G85; Q16577; Q6IPS9; Q2F837; A0A4D5RAB6; B4DNE0; B4E2C5; A0A4D5RAN2; Q6IPN6; Q9NZS6; A0A4D5RAC9; Q504Z0; A0A4D5RBH1; A0A087WV01; Q53HR5; A0A4D5RBE6; Q53GE9; Q5VTE0; Q96EB3; Q8IUB0; A0A4D5RAC7; Q8TBL1	Q53G85 [396-408]	0	1275.62	13	100	230053	230053	1		High	High	High	2	0.6744	0	1	1	1	638.319	5.07	0.00323	22.2423	0	0.02915	0.603	1.72	22.23
FALSE	High	Unambiguous	LPVALDPGAK	[K].LPVALDPGAK.[I]					0.0169577	0	1.01	1	5	1	P04843	Dolichyl-diphosphooligosaccharide--protein glycosyltransferase subunit 1 OS=Homo sapiens OX=9606 GN=RPN1 PE=1 SV=1	Q53EP4; P04843; B4DL99; Q6IBR0; Q96HX3	P04843 [117-126]	0	980.578	10	100	3.31539e+06	3.31539e+06	1		High	High	High	2	0.519	0	1	1	1	490.794	2.67	0.00131	24.1993	0	0.006644	1.01	2.1	24.19
FALSE	High	Unambiguous	IRYESLTDPSK	[K].IRYESLTDPSK.[L]					0.0781328	0	0.505	2	12	1	K9JA46; A0A024RD80	Epididymis luminal secretory protein 52 OS=Homo sapiens OX=9606 GN=EL52 PE=2 SV=1;Heat shock protein 90kDa alpha (Cytosolic), class B member 1, isoform CRA_a OS=Homo sapiens OX=9606 GN=HSP90AB1 PE=3 SV=1	B4DTA5; K9JA46; Q2VPJ6; G3V2J8; Q6PK50; A0A024RD80; Q58FF8; Q58FF6; B4DMA2; Q58FF7; Q86SX1; O14942	K9JA46 [59-69]; A0A024RD80 [54-64]	0	1308.68	11	100	12882301	12882301	1	NotUnique	High	High	High	2	0.4201	0	1	1	1	654.845	2.68	0.00175	24.2615	0	0.04145	0.505	2.69	24.27
FALSE	High	Unambiguous	ISAPNEFDVMFK	[K].ISAPNEFDVMFK.[L]	1xOxidation [M10]	1xOxidation [M10]	Q8N884 1xOxidation [M229]	Q8N884 1xOxidation [M229]	0.0655007	0	0.564	1	1	1	Q8N884	Cyclic GMP-AMP synthase OS=Homo sapiens OX=9606 GN=CGAS PE=1 SV=2	Q8N884	Q8N884 [220-231]	0	1413.67	12					NoQuanValues	High	High	High	2	0.6822	0	1	1	1	707.342	2.97	0.0021	24.2636	0	0.0335	0.564	2.58
FALSE	High	Unambiguous	LSDGVAVLK	[K].LSDGVAVLK.[V]					0.034246	0	0.779	1	5	1	A0A024R3X4	Epididymis secretory sperm binding protein (Fragment) OS=Homo sapiens OX=9606 GN=HSPD1 PE=2 SV=1	B7Z4F6; B3GQS7; B7Z5E7; B7Z597; A0A024R3X4	A0A024R3X4 [397-405]	0	901.535	9	100	18988268	18988268	1		High	High	High	2	0.3361	0	1	1	1	451.271	0.22	0.0001	24.1501	0	0.01535	0.779	2.44	24.16
FALSE	High	Unambiguous	LSPDAIPGK	[K].LSPDAIPGK.[W]					0.244714	0.00723901	0.108	1	3	1	P49327	Fatty acid synthase OS=Homo sapiens OX=9606 GN=FASN PE=1 SV=3	P49327; A0A0U1RQF0; Q6PJJ3	P49327 [1583-1591]	0	897.504	9	100	452087	452087	1		High	High	High	2	0.5372	0	1	1	1	449.257	3.95	0.00177	21.9874	0.004963	0.1673	0.108	1.21	22.13
FALSE	High	Unambiguous	LSRDDISTAAGMVK	[K].LSRDDISTAAGMVK.[G]	1xOxidation [M12]	1xOxidation [M12]	Q8N884 1xOxidation [M185]	Q8N884 1xOxidation [M185]	0.000394349	0	2.24	1	1	1	Q8N884	Cyclic GMP-AMP synthase OS=Homo sapiens OX=9606 GN=CGAS PE=1 SV=2	Q8N884	Q8N884 [174-187]	0	1479.75	14	100	9038591	9038591	1		High	High	High	2	0.699	0	1	1	1	740.375	-2.34	-0.00173	24.1238	0	7.504e-05	2.24	3.92	24.17
FALSE	High	Unambiguous	ISSDLDGHPVPK	[K].ISSDLDGHPVPK.[Q]					0.121303	0.00378403	0.356	1	6	1	P29401	Transketolase OS=Homo sapiens OX=9606 GN=TKT PE=1 SV=3	A0A0S2Z5C0; F8W888; P29401; Q53EM5; B4E022; E9PFF2	P29401 [103-114]	0	1264.65	12	100	3.8961e+06	3.8961e+06	1		High	High	High	3	0.5405	0	1	1	1	422.223	1.41	0.00059	24.2374	0.002631	0.07064	0.356	2.22	24.23
FALSE	High	Unambiguous	ISVVSATK	[K].ISVVSATK.[G]					0.0551976	0	0.621	1	5	1	Q9UKV3	Apoptotic chromatin condensation inducer in the nucleus OS=Homo sapiens OX=9606 GN=ACIN1 PE=1 SV=2	Q9UKV3; S4R3H4; B4DQZ7; G3V3T3; E7EQT4	Q9UKV3 [824-831]	0	804.483	8	100	193472	193472	1		High	High	High	2	0.1779	0	1	1	1	402.745	1.27	0.00051	22.1016	0	0.02722	0.621	1.63	22.22
FALSE	High	Unambiguous	ITITNDK	[K].ITITNDK.[G]					0.0872231	0	0.468	2	42	2	A0A0G2JIW1; Q53GZ6	Heat shock 70 kDa protein 1B OS=Homo sapiens OX=9606 GN=HSPA1B PE=1 SV=1;Heat shock 70kDa protein 8 isoform 1 variant (Fragment) OS=Homo sapiens OX=9606 PE=2 SV=1	B4E1S9; B4DNX1; B4DXY3; E9PKE3; V9GZ37; B4E1T6; B4DI39; A0A0G2JIW1; Q96H53; P17066; E9PNE6; B4DI54; P54652; A8K7Q2; E9PS65; A0A1U9X7X9; Q53FC7; Q53GZ6; B4DHP5; V9HW22; Q96IS6; B3KSM6; B2RCQ9; B4DFN9; B4DWK5; B4DNT8; A8K5I0; B2R6X5; B4E388; B3KUS2; A0A1U9X7W4; E9PM13; Q96BE0; P34931; A0A384MDT7; B4E1Q1; B3KTV0; Q59EJ3; B4DVU9; Q53FA3; A0A1U9X7X4; B3KTT5	A0A0G2JIW1 [502-508]; Q53GZ6 [501-507]	0	804.446	7	100	3.10851e+06	3.10851e+06	1	NotUnique	High	High	High	2	0.2798	0	1	1	1	402.728	2.34	0.00094	20.8119	0.006837	0.2338	0.007	1.93	20.65
FALSE	High	Unambiguous	LVTDLTK	[K].LVTDLTK.[V]					0.133529	0.00378403	0.323	1	12	1	B4DPP6	cDNA FLJ54371, highly similar to Serum albumin OS=Homo sapiens OX=9606 PE=2 SV=1	B2RBS8; P02768; Q56G89; A0A0C4DGB6; H0YA55; B4DPR2; F6KPG5; D6RHD5; C9JKR2; A8K9P0; B4DPP6; B7WNR0	B4DPP6 [267-273]	0	789.472	7	100	44965888	44965888	1		High	High	High	2	0.4468	0	1	1	1	395.24	1.11	0.00044	24.007	0.002631	0.07944	0.323	1.88	24.12
FALSE	High	Unambiguous	LYGSAGPPPTGEEDTAEK	[K].LYGSAGPPPTGEEDTAEK.[D]					0.0108937	0	1.155	1	1	2	V9HWB4	Epididymis secretory sperm binding protein Li 89n OS=Homo sapiens OX=9606 GN=HEL-S-89n PE=2 SV=1	V9HWB4	V9HWB4 [634-651]	0	1818.84	18	100	513852	513852	1		High	High	High	2	0.7604	0	1	1	1	909.928	4.8	0.00437	20.9674	0	0.01316	0.822	1.92	21.04
FALSE	High	Unambiguous	MDSTANEVEAVK	[K].MDSTANEVEAVK.[V]					0.056034	0	0.616	1	9	1	A0A024R8S5	Protein disulfide-isomerase OS=Homo sapiens OX=9606 GN=P4HB PE=2 SV=1	B4DNL5; H0Y3Z3; H7BZ94; B4DLN6; B4DUA5; A0A024R8S5; Q96C96; B3KTQ9; I3L0S0	A0A024R8S5 [425-436]	0	1293.6	12					NoQuanValues	High	High	High	2	0.48	0	1	1	1	647.304	0.61	0.0004	20.9513	0	0.02777	0.616	1.5
FALSE	High	Unambiguous	MDSTANEVEAVK	[K].MDSTANEVEAVK.[V]	1xOxidation [M1]	1xOxidation [M1]	A0A024R8S5 1xOxidation [M425]	A0A024R8S5 1xOxidation [M425]	0.0198704	0	0.958	1	9	1	A0A024R8S5	Protein disulfide-isomerase OS=Homo sapiens OX=9606 GN=P4HB PE=2 SV=1	B4DNL5; H0Y3Z3; H7BZ94; B4DLN6; B4DUA5; A0A024R8S5; Q96C96; B3KTQ9; I3L0S0	A0A024R8S5 [425-436]	0	1309.59	12					NoQuanValues	High	High	High	2	0.6234	0	1	1	1	655.302	2.44	0.0016	19.429	0	0.008029	0.958	1.54
FALSE	High	Unambiguous	NDYDQLQK	[K].NDYDQLQK.[A]					0.166158	0.00378403	0.247	1	4	1	P15924	Desmoplakin OS=Homo sapiens OX=9606 GN=DSP PE=1 SV=3	B4E2A0; Q4LE79; P15924; B4DKX6	P15924 [1137-1144]	0	1023.47	8	100	3483570	3483570	1		High	High	High	2	0.5432	0	1	1	1	512.24	-2.26	-0.00116	20.054	0.002631	0.1037	0.247	1.62	20.47
FALSE	High	Unambiguous	LQRQLDEPK	[K].LQRQLDEPK.[L]					0.210449	0.00378403	0.163	1	7	2	B4DRM3	cDNA FLJ54492, highly similar to Eukaryotic translation initiation factor 4B OS=Homo sapiens OX=9606 PE=2 SV=1	B4DS01; F8VX11; E7EX17; B4DEP6; Q7Z5Y0; P23588; B4DRM3	B4DRM3 [387-395]	0	1126.62	9	100	24120273	24120273	2		High	High	High	2	0.1535	0	1	1	1	563.815	0.44	0.00025	24.2353	0.004963	0.1684	0.106	2.15	24.24
FALSE	High	Unambiguous	SGVGNIFIK	[K].SGVGNIFIK.[N]					0.0155697	0	1.038	1	12	1	B3KT93	Polyadenylate-binding protein OS=Homo sapiens OX=9606 PE=2 SV=1	E5RGH3; A0A024R9E2; B4DM75; E5RJB9; A0A087WTT1; E7EQV3; B3KT93; B4DZW4; E5RH24; P11940; Q4VXU2; Q96DU9	B3KT93 [96-104]	0	934.536	9	100	8650731	8650731	1		High	High	High	2	0.5433	0	1	1	1	467.774	4.82	0.00225	24.3457	0	0.005995	1.038	2.89	24.45
FALSE	High	Unambiguous	SGVISGGASDLK	[K].SGVISGGASDLK.[A]					0.035948	0	0.763	1	5	1	A0A384MR33	Structural maintenance of chromosomes protein OS=Homo sapiens OX=9606 GN=SMC1L1 PE=2 SV=1	A0A384MR33; B7Z709; Q6P2R1; G8JLG1; A8K7A6	A0A384MR33 [649-660]	0	1090.57	12	100	1.03108e+06	1.03108e+06	1		High	High	High	2	0.4815	0	1	1	1	545.791	1.47	0.0008	23.0917	0	0.01631	0.763	2.16	23.29
FALSE	High	Unambiguous	SKAEAESLYQSK	[K].SKAEAESLYQSK.[Y]					0.000146313	0	2.564	1	7	1	H6VRG1	Keratin 1 OS=Homo sapiens OX=9606 GN=KRT1 PE=1 SV=1	H6VRF8; H6VRG0; P04264; H6VRG3; H6VRF9; H6VRG2; H6VRG1	H6VRG1 [366-377]	1	1340.67	12	100	29628398	29628398	1		High	High	High	2	0.7291	0	1	1	1	670.837	-2.46	-0.00165	24.1002	0	2.301e-05	2.564	3.58	24.15
FALSE	High	Unambiguous	VAVVAGYGDVGK	[K].VAVVAGYGDVGK.[G]					0.0137388	0	1.079	1	2	1	P23526	Adenosylhomocysteinase OS=Homo sapiens OX=9606 GN=AHCY PE=1 SV=4	Q1RMG2; P23526	P23526 [215-226]	0	1134.62	12					NoQuanValues	High	High	High	2	0.4167	0	1	1	1	567.811	-0.49	-0.00028	23.8726	0	0.005162	1.079	2.52
FALSE	High	Unambiguous	VDATAETDLAK	[K].VDATAETDLAK.[R]					0.00149259	0	1.805	1	2	4	A0A499FI48	Protein disulfide-isomerase OS=Homo sapiens OX=9606 GN=PDIA4 PE=1 SV=1	A0A090N8Y2; A0A499FI48	A0A499FI48 [235-245]	0	1133.57	11	100	1.46354e+06	1.46354e+06	1		High	High	High	2	0.6367	0	1	1	1	567.289	2.22	0.00126	20.7115	0	0.0107	0.879	3	20.5
FALSE	High	Unambiguous	VDPEIQNVK	[K].VDPEIQNVK.[A]					0.0245168	0	0.889	1	1	4	P35908	Keratin, type II cytoskeletal 2 epidermal OS=Homo sapiens OX=9606 GN=KRT2 PE=1 SV=2	P35908	P35908 [167-175]	0	1041.56	9	100	53758954	53758954	2		High	High	High	2	0.4537	0	1	1	1	521.284	2.5	0.0013	21.0599	0	0.01032	0.889	2.05	21.13
FALSE	High	Unambiguous	VEQLGAEGNVEESQK	[K].VEQLGAEGNVEESQK.[V]					0.00412092	0	1.473	1	4	1	A0A0A6YYJ8	Putative RNA-binding protein Luc7-like 2 OS=Homo sapiens OX=9606 GN=LUC7L2 PE=4 SV=1	Q9Y383; B3KRR1; A0A0A6YYJ8; B3KSL5	A0A0A6YYJ8 [206-220]	0	1616.78	15					NoQuanValues	High	High	High	2	0.5981	0	1	1	1	808.894	3.29	0.00266	20.0257	0	0.001229	1.473	1.07
FALSE	High	Unambiguous	VFDAIMNFK	[K].VFDAIMNFK.[K]	1xOxidation [M6]	1xOxidation [M6]	P13639 1xOxidation [M305]	P13639 1xOxidation [M305]	0.0582669	0	0.603	1	4	1	P13639	Elongation factor 2 OS=Homo sapiens OX=9606 GN=EEF2 PE=1 SV=4	B4DMC6; B4DRE8; Q6PK56; P13639	P13639 [300-308]	0	1100.54	9	100	1.531e+06	1.531e+06	1		High	High	High	2	0.425	0	1	1	1	550.777	2.1	0.00115	24.354	0	0.0291	0.603	1.6	23.89
FALSE	High	Unambiguous	VFGNEIK	[K].VFGNEIK.[L]					0.09533	0	0.438	1	4	1	P19338	Nucleolin OS=Homo sapiens OX=9606 GN=NCL PE=1 SV=3	B3KM80; P19338; Q6ZS99; B3KTP9	P19338 [371-377]	0	806.441	7	100	33137148	33137148	1		High	High	High	2	0.0634	0	1	1	1	403.724	1.19	0.00048	24.1332	0	0.05278	0.438	1.42	24.17
FALSE	High	Unambiguous	VFSLAVNLIAIDSQVLCGAVK	[K].VFSLAVNLIAIDSQVLCGAVK.[WR]	1xCarbamidomethyl [C17]	1xCarbamidomethyl [C17]	P01024 1xCarbamidomethyl [C1101]	P01024 1xCarbamidomethyl [C1101]	0.00126529	0	1.859	1	2	1	P01024	Complement C3 OS=Homo sapiens OX=9606 GN=C3 PE=1 SV=2	P01024; B4E216	P01024 [1085-1105]	0	2217.23	21					NoQuanValues	High	High	High	3	0.7378	0	1	1	1	739.751	3.42	0.00253	24.982	0	0.0003002	1.859	2.67
FALSE	High	Unambiguous	VGEVIVTK	[K].VGEVIVTK.[D]					0.00909699	0	1.214	1	6	2	A0A024R3X4	Epididymis secretory sperm binding protein (Fragment) OS=Homo sapiens OX=9606 GN=HSPD1 PE=2 SV=1	B7Z4F6; B3GQS7; B7Z5E7; B7Z597; B7Z532; A0A024R3X4	A0A024R3X4 [345-352]	0	844.514	8	100	987193	987193	1		High	High	High	2	0.4428	0	1	1	1	422.762	2.24	0.00094	22.749	0.002631	0.1331	0.175	2.71	22.81
FALSE	High	Unambiguous	VGGTSDVEVNEK	[K].VGGTSDVEVNEK.[K]					7.49582e-06	0	3.535	1	5	5	A0A024R3X4	Epididymis secretory sperm binding protein (Fragment) OS=Homo sapiens OX=9606 GN=HSPD1 PE=2 SV=1	B7Z4F6; B3GQS7; B7Z5E7; B7Z597; A0A024R3X4	A0A024R3X4 [406-417]	0	1233.6	12	100	2.00153e+06	2.00153e+06	2		High	High	High	2	0.7345	0	1	1	1	617.301	-1.08	-0.00066	17.9185	0	0.002122	1.323	3.39	17.91
FALSE	High	Unambiguous	VGLQVVAVK	[K].VGLQVVAVK.[A]					0.0484922	0	0.664	1	6	1	A0A024R3X4	Epididymis secretory sperm binding protein (Fragment) OS=Homo sapiens OX=9606 GN=HSPD1 PE=2 SV=1	B7Z4F6; B3GQS7; B7Z5E7; B7Z597; B7Z532; A0A024R3X4	A0A024R3X4 [293-301]	0	912.588	9	100	5.31363e+06	5.31363e+06	1		High	High	High	2	0.6078	0	1	1	1	456.798	1.35	0.00062	24.2205	0	0.02331	0.664	2.55	24.2
FALSE	High	Unambiguous	VHSFPTLK	[K].VHSFPTLK.[F]					0.160563	0.00378403	0.259	1	8	1	A0A024R8S5	Protein disulfide-isomerase OS=Homo sapiens OX=9606 GN=P4HB PE=2 SV=1	B4DNL5; H0Y3Z3; H7BZ94; B4DUA5; A0A024R8S5; Q96C96; B3KTQ9; I3L0S0	A0A024R8S5 [437-444]	0	928.525	8	100	23211446	23211446	1		High	High	High	2	0.2701	0	1	1	1	464.766	0.58	0.00027	24.3825	0.002631	0.09948	0.259	1.74	24.03
FALSE	High	Unambiguous	VLEEANQAINPK	[K].VLEEANQAINPK.[L]					0.0203607	0	0.95	1	5	2	Q59F66	DEAD box polypeptide 17 isoform p82 variant (Fragment) OS=Homo sapiens OX=9606 PE=2 SV=1	A0A1W2PQ51; Q92841; A0A5H1ZRQ2; A0A1X7SBZ2; Q59F66	Q59F66 [538-549]	0	1325.71	12					NoQuanValues	High	High	High	2	0.5929	0	1	1	1	663.36	4.99	0.00331	21.7972	0	0.008243	0.95	2.53
FALSE	High	Unambiguous	VLQLYPNNK	[K].VLQLYPNNK.[A]					0.0628083	0	0.578	1	3	2	B2R9U2	Peptidylprolyl isomerase OS=Homo sapiens OX=9606 PE=2 SV=1	H0YFG2; Q02790; B2R9U2	B2R9U2 [379-387]	0	1088.61	9	100	4.7085e+06	4.7085e+06	1		High	High	High	2	0.4054	0	1	1	1	544.813	8.11	0.00441	24.1172	0.002631	0.1281	0.186	2.22	24.13
FALSE	High	Unambiguous	VAVGELTDEDVK	[K].VAVGELTDEDVK.[M]					0.0151019	0	1.048	1	5	1	B7Z8Z6	DNA helicase OS=Homo sapiens OX=9606 PE=2 SV=1	B7Z8Z6; B3KXZ4; P49736; B4DSV5; H0Y8E6	B7Z8Z6 [432-443]	0	1274.65	12	100	2137780	2137780	1		High	High	High	2	0.3283	0	1	1	1	637.825	-3.58	-0.00228	23.8165	0	0.005766	1.048	1.98	23.93
FALSE	High	Unambiguous	VMPAPPPK	[K].VMPAPPPK.[E]					0.24738	0.00723901	0.104	1	6	2	B4DRM3	cDNA FLJ54492, highly similar to Eukaryotic translation initiation factor 4B OS=Homo sapiens OX=9606 PE=2 SV=1	B4DS01; E7EX17; B4DEP6; Q7Z5Y0; P23588; B4DRM3	B4DRM3 [478-485]	0	836.47	8	100	688876	688876	1		High	High	High	2	0.7086	0	1	1	1	418.739	1.34	0.00056	19.6605	0.006837	0.191	0.069	1.51	19.79
FALSE	High	Unambiguous	VPAINVNDSVTK	[K].VPAINVNDSVTK.[S]					0.00233302	0	1.659	1	2	1	P23526	Adenosylhomocysteinase OS=Homo sapiens OX=9606 GN=AHCY PE=1 SV=4	Q1RMG2; P23526	P23526 [175-186]	0	1256.68	12	100	3.64803e+06	3.64803e+06	1		High	High	High	2	0.5845	0	1	1	1	628.846	0.49	0.00031	23.1552	0	0.0006235	1.659	2.19	23.31
FALSE	High	Unambiguous	VQALEEANNDLENK	[K].VQALEEANNDLENK.[I]					0.000153186	0	2.549	1	1	5	P35527	Keratin, type I cytoskeletal 9 OS=Homo sapiens OX=9606 GN=KRT9 PE=1 SV=3	P35527	P35527 [171-184]	0	1586.77	14	100	4.59586e+07	4.59586e+07	2		High	High	High	2	0.8359	0	1	1	1	793.89	4.24	0.00337	22.7465	0	4.896e-05	2.357	3.9	23.08
FALSE	High	Unambiguous	VQVSYK	[K].VQVSYK.[G]					0.219361	0.00378403	0.148	1	8	2	A0A0G2JIW1	Heat shock 70 kDa protein 1B OS=Homo sapiens OX=9606 GN=HSPA1B PE=1 SV=1	B4DI39; A0A0G2JIW1; B4DWK5; B4DNT8; A8K5I0; Q9UQC1; A0A1U9X7W4; Q59EJ3	A0A0G2JIW1 [104-109]	0	723.404	6					NoQuanValues	High	High	High	2	0.4659	0	1	1	1	362.206	1.84	0.00066	20.7554	0.002631	0.1462	0.148	1.76
FALSE	High	Unambiguous	VRALEESNYELEGK	[K].VRALEESNYELEGK.[I]					0.000984532	0	1.941	1	1	2	P13645	Keratin, type I cytoskeletal 10 OS=Homo sapiens OX=9606 GN=KRT10 PE=1 SV=6	P13645	P13645 [164-177]	0	1636.82	14	100	11080774	11080774	1		High	High	High	3	0.6867	0	1	1	1	546.278	1.32	0.00072	24.2576	0	0.006287	1.025	4.15	24.26
FALSE	High	Unambiguous	VTADVINAAEK	[K].VTADVINAAEK.[L]					0.000537165	0	2.139	1	12	2	O43175	D-3-phosphoglycerate dehydrogenase OS=Homo sapiens OX=9606 GN=PHGDH PE=1 SV=4	A0A286YFB2; A0A286YFM8; A0A286YFA2; O43175; A0A286YFC8; A0A286YFL2; A0A286YF34; B3KSC3; A0A286YER3; V9HW79; A0A286YF22; A0A2C9F2M7	O43175 [59-69]	0	1130.61	11	100	1.21378e+06	1.21378e+06	1		High	High	High	2	0.5231	0	1	1	1	565.808	2.89	0.00163	22.9658	0	0.0001083	2.139	2.81	22.86
FALSE	High	Unambiguous	VTAQGPGLEPSGNIANK	[K].VTAQGPGLEPSGNIANK.[T]					0.0584422	0	0.602	1	6	1	P21333	Filamin-A OS=Homo sapiens OX=9606 GN=FLNA PE=1 SV=4	P21333; A0A087WWY3; Q60FE6; F8WE98; Q60FE5; A6NDY9	P21333 [384-400]	0	1652.86	17	100	541846	541846	1		High	High	High	2	0.6009	0	1	1	1	826.936	3.06	0.00253	21.6462	0	0.02923	0.602	2.28	21.49
FALSE	High	Unambiguous	VTLPDGK	[K].VTLPDGK.[Q]					0.0341423	0	0.78	1	8	1	P26639	Threonine--tRNA ligase 1, cytoplasmic OS=Homo sapiens OX=9606 GN=TARS1 PE=1 SV=3	D6RCA5; D6R9F8; B2RDX5; D6RDJ6; Q53GX7; P26639; D6RBR8; Q5M7Z9	P26639 [85-91]	0	729.414	7	100	506252	506252	1		High	High	High	2	0.1234	0	1	1	1	365.211	1.73	0.00063	22.0991	0	0.01532	0.78	1.54	22.12
FALSE	High	Unambiguous	VTNIGNQQIDK	[K].VTNIGNQQIDK.[V]					0.000131855	0	2.598	1	3	2	A0A0U1RQQ9	SCY1-like protein 2 OS=Homo sapiens OX=9606 GN=SCYL2 PE=1 SV=1	F8VSC5; Q6P3W7; A0A0U1RQQ9	A0A0U1RQQ9 [641-651]	0	1229.65	11	100	413933	413933	1		High	High	High	2	0.5091	0	1	1	1	615.329	2.62	0.00161	19.78	0	2.029e-05	2.598	2.75	19.77
FALSE	High	Unambiguous	VYEGERPLTK	[K].VYEGERPLTK.[D]					0.130463	0.00378403	0.331	1	1	2	V9HWB4	Epididymis secretory sperm binding protein Li 89n OS=Homo sapiens OX=9606 GN=HEL-S-89n PE=2 SV=1	V9HWB4	V9HWB4 [465-474]	0	1191.64	10	100	9882935	9882935	2		High	High	High	3	0.5111	0	1	1	1	397.885	2.31	0.00092	24.2753	0.004963	0.1762	0.093	2.25	24.27
FALSE	High	Unambiguous	YAALSVDGEDENEGEDYAE	[K].YAALSVDGEDENEGEDYAE.[-]					0.154695	0.00378403	0.272	1	6	1	B4DRM3	cDNA FLJ54492, highly similar to Eukaryotic translation initiation factor 4B OS=Homo sapiens OX=9606 PE=2 SV=1	B4DS01; E7EX17; B4DEP6; Q7Z5Y0; P23588; B4DRM3	B4DRM3 [598-616]	0	2075.82	19	100	312197	312197	1		High	High	High	2	0.8812	0	1	1	1	1038.42	4.76	0.00494	22.4467	0.002631	0.09521	0.272	1.01	22.46
FALSE	High	Unambiguous	YEDEINK	[K].YEDEINK.[HR]					0.108849	0	0.393	3	31	2	P35908; H6VRG1; P13647	Keratin, type II cytoskeletal 2 epidermal OS=Homo sapiens OX=9606 GN=KRT2 PE=1 SV=2;Keratin 1 OS=Homo sapiens OX=9606 GN=KRT1 PE=1 SV=1;Keratin, type II cytoskeletal 5 OS=Homo sapiens OX=9606 GN=KRT5 PE=1 SV=3	Q5XKE5; Q969I0; Q7Z794; F8W0C6; P35908; H6VRF8; H6VRG0; B4E1T1; Q0IIN1; B2R853; P04264; B4DL32; P04259; A0A0S2Z428; Q01546; H6VRG3; P48668; H6VRF9; P12035; F8VUG2; B4DWU6; A8K2I0; Q147W7; H6VRG2; B4DRR0; F8VP67; F8W1U3; P05787; H6VRG1; P13647; B4DRU6	P35908 [268-274]; H6VRG1 [271-277]; P13647 [258-264]	0	910.415	7	100	1.45657e+07	1.45657e+07	2	NotUnique	High	High	High	2	0.617	0	1	1	1	455.711	-0.05	-2e-05	20.4989	0	0.06193	0.393	1.88	19.63
FALSE	High	Unambiguous	YICENQDSISSK	[K].YICENQDSISSK.[L]	1xCarbamidomethyl [C3]	1xCarbamidomethyl [C3]	B4DPP6 1xCarbamidomethyl [C298]	B4DPP6 1xCarbamidomethyl [C298]	0.0416961	0	0.714	1	12	4	B4DPP6	cDNA FLJ54371, highly similar to Serum albumin OS=Homo sapiens OX=9606 PE=2 SV=1	B2RBS8; P02768; Q56G89; A0A0C4DGB6; H0YA55; B4DPR2; F6KPG5; D6RHD5; C9JKR2; A8K9P0; B4DPP6; B7WNR0	B4DPP6 [296-307]	0	1443.64	12	100	2.23229e+06	2.23229e+06	1		High	High	High	2	0.65	0	1	1	1	722.325	0.32	0.00023	20.7949	0	0.01945	0.714	1.8	20.5
FALSE	High	Unambiguous	YIDQEELNK	[K].YIDQEELNK.[T]					0.00336766	0	1.539	2	11	4	K9JA46; A0A024RD80	Epididymis luminal secretory protein 52 OS=Homo sapiens OX=9606 GN=EL52 PE=2 SV=1;Heat shock protein 90kDa alpha (Cytosolic), class B member 1, isoform CRA_a OS=Homo sapiens OX=9606 GN=HSP90AB1 PE=3 SV=1	K9JA46; Q2VPJ6; Q6PK50; Q8TBA7; Q86U12; A0A024RD80; Q58FF8; B4DMA2; B4DGL0; Q14568; O75322	K9JA46 [284-292]; A0A024RD80 [276-284]	0	1151.56	9	100	9291160	9291160	1	NotUnique	High	High	High	2	0.4864	0	1	1	1	576.285	3.62	0.00208	22.6999	0	0.001098	1.504	2.2	22.4
FALSE	High	Unambiguous	VMPAPPPK	[K].VMPAPPPK.[E]	1xOxidation [M2]	1xOxidation [M2]	B4DRM3 1xOxidation [M479]	B4DRM3 1xOxidation [M479]	0.0769767	0	0.51	1	6	3	B4DRM3	cDNA FLJ54492, highly similar to Eukaryotic translation initiation factor 4B OS=Homo sapiens OX=9606 PE=2 SV=1	B4DS01; E7EX17; B4DEP6; Q7Z5Y0; P23588; B4DRM3	B4DRM3 [478-485]	0	852.465	8	100	912921	912921	2		High	High	High	2	0.619	0	1	1	1	426.736	0.84	0.00036	16.3602	0	0.0407	0.51	1.89	16.38
FALSE	High	Unambiguous	LLDVVHPAAK	[K].LLDVVHPAAK.[T]					0.00244256	0	1.644	1	4	1	Q53HV2	T-complex protein 1 subunit eta (Fragment) OS=Homo sapiens OX=9606 PE=2 SV=1	F8WAM2; Q99832; Q53HV2; Q6IBT3	Q53HV2 [68-77]	0	1062.63	10	100	4.21484e+06	4.21484e+06	1		High	High	High	2	0.5647	0	1	1	1	531.819	-0.29	-0.00015	24.3903	0	0.0006581	1.644	2.78	24.44
FALSE	High	Unambiguous	VAVATPAK	[K].VAVATPAK.[K]					0.00527926	0	1.392	1	6	4	P19338	Nucleolin OS=Homo sapiens OX=9606 GN=NCL PE=1 SV=3	C9J1H7; Q9BQ02; C9JWL1; P19338; C9JLB1; C9JYW2	P19338 [72-79]	0	756.461	8	100	999819	999819	2		High	High	High	2	1	0	1	1	1	378.734	0.24	9e-05	18.4418	0	0.001651	1.392	2.14	17.91
FALSE	High	Unambiguous	VAPAQPSEEGPGRK	[K].VAPAQPSEEGPGRK.[D]					0.000206758	0	2.451	1	6	1	B4DRM3	cDNA FLJ54492, highly similar to Eukaryotic translation initiation factor 4B OS=Homo sapiens OX=9606 PE=2 SV=1	B4DS01; E7EX17; B4DEP6; Q7Z5Y0; P23588; B4DRM3	B4DRM3 [517-530]	0	1422.73	14	100	11182017	11182017	1		High	High	High	3	0.796	0	1	1	1	474.915	-1.27	-0.0006	24.0025	0	3.477e-05	2.451	3.97	24.03
FALSE	High	Unambiguous	SLENETLNK	[K].SLENETLNK.[E]					0.0170095	0	1.009	1	6	3	B4DRM3	cDNA FLJ54492, highly similar to Eukaryotic translation initiation factor 4B OS=Homo sapiens OX=9606 PE=2 SV=1	B4DS01; E7EX17; B4DEP6; Q7Z5Y0; P23588; B4DRM3	B4DRM3 [450-458]	0	1047.53	9	100	5690561	5690561	1		High	High	High	2	0.4083	0	1	1	1	524.272	4.65	0.00243	21.9587	0.002631	0.141	0.159	2.18	21.78
FALSE	High	Unambiguous	SLHTLFGDK	[K].SLHTLFGDK.[L]					0.0956122	0	0.437	1	9	1	B4DPP6	cDNA FLJ54371, highly similar to Serum albumin OS=Homo sapiens OX=9606 PE=2 SV=1	B2RBS8; P02768; Q56G89; A0A0C4DGB6; A0A087WWT3; F6KPG5; A8K9P0; B4DPP6; H7C013	B4DPP6 [98-106]	0	1017.54	9					NoQuanValues	High	High	High	2	0.474	0	1	1	1	509.272	1.19	0.00061	24.5059	0	0.05295	0.437	1.92
FALSE	High	Unambiguous	SLNNQFASFIDK	[K].SLNNQFASFIDK.[V]					0.00605805	0	1.347	1	7	1	H6VRG1	Keratin 1 OS=Homo sapiens OX=9606 GN=KRT1 PE=1 SV=1	H6VRF8; H6VRG0; P04264; H6VRG3; H6VRF9; H6VRG2; H6VRG1	H6VRG1 [187-198]	0	1383.69	12	100	5060276	5060276	1		High	High	High	2	0.6863	0	1	1	1	692.352	4.62	0.0032	24.3451	0	0.001941	1.347	3.06	24.35
FALSE	High	Unambiguous	SLVSVTK	[K].SLVSVTK.[E]					0.199611	0.00378403	0.182	1	7	1	A0A024RD80	Heat shock protein 90kDa alpha (Cytosolic), class B member 1, isoform CRA_a OS=Homo sapiens OX=9606 GN=HSP90AB1 PE=3 SV=1	Q9H6X9; A0A024RD80; Q58FF8; B4DMA2; B4DGL0; A8K3W9; Q58FF7	A0A024RD80 [532-538]	0	733.445	7	100	10836750	10836750	1		High	High	High	2	0.1314	0	1	1	1	367.226	-1.68	-0.00062	23.952	0.002631	0.1299	0.182	1.75	24.03
FALSE	High	Unambiguous	SQIPLSK	[K].SQIPLSK.[I]					0.2569	0.00723901	0.09	1	2	1	P13010	X-ray repair cross-complementing protein 5 OS=Homo sapiens OX=9606 GN=XRCC5 PE=1 SV=3	P13010; Q53T09	P13010 [526-532]	0	772.456	7	100	1.01022e+06	1.01022e+06	1		High	High	High	2	0.4145	0	1	1	1	386.733	2.15	0.00083	21.6224	0.004963	0.1776	0.09	1.52	21.76
FALSE	High	Unambiguous	SSLGPVGLDK	[K].SSLGPVGLDK.[M]					0.163806	0.00378403	0.252	1	7	1	P17987	T-complex protein 1 subunit alpha OS=Homo sapiens OX=9606 GN=TCP1 PE=1 SV=1	E7ERF2; P17987; F5H676; F5H136; F5H726; F5GYL4; F5GZI8	P17987 [34-43]	0	972.536	10	100	5.36911e+06	5.36911e+06	1		High	High	High	2	0.3403	0	1	1	1	486.771	-2.24	-0.00109	24.0215	0.002631	0.102	0.252	1.91	24.06
FALSE	High	Unambiguous	STCIYGGAPK	[K].STCIYGGAPK.[G]	1xCarbamidomethyl [C3]	1xCarbamidomethyl [C3]	Q59F66 1xCarbamidomethyl [C279]	Q59F66 1xCarbamidomethyl [C279]	0.184531	0.00378403	0.21	1	15	1	Q59F66	DEAD box polypeptide 17 isoform p82 variant (Fragment) OS=Homo sapiens OX=9606 PE=2 SV=1	J3QRQ7; A0A1W2PQ51; J3KRZ1; Q7Z2V5; B4DN41; Q59E92; B5BUE6; J3KTA4; Q92841; A0A5H1ZRQ2; B4DZQ7; A0A1X7SBZ2; P17844; B4DNG2; Q59F66	Q59F66 [277-286]	0	1053.5	10	100	439791	439791	1		High	High	High	2	0.4211	0	1	1	1	527.256	2.19	0.00115	21.7132	0.002631	0.1181	0.21	0.95	21.44
FALSE	High	Unambiguous	STFVLDEFK	[K].STFVLDEFK.[R]					0.196841	0.00378403	0.187	1	2	1	P26641	Elongation factor 1-gamma OS=Homo sapiens OX=9606 GN=EEF1G PE=1 SV=3	P26641; B4DUP0	P26641 [286-294]	0	1085.55	9					NoQuanValues	High	High	High	2	0.6505	0	1	1	1	543.281	2.55	0.00139	24.4484	0.002631	0.128	0.187	2.06
FALSE	High	Unambiguous	STLTDSLVCK	[K].STLTDSLVCK.[A]	1xCarbamidomethyl [C9]	1xCarbamidomethyl [C9]	P13639 1xCarbamidomethyl [C41]	P13639 1xCarbamidomethyl [C41]	0.00645979	0	1.326	1	5	2	P13639	Elongation factor 2 OS=Homo sapiens OX=9606 GN=EEF2 PE=1 SV=4	B4DMC6; B4DPU3; B4DRE8; Q6PK56; P13639	P13639 [33-42]	0	1123.57	10	100	16456680	16456680	1		High	High	High	2	0.6424	0	1	1	1	562.288	2.7	0.00152	24.0402	0	0.002099	1.326	2.88	24.15
FALSE	High	Unambiguous	STPVNVPISQK	[K].STPVNVPISQK.[F]					0.0556979	0	0.618	1	3	1	Q4W4Y1	Dopamine receptor interacting protein 4 OS=Homo sapiens OX=9606 GN=DRIP4 PE=2 SV=1	Q4W4Y1; Q8WUM4; B7Z5C1	Q4W4Y1 [340-350]	0	1169.65	11	100	330824	330824	1		High	High	High	2	0.6705	0	1	1	1	585.335	8.08	0.00472	21.3861	0	0.02755	0.618	1.76	21.58
FALSE	High	Unambiguous	STPVTVVLPDTK	[K].STPVTVVLPDTK.[G]					0.215758	0.00378403	0.154	1	6	1	A8KAP3	cDNA FLJ78483, highly similar to Homo sapiens elongation factor Tu GTP binding domain containing 2 (EFTUD2), mRNA OS=Homo sapiens OX=9606 PE=2 SV=1	B3KX19; Q8IXJ3; A8KAP3; Q6IBM8; B4DZB1; Q15029	A8KAP3 [183-194]	0	1256.71	12	100	265750944	265750944	1		High	High	High	2	0.3281	0	1	1	1	628.859	0.1	6e-05	24.0233	0.002631	0.1432	0.154	1.28	24.19
FALSE	High	Unambiguous	STTTGHLIYK	[K].STTTGHLIYK.[CF]					0.00923704	0	1.209	1	49	2	Q53G85	Elongation factor 1-alpha (Fragment) OS=Homo sapiens OX=9606 PE=2 SV=1	Q05639; Q53HQ7; A0A4D5RA52; A0A4D5RA53; A0A4D5RAB4; Q6IPT9; Q6NS35; Q9H2I7; A0A4D5RAC3; A0A4D5RAA6; Q53GA1; A0A4D5RAE1; A0A4D5RAF1; A0A2R8Y488; A0A4D5RBD4; A0A087WVQ9; A0A2R8Y660; A0A4D5RA61; Q53HM9; Q53G85; A0A4D5RA74; Q6IPS9; A0A4D5RA70; Q5JR01; A0A2U3TZH3; A0A4D5RBI9; A0A4D5RBL9; A0A4D5RBG5; Q6NSH7; B4DNE0; A0A2R8YDN5; A0A4D5RA69; A0A4D5RAN2; Q6IPN6; A0A4D5RA40; A0A4D5RAB8; A0A4D5RAC9; A0A4D5R…	Q53G85 [21-30]	0	1120.6	10	100	2.15615e+07	2.15615e+07	2		High	High	High	2	0.575	0	1	1	1	560.804	1.6	0.00089	24.2609	0	0.003213	1.209	3.2	24.27
FALSE	High	Unambiguous	TADEVPLK	[K].TADEVPLK.[I]					0.0582669	0	0.603	1	2	2	Q9NZI8	Insulin-like growth factor 2 mRNA-binding protein 1 OS=Homo sapiens OX=9606 GN=IGF2BP1 PE=1 SV=2	Q9NZI8; D3DTW3	Q9NZI8 [273-280]	0	872.472	8	100	515514	515514	1		High	High	High	2	0.6443	0	1	1	1	436.741	1.57	0.00068	22.1862	0.006837	0.2215	0.023	1.94	22.44
FALSE	High	Unambiguous	VAQGVSGAVQDK	[K].VAQGVSGAVQDK.[G]					0.000308718	0	2.32	1	2	1	A0A384N6C2	Inosine-5'-monophosphate dehydrogenase OS=Homo sapiens OX=9606 GN=IMPDH PE=2 SV=1	H0Y4R1; A0A384N6C2	A0A384N6C2 [439-450]	0	1158.61	12					NoQuanValues	High	High	High	2	0.6	0	1	1	1	579.811	2.68	0.00155	17.6417	0	5.593e-05	2.32	2.45
FALSE	High	Unambiguous	TAENATSGETLEENEAGD	[K].TAENATSGETLEENEAGD.[-]					0.184531	0.00378403	0.21	1	1	1	A0A024RB85	Proliferation-associated 2G4, 38kDa, isoform CRA_a OS=Homo sapiens OX=9606 GN=PA2G4 PE=4 SV=1	A0A024RB85	A0A024RB85 [377-394]	0	1837.76	18	100	752337	752337	1		High	High	High	2	0.8323	0	1	1	1	919.384	2.53	0.00232	15.7277	0.002631	0.1181	0.21	1.67	15.62
FALSE	High	Unambiguous	TEELNREVATNSELVQSGK	[K].TEELNREVATNSELVQSGK.[S]					9.04961e-05	0	2.721	1	6	1	P02533	Keratin, type I cytoskeletal 14 OS=Homo sapiens OX=9606 GN=KRT14 PE=1 SV=4	Q14666; P02533; K7ESE1; F5GWP8; A0A024R1X6; Q04695	P02533 [310-328]	0	2104.05	19					NoQuanValues	High	High	High	3	0.6773	0	1	1	1	702.023	0.73	0.00051	24.1068	0	1.297e-05	2.721	4.09
FALSE	High	Unambiguous	TGISDVFAK	[K].TGISDVFAK.[N]					0.0181896	0	0.987	1	4	1	P19338	Nucleolin OS=Homo sapiens OX=9606 GN=NCL PE=1 SV=3	B3KM80; P19338; Q6ZS99; B3KTP9	P19338 [325-333]	0	937.499	9	100	25712310	25712310	1		High	High	High	2	0.6179	0	1	1	1	469.254	1.26	0.00059	24.2381	0	0.007207	0.987	2.46	24.27
FALSE	High	Unambiguous	TGIYEEK	[K].TGIYEEK.[H]					0.0970355	0	0.432	1	6	1	P27824	Calnexin OS=Homo sapiens OX=9606 GN=CANX PE=1 SV=2	H0Y9H1; Q16094; D6RFL1; P27824; D6RGY2; Q6ZP56	P27824 [211-217]	0	839.415	7	100	829987	829987	1		High	High	High	2	0.5503	0	1	1	1	420.212	2.05	0.00086	21.5679	0	0.05389	0.432	1.69	21.48
FALSE	High	Unambiguous	TGQEVVFVAEPDNK	[K].TGQEVVFVAEPDNK.[N]					0.000906465	0	1.968	1	3	1	B2RE46	Dolichyl-diphosphooligosaccharide--protein glycosyltransferase subunit 2 OS=Homo sapiens OX=9606 PE=2 SV=1	B4DJL0; P04844; B2RE46	B2RE46 [443-456]	0	1532.76	14					NoQuanValues	High	High	High	2	0.6694	0	1	1	1	766.885	2.29	0.00175	23.7877	0	0.0002021	1.968	3.72
FALSE	High	Unambiguous	THINIVVIGHVDSGK	[K].THINIVVIGHVDSGK.[SF]					5.58017e-05	0	2.879	1	50	1	Q53G85	Elongation factor 1-alpha (Fragment) OS=Homo sapiens OX=9606 PE=2 SV=1	Q05639; Q53HQ7; A0A4D5RA52; A0A4D5RA53; A0A4D5RAB4; Q6IPT9; Q6NS35; Q9H2I7; A0A4D5RAC3; A0A4D5RAA6; Q53GA1; A0A4D5RAE1; A0A4D5RAF1; A8K9C4; A0A2R8Y488; A0A4D5RBD4; A0A087WVQ9; A0A2R8Y660; A0A4D5RA61; Q53HM9; Q53G85; A0A4D5RA74; Q6IPS9; A0A4D5RA70; Q5JR01; A0A2U3TZH3; A0A4D5RBI9; A0A4D5RBL9; A0A4D5RBG5; Q6NSH7; B4DNE0; A0A2R8YDN5; A0A4D5RA69; A0A4D5RAN2; Q6IPN6; A0A4D5RA40; A0A4D5RAB8; A0A4D5RAC9;…	Q53G85 [6-20]	0	1588.88	15					NoQuanValues	High	High	High	2	0.6285	0	1	1	1	794.946	2.6	0.00206	24.4314	0	7.284e-06	2.879	3.58
FALSE	High	Unambiguous	TIAPALVSK	[K].TIAPALVSK.[K]					0.108849	0	0.393	1	7	1	P06733	Alpha-enolase OS=Homo sapiens OX=9606 GN=ENO1 PE=1 SV=2	K7EM90; A0A2R8YEM5; A0A2R8Y879; K7ERS8; A0A2R8Y6I8; P06733; A4UCS8	P06733 [72-80]	0	899.556	9	100	39966944	39966944	1		High	High	High	2	0.6937	0	1	1	1	450.282	0.92	0.00041	23.9879	0	0.06193	0.393	2.22	24.05
FALSE	High	Unambiguous	TIEDLRNK	[K].TIEDLRNK.[I]					0.0788345	0	0.502	1	2	1	P02533	Keratin, type I cytoskeletal 14 OS=Homo sapiens OX=9606 GN=KRT14 PE=1 SV=4	P02533; P08779	P02533 [168-175]	0	988.542	8	100	4.05826e+06	4.05826e+06	1		High	High	High	2	0.0542	0	1	1	3	494.776	2.51	0.00124	24.3083	0	0.04197	0.502	1.66	24.27
FALSE	High	Unambiguous	TIIQNPTDQQK	[K].TIIQNPTDQQK.[K]					0.0312663	0	0.809	1	5	2	A0A024RB85	Proliferation-associated 2G4, 38kDa, isoform CRA_a OS=Homo sapiens OX=9606 GN=PA2G4 PE=4 SV=1	A8K6Y1; F8VR77; Q6PIN5; Q05D08; A0A024RB85	A0A024RB85 [200-210]	0	1285.67	11	100	1.4986e+06	1.4986e+06	1		High	High	High	2	0.8114	0	1	1	1	643.343	2.62	0.00169	21.2545	0	0.01928	0.717	2.81	21.26
FALSE	High	Unambiguous	TLVSVTK	[K].TLVSVTK.[E]					0.0613187	0	0.586	1	7	1	K9JA46	Epididymis luminal secretory protein 52 OS=Homo sapiens OX=9606 GN=EL52 PE=2 SV=1	K9JA46; Q2VPJ6; Q8TBA7; Q86U12; Q58FG1; O75322; Q96HX7	K9JA46 [540-546]	0	747.461	7	100	4814517	4814517	1		High	High	High	2	0.4111	0	1	1	1	374.234	-1.68	-0.00063	23.6389	0	0.03091	0.586	1.8	23.71
FALSE	High	Unambiguous	TMVTRFNEAQ	[K].TMVTRFNEAQ.[-]	1xOxidation [M2]	1xOxidation [M2]	Q7Z3D7 1xOxidation [M987]	Q7Z3D7 1xOxidation [M987]	0.249395	0.00723901	0.101	1	3	1	Q7Z3D7	Uncharacterized protein DKFZp686E2459 OS=Homo sapiens OX=9606 GN=DKFZp686E2459 PE=2 SV=1	A0A0S2Z4X1; A0A0S2Z4W4; Q7Z3D7	Q7Z3D7 [986-995]	0	1212.57	10					NoQuanValues	High	High	High	2	0.7455	0	1	1	1	606.788	0.54	0.00033	21.5016	0.004963	0.1715	0.101	1.65
FALSE	High	Unambiguous	TVPVEAVTSK	[K].TVPVEAVTSK.[T]					0.171441	0.00378403	0.236	1	6	1	A0A384MDY8	Epididymis secretory sperm binding protein OS=Homo sapiens OX=9606 PE=2 SV=1	B3KRK4; A0A024R5M3; Q14247; B4E358; Q53HG7; A0A384MDY8	A0A384MDY8 [337-346]	0	1030.58	10	100	296365	296365	1		High	High	High	2	0.4699	0	1	1	1	515.794	2.75	0.00142	21.6361	0.002631	0.1078	0.236	1.66	21.78
FALSE	High	Unambiguous	TWTVVDAK	[K].TWTVVDAK.[T]					0.0964638	0	0.434	1	2	1	P13010	X-ray repair cross-complementing protein 5 OS=Homo sapiens OX=9606 GN=XRCC5 PE=1 SV=3	P13010; Q53T09	P13010 [275-282]	0	919.488	8	100	4405313	4405313	1		High	High	High	2	0.4643	0	1	1	1	460.25	4.81	0.00221	24.1945	0	0.05358	0.434	2.24	24.18
FALSE	High	Unambiguous	VAEDEAEAAAAAK	[K].VAEDEAEAAAAAK.[F]					0.000275669	0	2.357	1	9	2	J3KPF3	4F2 cell-surface antigen heavy chain OS=Homo sapiens OX=9606 GN=SLC3A2 PE=1 SV=1	H0YFS2; F5GZS6; B4E2Z3; A0A024R599; P08195; F5H867; F5H0E2; J3KPF3; B4E3E4	J3KPF3 [149-161]	0	1245.6	13	100	243346	243346	1		High	High	High	2	0.6637	0	1	1	1	623.304	4.72	0.00294	18.8539	0	0.00157	1.405	2.23	18.44
FALSE	High	Unambiguous	TCNCETEDYGEK	[K].TCNCETEDYGEK.[F]	2xCarbamidomethyl [C2; C4]	2xCarbamidomethyl [C2; C4]	Q00839 2xCarbamidomethyl [C389; C391]	Q00839 2xCarbamidomethyl [C389; C391]	0.228594	0.00378403	0.133	1	15	1	Q00839	Heterogeneous nuclear ribonucleoprotein U OS=Homo sapiens OX=9606 GN=HNRNPU PE=1 SV=6	A0A1X7SBS1; Q7Z4Q5; Q5RI18; A0A1W2PP34; Q00839; B4DLR3; A0A1W2PP35; A0A1W2PPH7; Q96BA7; A0A1W2PPL4; A0A1W2PQ74; B3KX72; A0A1W2PQL0; A0A1W2PPS1; A0A1W2PRZ7	Q00839 [388-399]	0	1505.55	12					NoQuanValues	High	High	High	2	1	0	1	1	1	753.28	0.42	0.00032	16.8503	0.002631	0.1538	0.133	0.34
FALSE	High	Unambiguous	YNDTFWK	[K].YNDTFWK.[E]					0.0747139	0	0.52	1	6	1	V9HWP2	Epididymis luminal protein 35 OS=Homo sapiens OX=9606 GN=HEL-S-125m PE=2 SV=1	V9HWP2; B4DHT9; Q5CAQ5; Q59FC6; Q58FF3; B4DU71	V9HWP2 [480-486]	0	973.441	7					NoQuanValues	High	High	High	2	0.4783	0	1	1	1	487.226	3.06	0.00149	24.4229	0	0.03922	0.52	1.38
FALSE	High	Unambiguous	IGLFGGAGVGK	[K].IGLFGGAGVGK.[T]					0.0112659	0	1.144	1	4	1	V9HW31	ATP synthase subunit beta OS=Homo sapiens OX=9606 GN=HEL-S-271 PE=1 SV=1	Q0QEN7; F8W079; V9HW31; H0YH81	V9HW31 [202-212]	0	975.562	11	100	3545958	3545958	1		High	High	High	2	0.6	0	1	1	1	488.285	0.99	0.00048	24.449	0	0.00407	1.144	2.65	24.47
FALSE	High	Unambiguous	IFVGGLSPDTPEEK	[K].IFVGGLSPDTPEEK.[I]					6.46308e-05	0	2.831	1	10	1	A1LU37	Heterogeneous nuclear ribonucleoprotein D (AU-rich element RNA binding protein 1, 37kDa), isoform CRA_d OS=Homo sapiens OX=9606 GN=HNRPD PE=4 SV=1	H0Y8G5; B4E0W4; H0YA96; Q12771; A0A024RDF4; B4DTC3; A1LU37; D6RAF8; D6RF44; A0A024RDB4	A1LU37 [184-197]	0	1488.76	14	100	5.30818e+06	5.30818e+06	1		High	High	High	2	0.5759	0	1	1	1	744.883	0.53	0.00039	24.2029	0	8.694e-06	2.831	3.49	24.21
FALSE	High	Unambiguous	DAVEDLESVGK	[K].DAVEDLESVGK.[G]					0.00214151	0	1.687	1	1	1	P81605	Dermcidin OS=Homo sapiens OX=9606 GN=DCD PE=1 SV=2	P81605	P81605 [86-96]	0	1161.56	11	100	19890336	19890336	1		High	High	High	2	0.6463	0	1	1	1	581.287	2.34	0.00136	23.8958	0	0.0005621	1.687	2.94	23.97
FALSE	High	Unambiguous	DDLGNTLEK	[K].DDLGNTLEK.[K]					0.0785999	0	0.503	1	2	2	O75367	Core histone macro-H2A.1 OS=Homo sapiens OX=9606 GN=MACROH2A1 PE=1 SV=4	Q59FH0; O75367	O75367 [227-235]	0	1004.49	9	100	390154	390154	1		High	High	High	2	0.3592	0	1	1	1	502.749	2.01	0.00101	21.8969	0.006837	0.1989	0.056	1.42	21.91
FALSE	High	Unambiguous	DDVAPESGDTTVK	[K].DDVAPESGDTTVK.[K]					0.00578647	0	1.362	1	4	1	O76021	Ribosomal L1 domain-containing protein 1 OS=Homo sapiens OX=9606 GN=RSL1D1 PE=1 SV=3	O76021; Q32Q62; A0PJ61; J3QSV6	O76021 [319-331]	0	1333.61	13	100	371216	371216	1		High	High	High	2	0.7455	0	1	1	1	667.31	1.34	0.0009	17.0918	0	0.00184	1.362	1.65	17.18
FALSE	High	Unambiguous	DETGELSSADEK	[K].DETGELSSADEK.[R]					0.042588	0	0.707	1	2	2	A0A024R7L8	UPF1 regulator of nonsense transcripts homolog (Yeast), isoform CRA_a OS=Homo sapiens OX=9606 GN=UPF1 PE=4 SV=1	A0A024R7L5; A0A024R7L8	A0A024R7L8 [593-604]	0	1280.55	12	100	121705	121705	1		High	High	High	2	0.8527	0	1	1	1	640.777	-1.12	-0.00072	17.4636	0.006837	0.1968	0.06	1.29	17.23
FALSE	High	Unambiguous	DFVEDDTTHG	[K].DFVEDDTTHG.[-]					0.199611	0.00378403	0.182	1	3	1	B0AZQ4	Structural maintenance of chromosomes protein OS=Homo sapiens OX=9606 PE=2 SV=1	Q86VX4; B0AZQ4; Q9UQE7	B0AZQ4 [1208-1217]	0	1135.45	10	100	506181	506181	1		High	High	High	2	0.6781	0	1	1	1	568.233	5.02	0.00285	21.1176	0.002631	0.1302	0.182	1.46	21.5
FALSE	High	Unambiguous	DGTELELK	[K].DGTELELK.[E]					0.231111	0.00378403	0.129	1	6	1	A0A024R3R5	Lamin B receptor, isoform CRA_a OS=Homo sapiens OX=9606 GN=LBR PE=4 SV=1	A0A024R3R5; Q14739; C9JXK0; A0A494C1L1; C9JES9; B4E0Z3	A0A024R3R5 [43-50]	0	904.462	8					NoQuanValues	High	High	High	2	0.4223	0	1	1	1	452.735	-0.4	-0.00018	23.6089	0.002631	0.1559	0.129	2.06
FALSE	High	Unambiguous	DLIAQARTGTGK	[K].DLIAQARTGTGK.[T]					0.000681969	0	2.061	1	7	1	Q9NR30	Nucleolar RNA helicase 2 OS=Homo sapiens OX=9606 GN=DDX21 PE=1 SV=5	Q9NR30; B4DW97; K0J110; Q9BQ39; Q53FI9; A0A087WVC1; B4DED6	Q9NR30 [225-236]	0	1230.68	12	100	4500372	4500372	1		High	High	High	2	0.5	0	1	1	1	615.846	3.1	0.00191	24.2225	0	0.0001438	2.061	2.92	24.25
FALSE	High	Unambiguous	DLPEHAVLK	[K].DLPEHAVLK.[M]					0.246044	0.00723901	0.106	1	16	1	Q00839	Heterogeneous nuclear ribonucleoprotein U OS=Homo sapiens OX=9606 GN=HNRNPU PE=1 SV=6	A0A1X7SBS1; A0A1W2PQD4; Q7Z4Q5; Q5RI18; A0A1W2PP34; Q00839; B4DLR3; A0A1W2PP35; A0A1W2PPH7; Q96BA7; A0A1W2PPL4; A0A1W2PQ74; B3KX72; A0A1W2PQL0; A0A1W2PPS1; A0A1W2PRZ7	Q00839 [627-635]	0	1021.57	9	100	21625282	21625282	1		High	High	High	2	0.3854	0	1	1	1	511.289	3.59	0.00183	24.3367	0.004963	0.1685	0.106	1.92	24.34
FALSE	High	Unambiguous	DISTNYYASQK	[K].DISTNYYASQK.[K]					0.000542119	0	2.136	1	5	3	V9HWP2	Epididymis luminal protein 35 OS=Homo sapiens OX=9606 GN=HEL-S-125m PE=2 SV=1	V9HWP2; B4DHT9; H0YIV0; Q5CAQ5; B4DU71	V9HWP2 [672-682]	0	1289.6	11	100	1672594	1672594	1		High	High	High	2	0.7986	0	1	1	1	645.305	1.46	0.00094	21.5384	0	0.00153	1.413	2.78	21.47
FALSE	High	Unambiguous	DPIDVNYEK	[K].DPIDVNYEK.[L]					0.0699602	0	0.542	1	3	1	A0A024R3T8	Poly [ADP-ribose] polymerase OS=Homo sapiens OX=9606 GN=PARP1 PE=4 SV=1	B4E0E1; A0A024R3T8; B2R5W3	A0A024R3T8 [788-796]	0	1092.52	9	100	724623	724623	1		High	High	High	2	0.4725	0	1	1	1	546.766	3.15	0.00172	22.617	0	0.03628	0.542	2.18	22.78
FALSE	High	Unambiguous	DQIVDLTVGNNK	[K].DQIVDLTVGNNK.[T]					0.00220803	0	1.677	1	1	1	P35527	Keratin, type I cytoskeletal 9 OS=Homo sapiens OX=9606 GN=KRT9 PE=1 SV=3	P35527	P35527 [213-224]	0	1315.69	12	100	32584688	32584688	1		High	High	High	2	0.5892	0	1	1	1	658.347	1.31	0.00086	23.7695	0	0.0005825	1.677	3.14	23.82
FALSE	High	Unambiguous	DQQVLDVK	[K].DQQVLDVK.[S]					0.137455	0.00378403	0.313	1	7	1	A0A3R5W301	UBA2/WTIP fusion protein OS=Homo sapiens OX=9606 PE=2 SV=1	B3KNA3; A0A3R5W301; Q9UBT2; B3KMZ6; K7ESK7; B2RDF5; B7Z5X0	A0A3R5W301 [309-316]	0	944.505	8	100	301901	301901	1		High	High	High	2	0.4667	0	1	1	1	472.758	3.82	0.00181	21.8882	0.002631	0.08239	0.313	1.95	22.17
FALSE	High	Unambiguous	DSYVGDEAQSK	[K].DSYVGDEAQSK.[R]					0.00024919	0	2.39	1	37	4	P60709	Actin, cytoplasmic 1 OS=Homo sapiens OX=9606 GN=ACTB PE=1 SV=1	E7EVS6; G5E9R0; J3KT65; A0A2R8Y793; P63267; C9JUM1; Q53G99; A8K3K1; B7Z6P1; Q53GK6; A0A2R8YGF8; A6NL76; B7Z6I1; P60709; B4E335; Q8WVW5; A1E282; Q53G76; B3KUD3; F6UVQ4; B4E3A4; D2JYH4; B4DVQ0; P68133; B4DUI8; I3L3I0; C9JTX5; K7EM38; C9JFL5; F8WB63; B3KW67; C9JZR7; P68032; I3L3R2; P63261; Q7Z7J6; B8ZZJ2	P60709 [51-61]	0	1198.52	11	100	6015271	6015271	1		High	High	High	2	0.751	0	1	1	1	599.765	0.23	0.00014	17.1156	0	0.001554	1.408	2.57	17.29
FALSE	High	Unambiguous	DTDVIMK	[K].DTDVIMK.[R]					0.110783	0	0.387	1	1	2	Q8N884	Cyclic GMP-AMP synthase OS=Homo sapiens OX=9606 GN=CGAS PE=1 SV=2	Q8N884	Q8N884 [293-299]	0	821.407	7	100	5.32831e+06	5.32831e+06	1		High	High	High	2	0.5315	0	1	1	1	411.208	1.34	0.00055	22.4429	0	0.0632	0.387	2.22	22.65
FALSE	High	Unambiguous	DTEPLIQTAK	[K].DTEPLIQTAK.[T]					0.00549335	0	1.379	1	11	2	V9HW37	Epididymis secretory protein Li 69 OS=Homo sapiens OX=9606 GN=HEL-S-69 PE=1 SV=1	Q96GI1; B4DDU6; E9PCA1; B4DXI1; B4DZT5; B4DYC8; E7ENZ3; Q9BU08; B4DE30; B7ZAR1; V9HW37	V9HW37 [161-170]	0	1115.59	10	100	1.31825e+06	1.31825e+06	1		High	High	High	2	0.675	0	1	1	1	558.3	-0.98	-0.00055	22.6183	0	0.00885	0.931	2	22.96
FALSE	High	Unambiguous	DTYIENEK	[K].DTYIENEK.[L]					0.128956	0.00378403	0.335	1	7	1	P04843	Dolichyl-diphosphooligosaccharide--protein glycosyltransferase subunit 1 OS=Homo sapiens OX=9606 GN=RPN1 PE=1 SV=1	B4DNJ5; B7Z4L4; Q53EP4; P04843; B4DL99; Q6IBR0; Q96HX3	P04843 [580-587]	0	1011.46	8	100	188288	188288	1		High	High	High	2	0.6383	0	1	1	1	506.236	1.33	0.00067	19.6316	0.002631	0.07617	0.335	1.41	19.59
FALSE	High	Unambiguous	DVDAAYMNK	[K].DVDAAYMNK.[V]					0.00893172	0	1.22	1	17	2	P13647	Keratin, type II cytoskeletal 5 OS=Homo sapiens OX=9606 GN=KRT5 PE=1 SV=3	F8W0C6; B4DXK4; B4E1T1; B2R853; B4DL32; P04259; A0A0S2Z428; O95678; P48668; B4DRY0; B4DWU6; H0YIN9; A8K2I0; B4DRR0; Q14CN4; P13647; B4DRU6	P13647 [278-286]	0	1026.46	9	100	526674	526674	1		High	High	High	2	0.1397	0	1	1	1	513.733	2.05	0.00105	21.0525	0	0.003089	1.22	1.79	21.05
FALSE	High	Unambiguous	DVDAAYMNK	[K].DVDAAYMNK.[V]	1xOxidation [M7]	1xOxidation [M7]	P13647 1xOxidation [M284]	P13647 1xOxidation [M284]	0.0120488	0	1.122	1	17	2	P13647	Keratin, type II cytoskeletal 5 OS=Homo sapiens OX=9606 GN=KRT5 PE=1 SV=3	F8W0C6; B4DXK4; B4E1T1; B2R853; B4DL32; P04259; A0A0S2Z428; O95678; P48668; B4DRY0; B4DWU6; H0YIN9; A8K2I0; B4DRR0; Q14CN4; P13647; B4DRU6	P13647 [278-286]	0	1042.45	9	100	1.03247e+06	1.03247e+06	1		High	High	High	2	0.4422	0	1	1	1	521.73	2.33	0.00121	17.5177	0	0.004406	1.122	1.47	17.85
FALSE	High	Unambiguous	DVDGAYMTK	[K].DVDGAYMTK.[V]					0.0391295	0	0.735	1	7	5	H6VRG1	Keratin 1 OS=Homo sapiens OX=9606 GN=KRT1 PE=1 SV=1	H6VRF8; H6VRG0; P04264; H6VRG3; H6VRF9; H6VRG2; H6VRG1	H6VRG1 [291-299]	0	999.445	9	100	7550853	7550853	1		High	High	High	2	0.6316	0	1	1	1	500.227	1.59	0.0008	21.2404	0	0.01802	0.735	1.9	21.08
FALSE	High	Unambiguous	DVDGAYMTK	[K].DVDGAYMTK.[V]	1xOxidation [M7]	1xOxidation [M7]	H6VRG1 1xOxidation [M297]	H6VRG1 1xOxidation [M297]	0.00524707	0	1.394	1	7	4	H6VRG1	Keratin 1 OS=Homo sapiens OX=9606 GN=KRT1 PE=1 SV=1	H6VRF8; H6VRG0; P04264; H6VRG3; H6VRF9; H6VRG2; H6VRG1	H6VRG1 [291-299]	0	1015.44	9	100	4.03541e+06	4.03541e+06	2		High	High	High	2	0.4947	0	1	1	1	508.225	2.31	0.00117	17.6343	0	0.02271	0.672	1.88	17.4
FALSE	High	Unambiguous	DVDNAYMIK	[K].DVDNAYMIK.[V]	1xOxidation [M7]	1xOxidation [M7]	P35908 1xOxidation [M294]	P35908 1xOxidation [M294]	0.0163484	0	1.022	1	1	2	P35908	Keratin, type II cytoskeletal 2 epidermal OS=Homo sapiens OX=9606 GN=KRT2 PE=1 SV=2	P35908	P35908 [288-296]	0	1084.5	9	100	3.94597e+06	3.94597e+06	1		High	High	High	2	0.7059	0	1	1	1	542.754	2.73	0.00148	22.2397	0.006837	0.2048	0.047	2.21	22.43
FALSE	High	Unambiguous	DVIELTDDSFDK	[K].DVIELTDDSFDK.[N]					0.00352576	0	1.524	1	1	1	A0A384NPU5	Epididymis secretory sperm binding protein OS=Homo sapiens OX=9606 PE=2 SV=1	A0A384NPU5	A0A384NPU5 [161-172]	0	1396.65	12					NoQuanValues	High	High	High	2	0.7143	0	1	1	1	698.827	-0.76	-0.00053	24.355	0	0.001019	1.524	2.73
FALSE	High	Unambiguous	DVNAAIATIK	[K].DVNAAIATIK.[T]					0.0266966	0	0.861	1	15	1	F5H5D3	Tubulin alpha chain OS=Homo sapiens OX=9606 GN=TUBA1C PE=1 SV=1	P0DPH8; F5H5D3; Q53GA7; A8JZY9; Q6PEY2; A0A1W2PQM2; Q9UQM3; B3KT06; Q71U36; P68363; B3KPS3; Q8N532; Q9BQE3; B4DQK4; B4DDU2	F5H5D3 [397-406]	0	1015.58	10	100	23187984	23187984	1		High	High	High	2	0.6493	0	1	1	1	508.294	2.46	0.00125	23.8507	0	0.01142	0.861	2.88	23.94
FALSE	High	Unambiguous	DYEEVGADSADGEDEGEEY	[K].DYEEVGADSADGEDEGEEY.[-]					0.0432364	0	0.702	1	3	1	F5H5D3	Tubulin alpha chain OS=Homo sapiens OX=9606 GN=TUBA1C PE=1 SV=1	B7Z1K5; F5H5D3; Q9BQE3	F5H5D3 [501-519]	0	2078.75	19	100	173602	173602	1		High	High	High	2	1	0	1	1	1	1039.88	1.99	0.00207	20.2104	0	0.02036	0.702	1.33	20.24
FALSE	High	Unambiguous	EAALSTALSEK	[K].EAALSTALSEK.[R]					0.00108249	0	1.91	1	7	1	A0A384MQX1	Epididymis secretory sperm binding protein OS=Homo sapiens OX=9606 PE=2 SV=1	H0YAB0; W8QEH3; A0A384MQX1; Q3BDU5; Q5TCI8; Q5I6Y5; Q8N519	A0A384MQX1 [145-155]	0	1119.59	11	100	1.5868e+06	1.5868e+06	1		High	High	High	2	0.5756	0	1	1	1	560.297	-1.89	-0.00106	23.8872	0	0.0002498	1.91	2.71	23.89
FALSE	High	Unambiguous	EAMEDGEIDGNK	[K].EAMEDGEIDGNK.[V]					0.0736068	0	0.525	1	6	2	P19338	Nucleolin OS=Homo sapiens OX=9606 GN=NCL PE=1 SV=3	H7BY16; Q9BQ02; B3KM80; P19338; Q6ZS99; B3KTP9	P19338 [628-639]	0	1307.54	12	100	333910	333910	1		High	High	High	2	0.8465	0	1	1	1	654.275	0.97	0.00064	19.7372	0	0.04319	0.494	2.41	19.74
FALSE	High	Unambiguous	EAMEDGEIDGNK	[K].EAMEDGEIDGNK.[V]	1xOxidation [M3]	1xOxidation [M3]	P19338 1xOxidation [M630]	P19338 1xOxidation [M630]	0.00142129	0	1.821	1	6	1	P19338	Nucleolin OS=Homo sapiens OX=9606 GN=NCL PE=1 SV=3	H7BY16; Q9BQ02; B3KM80; P19338; Q6ZS99; B3KTP9	P19338 [628-639]	0	1323.54	12	100	139824	139824	1		High	High	High	2	0.7866	0	1	1	1	662.275	4.53	0.003	16.4547	0	0.0003458	1.821	1.64	16.46
FALSE	High	Unambiguous	DAEEWFFTK	[K].DAEEWFFTK.[T]					0.00776031	0	1.266	1	2	1	P02533	Keratin, type I cytoskeletal 14 OS=Homo sapiens OX=9606 GN=KRT14 PE=1 SV=4	P02533; A0A024R1X6	P02533 [301-309]	0	1172.53	9					NoQuanValues	High	High	High	2	0.8632	0	1	1	1	586.769	4.22	0.00247	24.5765	0	0.00261	1.266	1.9
FALSE	High	Unambiguous	DAEAWFNEK	[K].DAEAWFNEK.[S]					0.106007	0	0.402	1	2	1	P13645	Keratin, type I cytoskeletal 10 OS=Homo sapiens OX=9606 GN=KRT10 PE=1 SV=6	Q7Z3Y7; P13645	P13645 [335-343]	0	1109.49	9					NoneMonoisotopic	High	High	High	2	0.6085	0	1	1	1	555.25	2.18	0.00121	24.2714	0	0.05996	0.402	2.58
FALSE	High	Unambiguous	DAALATALGDKK	[K].DAALATALGDKK.[S]					0.00347225	0	1.529	1	5	1	P20700	Lamin-B1 OS=Homo sapiens OX=9606 GN=LMNB1 PE=1 SV=2	E9PBF6; A0A0D9SFY5; P20700; A0A0D9SFE5; Q6DC98	P20700 [146-157]	1	1173.65	12	100	5.12964e+06	5.12964e+06	1		High	High	High	2	0.5659	0	1	1	1	587.329	3.23	0.0019	24.3056	0	0.0009992	1.529	3.11	24.27
FALSE	High	Unambiguous	CNLLAEK	[K].CNLLAEK.[Q]	1xCarbamidomethyl [C1]	1xCarbamidomethyl [C1]	B7Z8Q2 1xCarbamidomethyl [C285]	B7Z8Q2 1xCarbamidomethyl [C285]	0.250746	0.00723901	0.099	1	3	1	B7Z8Q2	cDNA FLJ55606, highly similar to Alpha-2-HS-glycoprotein OS=Homo sapiens OX=9606 PE=2 SV=1	P02765; C9JV77; B7Z8Q2	B7Z8Q2 [285-291]	0	847.434	7	100	3.89905e+06	3.89905e+06	1		High	High	High	2	0.5977	0	1	1	1	424.221	0.69	0.00029	24.0754	0.004963	0.1726	0.099	2.61	24.05
FALSE	High	Unambiguous	AADPPAENSSAPEAEQGGAE	[K].AADPPAENSSAPEAEQGGAE.[-]					0.0172182	0	1.005	1	4	2	H0Y449	Y-box-binding protein 1 (Fragment) OS=Homo sapiens OX=9606 GN=YBX1 PE=1 SV=1	H0Y449; Q7KZ24; P67809; A0JLU4	H0Y449 [355-374]	0	1897.8	20	100	517662	517662	2		High	High	High	2	0.9115	0	1	1	1	949.41	4.18	0.00396	12.8318	0.004963	0.1718	0.1	2.26	12.7
FALSE	High	Unambiguous	AAIDWFDGK	[K].AAIDWFDGK.[E]					0.0785999	0	0.503	1	11	1	Q92804	TATA-binding protein-associated factor 2N OS=Homo sapiens OX=9606 GN=TAF15 PE=1 SV=1	Q8TBR3; Q13344; Q70T18; Q6IBQ5; B4DR70; Q92804; A0A075B7D9; Q59H57; B4E312; A8K4H1; H3BPE7	Q92804 [298-306]	0	1022.49	9	100	3.51955e+06	3.51955e+06	1		High	High	High	2	0.216	0	1	1	1	511.753	4.25	0.00217	24.4938	0	0.04177	0.503	1.25	24.46
FALSE	High	Unambiguous	AALSEEELEK	[K].AALSEEELEK.[K]					0.139458	0.00378403	0.308	1	10	1	Q4LE58	eIF4G1 variant protein (Fragment) OS=Homo sapiens OX=9606 GN=EIF4G1 variant protein PE=2 SV=1	E7EX73; E9PGM1; Q04637; B4DSI9; Q96I65; E7EUU4; B2RU10; B2RU06; Q4LE58; B4DGF1	Q4LE58 [1260-1269]	0	1118.56	10					NoQuanValues	High	High	High	2	0.3759	0	1	1	1	559.783	0.75	0.00042	23.3652	0.002631	0.08361	0.308	1.41
FALSE	High	Unambiguous	AALSLPAK	[K].AALSLPAK.[Q]					0.0906516	0	0.455	1	4	1	A0A0A0MRM9	Nucleolar and coiled-body phosphoprotein 1 (Fragment) OS=Homo sapiens OX=9606 GN=NOLC1 PE=1 SV=1	A0A0A0MRM9; Q96J17; Q14978; B2RAU8	A0A0A0MRM9 [462-469]	0	770.477	8	100	3.70289e+06	3.70289e+06	1		High	High	High	2	0.7333	0	1	1	1	385.742	-0.04	-1e-05	23.9171	0	0.0496	0.455	2.25	23.94
FALSE	High	Unambiguous	ADLINNLGTIAK	[K].ADLINNLGTIAK.[SF]					0.000316369	0	2.312	2	12	1	K9JA46; A0A024RD80	Epididymis luminal secretory protein 52 OS=Homo sapiens OX=9606 GN=EL52 PE=2 SV=1;Heat shock protein 90kDa alpha (Cytosolic), class B member 1, isoform CRA_a OS=Homo sapiens OX=9606 GN=HSP90AB1 PE=3 SV=1	B4DTA5; K9JA46; Q2VPJ6; Q6PK50; Q8TBA7; A0A024RD80; Q58FF8; B4DMA2; B4DGL0; Q14568; Q86SX1; O14942	K9JA46 [101-112]; A0A024RD80 [96-107]	0	1242.71	12	100	10912382	10912382	1	NotUnique	High	High	High	2	0.7443	0	1	1	1	621.857	1.98	0.00123	24.2564	0	5.767e-05	2.312	3.05	24.25
FALSE	High	Unambiguous	AEAESLYQSK	[K].AEAESLYQSK.[Y]					0.000618357	0	2.093	1	7	5	H6VRG1	Keratin 1 OS=Homo sapiens OX=9606 GN=KRT1 PE=1 SV=1	H6VRF8; H6VRG0; P04264; H6VRG3; H6VRF9; H6VRG2; H6VRG1	H6VRG1 [368-377]	0	1125.54	10	100	51453124	51453124	1		High	High	High	2	0.7481	0	1	1	1	563.277	3.4	0.00191	20.9353	0	0.0108	0.876	2.66	21.09
FALSE	High	Unambiguous	AEAGPEGVAPAPEGEK	[K].AEAGPEGVAPAPEGEK.[K]					0.0790698	0	0.501	1	7	1	A0A494C039	Hypoxia up-regulated protein 1 OS=Homo sapiens OX=9606 GN=HYOU1 PE=1 SV=1	B7Z2N4; A0A384P5T6; A0A087X054; A0A494C039; B7Z766; B7Z602; B3KXH0	A0A494C039 [670-685]	0	1508.72	16	100	126066	126066	1		High	High	High	2	0.5912	0	1	1	1	754.866	1.52	0.00115	18.8785	0	0.04201	0.501	1.37	18.86
FALSE	High	Unambiguous	AEEELGELEAK	[K].AEEELGELEAK.[L]					0.07144	0	0.535	1	3	1	B0AZQ4	Structural maintenance of chromosomes protein OS=Homo sapiens OX=9606 PE=2 SV=1	Q86VX4; B0AZQ4; Q9UQE7	B0AZQ4 [685-695]	0	1217.59	11	100	1.85491e+06	1.85491e+06	1		High	High	High	2	0.5907	0	1	1	1	609.3	2.15	0.00131	23.8997	0	0.03722	0.535	2.37	23.87
FALSE	High	Unambiguous	AGEAPTENPAPPTQQSSAE	[K].AGEAPTENPAPPTQQSSAE.[-]					0.0931004	0	0.446	1	3	1	P16989	Y-box-binding protein 3 OS=Homo sapiens OX=9606 GN=YBX3 PE=1 SV=4	P16989; A0A024RAV4; Q96GD7	P16989 [354-372]	0	1881.85	19	100	291185	291185	1		High	High	High	2	0.8273	0	1	1	1	941.428	1.83	0.00172	13.6945	0	0.05131	0.446	1.39	13.56
FALSE	High	Unambiguous	AGEVFIHK	[K].AGEVFIHK.[D]					0.0397261	0	0.73	1	6	1	A0A0S2Z4Z9	Non-POU domain containing octamer-binding isoform 1 (Fragment) OS=Homo sapiens OX=9606 GN=NONO PE=2 SV=1	H7C367; A0A0S2Z4E7; A8K525; C9JYS8; C9IZL7; A0A0S2Z4Z9	A0A0S2Z4Z9 [100-107]	0	900.494	8	100	3.19728e+06	3.19728e+06	1		High	High	High	2	0.322	0	1	1	1	450.752	3.23	0.00146	24.3512	0	0.01834	0.73	1.77	24.35
FALSE	High	Unambiguous	AGPVAVQVK	[K].AGPVAVQVK.[A]					0.101129	0	0.418	1	7	1	E7ETY2	Treacle protein OS=Homo sapiens OX=9606 GN=TCOF1 PE=1 SV=1	E7ETY2; Q59FZ2; A0A3B3IS06; B4DLB1; H0Y8Y7; Q13428; B4DRA2	E7ETY2 [592-600]	0	868.525	9	100	235445	235445	1		High	High	High	2	0.6977	0	1	1	1	434.766	0.41	0.00018	21.5877	0	0.05662	0.418	1.72	21.69
FALSE	High	Unambiguous	AGVAPLQVK	[K].AGVAPLQVK.[V]					0.094488	0	0.441	1	6	1	P21333	Filamin-A OS=Homo sapiens OX=9606 GN=FLNA PE=1 SV=4	P21333; A0A087WWY3; Q60FE6; Q8TES4; Q60FE5; A6NDY9	P21333 [1478-1486]	0	882.541	9	100	2555555	2555555	1		High	High	High	2	0.2099	0	1	1	1	441.773	-1.63	-0.00072	23.9674	0	0.05217	0.441	2.62	23.98
FALSE	High	Unambiguous	ALAAAGYDVEK	[K].ALAAAGYDVEK.[N]					0.000273987	0	2.359	1	9	2	P16402	Histone H1.3 OS=Homo sapiens OX=9606 GN=H1-3 PE=1 SV=2	Q4VB24; B2R984; P16402; A3R0T8; P16403; A3R0T7; Q02539; P22492; A1L407	P16402 [66-76]	0	1107.57	11	100	7940905	7940905	1		High	High	High	2	0.7074	0	1	1	1	554.288	1.41	0.00078	23.4146	0	4.848e-05	2.359	2.7	23.57
FALSE	High	Unambiguous	EAQELSQNSAIK	[K].EAQELSQNSAIK.[Q]					0.00101512	0	1.931	1	1	3	Q9NR30	Nucleolar RNA helicase 2 OS=Homo sapiens OX=9606 GN=DDX21 PE=1 SV=5	Q9NR30	Q9NR30 [450-461]	0	1317.66	12	100	637585	637585	1		High	High	High	2	0.3814	0	1	1	1	659.34	5.83	0.00384	20.2796	0	0.0002311	1.931	1.94	20.22
FALSE	High	Unambiguous	AIADTGANVVVTGGK	[K].AIADTGANVVVTGGK.[V]					0.000176341	0	2.503	1	4	1	P50990	T-complex protein 1 subunit theta OS=Homo sapiens OX=9606 GN=CCT8 PE=1 SV=4	H7C4C8; P50990; Q7Z759; Q53HU0	P50990 [282-296]	0	1372.74	15	100	1.17797e+06	1.17797e+06	1		High	High	High	2	0.7429	0	1	1	1	686.878	3.66	0.00251	22.53	0	2.876e-05	2.503	3.19	22.57
FALSE	High	Unambiguous	ALELDSNNEK	[K].ALELDSNNEK.[G]					0.00575119	0	1.364	1	2	2	B2R9U2	Peptidylprolyl isomerase OS=Homo sapiens OX=9606 PE=2 SV=1	Q02790; B2R9U2	B2R9U2 [345-354]	0	1132.55	10	100	583322	583322	1		High	High	High	2	0.6531	0	1	1	1	566.779	3.2	0.00181	23.3237	0.002631	0.09317	0.278	2.45	23.22
FALSE	High	Unambiguous	ALELTGLK	[K].ALELTGLK.[V]					0.047479	0	0.671	1	4	1	P19338	Nucleolin OS=Homo sapiens OX=9606 GN=NCL PE=1 SV=3	B3KM80; P19338; Q6ZS99; B3KTP9	P19338 [363-370]	0	844.514	8	100	33498404	33498404	1		High	High	High	2	0.516	0	1	1	1	422.761	1.95	0.00082	24.2721	0	0.02273	0.671	2.5	24.29
FALSE	High	Unambiguous	ALVATPGK	[K].ALVATPGK.[K]					0.124529	0.00378403	0.347	1	7	2	P19338	Nucleolin OS=Homo sapiens OX=9606 GN=NCL PE=1 SV=3	C9J1H7; Q9BQ02; C9JWL1; P19338; C9JLB1; C9JYW2; B3KTP9	P19338 [117-124]	0	756.461	8	100	1.99264e+06	1.99264e+06	1		High	High	High	2	0.6	0	1	1	1	378.735	1.13	0.00043	21.4131	0.002631	0.08547	0.302	1.65	21.5
FALSE	High	Unambiguous	AMQRASEAGATAPK	[K].AMQRASEAGATAPK.[A]	1xOxidation [M2]	1xOxidation [M2]	Q8N884 1xOxidation [M9]	Q8N884 1xOxidation [M9]	1.68658e-05	0	3.27	1	1	2	Q8N884	Cyclic GMP-AMP synthase OS=Homo sapiens OX=9606 GN=CGAS PE=1 SV=2	Q8N884	Q8N884 [8-21]	0	1404.69	14	100	1.89615e+07	1.89615e+07	2		High	High	High	3	0.759	0	1	1	1	468.902	0.34	0.00016	23.9731	0	1.751e-06	3.27	5.27	24.01
FALSE	High	Unambiguous	APQVVAEAAK	[K].APQVVAEAAK.[T]					0.0727325	0	0.529	1	1	3	O60832	H/ACA ribonucleoprotein complex subunit DKC1 OS=Homo sapiens OX=9606 GN=DKC1 PE=1 SV=3	O60832	O60832 [434-443]	0	983.552	10	100	564380	564380	2		High	High	High	2	0.6932	0	1	1	1	492.28	1.08	0.00053	20.3919	0	0.03799	0.529	1.76	20.23
FALSE	High	Unambiguous	AQQEQELAADAFK	[K].AQQEQELAADAFK.[E]					0.0171136	0	1.007	1	8	1	B4DJQ5	cDNA FLJ59211, highly similar to Glucosidase 2 subunit beta OS=Homo sapiens OX=9606 PE=2 SV=1	A2VCQ4; A0A0S2Z4W7; B4DJQ5; A0A0S2Z4A0; A0A0S2Z4D8; A0A024R7F1; K7ELL7; P14314	B4DJQ5 [207-219]	0	1448.7	13					NoQuanValues	High	High	High	2	0.7157	0	1	1	1	724.855	0.41	0.0003	23.9099	0	0.006712	1.007	3.94
FALSE	High	Unambiguous	AQYEDIAQK	[K].AQYEDIAQK.[S]					0.0275208	0	0.851	1	7	8	H6VRG1	Keratin 1 OS=Homo sapiens OX=9606 GN=KRT1 PE=1 SV=1	H6VRF8; H6VRG0; P04264; H6VRG3; H6VRF9; H6VRG2; H6VRG1	H6VRG1 [357-365]	0	1065.52	9	100	118064392	118064392	2		High	High	High	2	0.7291	0	1	1	1	533.266	3.94	0.0021	20.2302	0.002631	0.1127	0.223	2.51	20.14
FALSE	High	Unambiguous	AQYEEIAQRSK	[K].AQYEEIAQRSK.[E]					0.00316783	0	1.559	1	1	2	P35908	Keratin, type II cytoskeletal 2 epidermal OS=Homo sapiens OX=9606 GN=KRT2 PE=1 SV=2	P35908	P35908 [354-364]	0	1322.67	11	100	37616307	37616307	2		High	High	High	2	0.7	0	1	1	1	661.84	1.99	0.00131	24.1159	0	0.003078	1.221	3.4	24.15
FALSE	High	Unambiguous	ASARNARGAPMDPTESPAAPEAALPK	[K].ASARNARGAPMDPTESPAAPEAALPK.[A]	1xOxidation [M11]	1xOxidation [M11]	Q8N884 1xOxidation [M32]	Q8N884 1xOxidation [M32]	0.000525781	0	2.146	1	1	2	Q8N884	Cyclic GMP-AMP synthase OS=Homo sapiens OX=9606 GN=CGAS PE=1 SV=2	Q8N884	Q8N884 [22-47]	0	2592.28	26	100	9103146	9103146	1		High	High	High	4	0.6454	0	1	1	1	648.827	1.27	0.00082	24.2061	0	0.0001054	2.146	5.02	24.21
FALSE	High	Unambiguous	ASGPPVSELITK	[K].ASGPPVSELITK.[VA]					0.020237	0	0.952	1	6	1	P16402	Histone H1.3 OS=Homo sapiens OX=9606 GN=H1-3 PE=1 SV=2	Q4VB24; B2R984; P16402; A3R0T8; P16403; A3R0T7	P16402 [36-47]	0	1198.67	12	100	35358064	35358064	1		High	High	High	2	0.6529	0	1	1	1	599.839	2.54	0.00152	23.9999	0	0.008184	0.952	2.91	24.03
FALSE	High	Unambiguous	ATISNDGATILK	[K].ATISNDGATILK.[L]					0.0396061	0	0.731	1	4	1	Q53HV2	T-complex protein 1 subunit eta (Fragment) OS=Homo sapiens OX=9606 PE=2 SV=1	F8WAM2; Q99832; Q53HV2; Q6IBT3	Q53HV2 [56-67]	0	1203.66	12	100	5.09177e+06	5.09177e+06	1		High	High	High	2	0.6132	0	1	1	1	602.336	4.92	0.00296	23.8482	0	0.01828	0.731	3.18	23.92
FALSE	High	Unambiguous	AVADAIRTSLGPK	[K].AVADAIRTSLGPK.[G]					0.0186386	0	0.979	1	2	1	A8K3C3	T-complex protein 1 subunit delta OS=Homo sapiens OX=9606 PE=2 SV=1	P50991; A8K3C3	A8K3C3 [43-55]	0	1298.74	13					NoQuanValues	High	High	High	2	0.5532	0	1	1	1	649.879	6.24	0.00405	24.3154	0	0.007432	0.979	3.85
FALSE	High	Unambiguous	AVDITTPK	[K].AVDITTPK.[A]					0.0582669	0	0.603	1	2	1	O75475	PC4 and SFRS1-interacting protein OS=Homo sapiens OX=9606 GN=PSIP1 PE=1 SV=1	O75475; Q05CM9	O75475 [136-143]	0	844.477	8	100	426372	426372	1		High	High	High	2	0.3234	0	1	1	1	422.744	4.41	0.00186	21.8832	0	0.0291	0.603	1.67	21.65
FALSE	High	Unambiguous	ALAPEYAK	[K].ALAPEYAK.[A]					0.205253	0.00378403	0.172	1	11	1	A0A024R8S5	Protein disulfide-isomerase OS=Homo sapiens OX=9606 GN=P4HB PE=2 SV=1	B4DNL5; B4DNP9; I3L514; H7BZ94; I3NI03; B4DLN6; B4DUA5; A0A024R8S5; I3L3U6; I3L0S0; B4DJS0	A0A024R8S5 [58-65]	0	862.467	8	100	513863	513863	1		High	High	High	2	0.4903	0	1	1	1	431.739	4.47	0.00193	22.5704	0.002631	0.1345	0.172	1.55	22.61
FALSE	High	Unambiguous	EAQLPVIENK	[K].EAQLPVIENK.[V]					0.178382	0.00378403	0.222	1	4	1	B2R7F8	Plasminogen OS=Homo sapiens OX=9606 PE=2 SV=1	B4DPH4; B2R7F8; P00747; Q68DS2	B2R7F8 [718-727]	0	1140.63	10					NoneMonoisotopic	High	High	High	2	0.3913	0	1	1	1	570.815	-2.47	-0.00141	23.828	0.002631	0.1134	0.222	1.61
FALSE	High	Unambiguous	EDDSSASTSQSTRAASIFGGAK	[K].EDDSSASTSQSTRAASIFGGAK.[P]					0.000126713	0	2.611	1	7	1	B4DRM3	cDNA FLJ54492, highly similar to Eukaryotic translation initiation factor 4B OS=Homo sapiens OX=9606 PE=2 SV=1	B4DS01; F8VX11; E7EX17; B4DEP6; Q7Z5Y0; P23588; B4DRM3	B4DRM3 [344-365]	0	2173	22	100	8.38242e+06	8.38242e+06	1		High	High	High	3	0.6919	0	1	1	1	725.006	1.06	0.00077	24.1012	0	1.938e-05	2.611	3.7	24.14
FALSE	High	Unambiguous	EDQTEYLEERRVK	[K].EDQTEYLEERRVK.[E]					0.0499765	0	0.654	1	5	1	A0A024RD80	Heat shock protein 90kDa alpha (Cytosolic), class B member 1, isoform CRA_a OS=Homo sapiens OX=9606 GN=HSP90AB1 PE=3 SV=1	Q6PK50; A0A024RD80; B4DMA2; B4DGL0; Q58FF7	A0A024RD80 [187-199]	0	1694.83	13					NoQuanValues	High	High	High	3	0.4275	0	1	1	1	565.618	2.51	0.00142	24.3813	0	0.02418	0.654	2.69
FALSE	High	Unambiguous	FIDTTSK	[K].FIDTTSK.[F]					0.209866	0.00378403	0.164	1	10	1	P39023	60S ribosomal protein L3 OS=Homo sapiens OX=9606 GN=RPL3 PE=1 SV=2	P39023; Q9BT63; Q96QL0; Q49AJ9; Q9NY85; Q8TBW1; B2R7Y3; G5E9G0; Q92901; B3KS36	P39023 [367-373]	0	811.42	7	100	324796	324796	1		High	High	High	2	0.4359	0	1	1	1	406.214	2.4	0.00097	21.219	0.002631	0.1386	0.164	1.17	21.48
FALSE	High	Unambiguous	FYEQFSK	[K].FYEQFSK.[N]					0.263884	0.00723901	0.08	1	6	1	K9JA46	Epididymis luminal secretory protein 52 OS=Homo sapiens OX=9606 GN=EL52 PE=2 SV=1	K9JA46; Q2VPJ6; Q8TBA7; Q86U12; O75322; Q96HX7	K9JA46 [437-443]	0	948.446	7	100	16213435	16213435	1		High	High	High	2	0.4754	0	1	1	1	474.727	0.83	0.00039	24.152	0.004963	0.1838	0.08	1.83	24.17
FALSE	High	Unambiguous	GADSELSTVPSVTK	[K].GADSELSTVPSVTK.[T]					1.51064e-05	0	3.306	1	1	1	P46087	Probable 28S rRNA (cytosine(4447)-C(5))-methyltransferase OS=Homo sapiens OX=9606 GN=NOP2 PE=1 SV=2	P46087	P46087 [656-669]	0	1390.71	14	100	899140	899140	1		High	High	High	2	0.7282	0	1	1	1	695.859	3.92	0.00273	23.0302	0	1.538e-06	3.306	3.09	23.01
FALSE	High	Unambiguous	GAEAANVTGPGGVPVQGSK	[K].GAEAANVTGPGGVPVQGSK.[Y]					0.000239472	0	2.403	1	4	4	H0Y449	Y-box-binding protein 1 (Fragment) OS=Homo sapiens OX=9606 GN=YBX1 PE=1 SV=1	H0Y449; Q6PKI6; Q7KZ24; P67809	H0Y449 [169-187]	0	1695.87	19	100	1.83631e+06	1.83631e+06	2		High	High	High	2	0.7781	0	1	1	1	848.439	3.15	0.00267	19.4099	0	4.136e-05	2.403	3.74	19.47
FALSE	High	Unambiguous	GEENLMDAQVK	[K].GEENLMDAQVK.[A]	1xOxidation [M6]	1xOxidation [M6]	P50990 1xOxidation [M276]	P50990 1xOxidation [M276]	0.0288045	0	0.836	1	4	1	P50990	T-complex protein 1 subunit theta OS=Homo sapiens OX=9606 GN=CCT8 PE=1 SV=4	H7C4C8; P50990; Q7Z759; Q53HU0	P50990 [271-281]	0	1249.57	11					NoQuanValues	High	High	High	2	0.5912	0	1	1	1	625.291	2.17	0.00136	19.306	0	0.01249	0.836	1.81
FALSE	High	Unambiguous	GFSLLATEDK	[K].GFSLLATEDK.[E]					0.0185253	0	0.981	1	6	1	A0A024R3T8	Poly [ADP-ribose] polymerase OS=Homo sapiens OX=9606 GN=PARP1 PE=4 SV=1	Q96P95; Q05D33; B4E0E1; A0A024R3T8; B2R5W3; Q6PJL0	A0A024R3T8 [183-192]	0	1080.56	10					NoQuanValues	High	High	High	2	0.7273	0	1	1	1	540.783	2.27	0.00123	24.3725	0	0.007361	0.981	2.64
FALSE	High	Unambiguous	GIAYIEFK	[K].GIAYIEFK.[T]					0.0618732	0	0.583	1	6	1	P19338	Nucleolin OS=Homo sapiens OX=9606 GN=NCL PE=1 SV=3	H7BY16; Q9BQ02; B3KM80; P19338; Q6ZS99; B3KTP9	P19338 [430-437]	0	940.514	8	100	6.97807e+06	6.97807e+06	1		High	High	High	2	0.5787	0	1	1	1	470.762	3.7	0.00174	24.4132	0	0.0313	0.583	1.97	24.4
FALSE	High	Unambiguous	GISAGAVQTAGK	[K].GISAGAVQTAGK.[K]					0.0361665	0	0.761	1	3	1	P46087	Probable 28S rRNA (cytosine(4447)-C(5))-methyltransferase OS=Homo sapiens OX=9606 GN=NOP2 PE=1 SV=2	F5H709; F5GWB7; P46087	P46087 [80-91]	0	1059.58	12					NoQuanValues	High	High	High	2	0.5822	0	1	1	1	530.296	5.5	0.00292	19.6129	0	0.01642	0.761	2.13
FALSE	High	Unambiguous	GLSEDTTEETLK	[K].GLSEDTTEETLK.[E]					0.0169577	0	1.01	1	6	1	P19338	Nucleolin OS=Homo sapiens OX=9606 GN=NCL PE=1 SV=3	H7BY16; Q9BQ02; B3KM80; P19338; Q6ZS99; B3KTP9	P19338 [578-589]	0	1322.63	12	100	4583682	4583682	1		High	High	High	2	0.7564	0	1	1	1	661.822	3.56	0.00235	22.6632	0	0.00663	1.01	3.12	22.82
FALSE	High	Unambiguous	GLVQALQTK	[K].GLVQALQTK.[V]					0.0543735	0	0.626	1	3	1	P49327	Fatty acid synthase OS=Homo sapiens OX=9606 GN=FASN PE=1 SV=3	P49327; A0A0U1RQF0; Q6PJJ3	P49327 [1143-1151]	0	957.573	9	100	3.47118e+06	3.47118e+06	1		High	High	High	2	0.1256	0	1	1	1	479.29	-0.65	-0.00031	24.1558	0	0.02678	0.626	2.07	24.18
FALSE	High	Unambiguous	GNVQNIHKEDKPLSLSMPVITEEEENESLSGTEFTASK	[K].GNVQNIHKEDKPLSLSMPVITEEEENESLSGTEFTASK.[K]	1xOxidation [M17]	1xOxidation [M17]	B2RC42 1xOxidation [M342]	B2RC42 1xOxidation [M342]	0.195196	0.00378403	0.19	1	2	1	B2RC42	cDNA, FLJ95843, highly similar to Homo sapiens small nuclear RNA activating complex, polypeptide 1, 43kDa (SNAPC1), mRNA OS=Homo sapiens OX=9606 PE=2 SV=1	Q16533; B2RC42	B2RC42 [326-363]	2	4204.02	38					NoQuanValues	High	High	High	4	0.2562	0	1	1	1	1051.76	0.06	7e-05	23.2224	0.002631	0.1265	0.19	2.03
FALSE	High	Rejected	GPSSVEDIK	[K].GPSSVEDIK.[A]					0.0725155	0	0.53	0	7	1			Q9BTI9; A4ZU86; A0A0S2Z4G7; Q9NX34; A0A140VJQ2; P06748; A0A024R3V9		0	931.473	9					NoQuanValues	High	High	High	2		0.0204	2	2	2	466.242	4.36	0.00203	20.9415	0	0.03791	0.53	1.92	21.26
FALSE	High	Unambiguous	GQAGPPGVMGPPGPPGPPGPPGPGCTMGLGFEDTEGSGSTQLLNEPK	[K].GQAGPPGVMGPPGPPGPPGPPGPGCTMGLGFEDTEGSGSTQLLNEPK.[L]	1xCarbamidomethyl [C25]; 1xGG [K47]	1xCarbamidomethyl [C25]; 1xGG [K47]	P39059 1xCarbamidomethyl [C733]; 1xGG [K755]	P39059 1xCarbamidomethyl [C733]; 1xGG [K755]	0.139861	0.00378403	0.307	1	2	2	P39059	Collagen alpha-1(XV) chain OS=Homo sapiens OX=9606 GN=COL15A1 PE=1 SV=2	A0A087X0K0; P39059	P39059 [709-755]	0	4595.13	47	100	3.36023e+06	3.36023e+06	2		High	High	High	5	0.3836	0	1	1	1	919.831	-0.51	-0.00046	22.9065	0.002631	0.08401	0.307	3.18	23.02
FALSE	High	Unambiguous	FGDPVVQSDMK	[K].FGDPVVQSDMK.[H]	1xOxidation [M10]	1xOxidation [M10]	A0A0G2JIW1 1xOxidation [M88]	A0A0G2JIW1 1xOxidation [M88]	0.0135721	0	1.083	1	8	2	A0A0G2JIW1	Heat shock 70 kDa protein 1B OS=Homo sapiens OX=9606 GN=HSPA1B PE=1 SV=1	B4DNX1; A0A0G2JIW1; B4DFN9; B4DNT8; A8K5I0; B4E388; A0A1U9X7W4; Q59EJ3	A0A0G2JIW1 [79-89]	0	1238.57	11	100	10025974	10025974	1		High	High	High	2	0.807	0	1	1	1	619.79	0.22	0.00014	23.3298	0	0.005285	1.072	3.16	23.42
FALSE	High	Unambiguous	GSFSDTGLGDGK	[K].GSFSDTGLGDGK.[M]					0.000323219	0	2.305	1	2	2	Q9Y2W1	Thyroid hormone receptor-associated protein 3 OS=Homo sapiens OX=9606 GN=THRAP3 PE=1 SV=2	Q9Y2W1; A0A3B3ITZ9	Q9Y2W1 [376-387]	0	1140.52	12	100	446569	446569	1		High	High	High	2	0.7897	0	1	1	1	570.761	-1.59	-0.00091	23.1254	0	5.916e-05	2.305	1.95	22.87
FALSE	High	Unambiguous	GTDTQTPAVLSPSK	[K].GTDTQTPAVLSPSK.[T]					0.00929366	0	1.207	1	1	1	P46087	Probable 28S rRNA (cytosine(4447)-C(5))-methyltransferase OS=Homo sapiens OX=9606 GN=NOP2 PE=1 SV=2	P46087	P46087 [722-735]	0	1401.72	14	100	407875	407875	1		High	High	High	2	0.6502	0	1	1	1	701.366	1.72	0.00121	21.6082	0	0.003239	1.207	2.43	21.67
FALSE	High	Unambiguous	GTEVQVDDIK	[K].GTEVQVDDIK.[R]					0.165685	0.00378403	0.248	1	2	1	Q9Y230	RuvB-like 2 OS=Homo sapiens OX=9606 GN=RUVBL2 PE=1 SV=3	Q9Y230; B3KNL2	Q9Y230 [418-427]	0	1103.56	10	100	321282	321282	1		High	High	High	2	0.3934	0	1	1	1	552.285	4.33	0.00239	22.5716	0.002631	0.1035	0.248	1.83	22.45
FALSE	High	Unambiguous	GVPVISVK	[K].GVPVISVK.[T]					0.212206	0.00378403	0.16	1	8	1	A8K329	cDNA FLJ76656, highly similar to Homo sapiens scaffold attachment factor B (SAFB), mRNA OS=Homo sapiens OX=9606 PE=2 SV=1	B7Z2Z1; Q15424; B7Z959; B7Z2F6; B7Z5X3; A8K329; B7Z1C7; B7ZLP5	A8K329 [571-578]	0	798.508	8	100	5.46952e+06	5.46952e+06	1		High	High	High	2	0.2486	0	1	1	1	399.758	1.05	0.00042	24.1189	0.002631	0.1402	0.16	1.73	24.15
FALSE	High	Unambiguous	GVQYLNEIKDSVVAGFQWATK	[K].GVQYLNEIKDSVVAGFQWATK.[E]					0.00075443	0	2.028	1	4	2	P13639	Elongation factor 2 OS=Homo sapiens OX=9606 GN=EEF2 PE=1 SV=4	Q8TA90; B4DPU3; Q6W6M8; P13639	P13639 [668-688]	1	2353.22	21					NoQuanValues	High	High	High	3	0.7358	0	1	1	1	785.079	1.34	0.00105	24.6624	0	0.0001623	2.028	4.92
FALSE	High	Unambiguous	GYDVIAQAQSGTGK	[K].GYDVIAQAQSGTGK.[T]					0.00455852	0	1.44	1	21	1	Q14240	Eukaryotic initiation factor 4A-II OS=Homo sapiens OX=9606 GN=EIF4A2 PE=1 SV=2	Q59F68; E7EMV8; J3KT04; J3QLN6; J3KSN7; J3QR64; A8K7F6; J3KS93; P60842; J3QKZ9; Q86WD0; J3KTB5; J3QS69; E7EQG2; J3KT12; Q14240; J3KS25; A8K088; J3QL43; B4E047; B4E102	Q14240 [70-83]	0	1394.69	14	100	2.42761e+06	2.42761e+06	1		High	High	High	2	0.6548	0	1	1	1	697.852	3.71	0.00259	23.0327	0	0.001383	1.44	2.52	23.25
FALSE	High	Unambiguous	HIYYITGETK	[K].HIYYITGETK.[D]					0.000519385	0	2.15	1	7	1	K9JA46	Epididymis luminal secretory protein 52 OS=Homo sapiens OX=9606 GN=EL52 PE=2 SV=1	Q58FG0; K9JA46; Q2VPJ6; Q8TBA7; Q86U12; O75322; Q96HX7	K9JA46 [490-499]	0	1224.63	10					NoQuanValues	High	High	High	2	0.7217	0	1	1	1	612.819	3.48	0.00213	24.3431	0	0.0001039	2.15	3.45
FALSE	High	Unambiguous	IAPPETPDSK	[K].IAPPETPDSK.[V]					0.169021	0.00378403	0.241	1	2	1	Q9NZI8	Insulin-like growth factor 2 mRNA-binding protein 1 OS=Homo sapiens OX=9606 GN=IGF2BP1 PE=1 SV=2	Q9NZI8; D3DTW3	Q9NZI8 [441-450]	0	1054.54	10	100	790387	790387	1		High	High	High	2	0.3628	0	1	1	1	527.776	2.12	0.00112	19.2689	0.002631	0.106	0.241	1.13	19.25
FALSE	High	Unambiguous	LCYVALDFEQEMATAASSSSLEK	[K].LCYVALDFEQEMATAASSSSLEK.[S]	1xCarbamidomethyl [C2]	1xCarbamidomethyl [C2]	P60709 1xCarbamidomethyl [C217]	P60709 1xCarbamidomethyl [C217]	2.88702e-11	0	7.609	1	22	2	P60709	Actin, cytoplasmic 1 OS=Homo sapiens OX=9606 GN=ACTB PE=1 SV=1	G8FSY7; A0A2R8Y793; V9HVZ7; A4UCT3; Q53G99; A0A2R8YEA7; Q6PJ43; Q53GK6; P60709; B4E335; Q8WVW5; Q53G76; B4E3A4; Q96FU6; Q6S8J3; B4DVQ0; A5GZ75; I3L4N8; B4DW52; P63261; B3KWQ3; B7ZAP6	P60709 [216-238]	0	2550.17	23					NoQuanValues	High	High	High	3	0.832	0	1	1	1	850.734	5.28	0.00449	24.5746	0	5.247e-05	2.338	4.88
FALSE	High	Unambiguous	IDDVVNTR	[K].IDDVVNTR.[-]					0.0772066	0	0.509	1	5	2	A8K3C3	T-complex protein 1 subunit delta OS=Homo sapiens OX=9606 PE=2 SV=1	P50991; B7Z2Z8; B7Z2F4; B7Z9L0; A8K3C3	A8K3C3 [532-539]	0	931.484	8					NoQuanValues	High	High	High	2	0.3692	0	1	1	1	466.247	2.58	0.0012	21.2816	0	0.0409	0.509	2.14	21.26
FALSE	High	Unambiguous	LEQSTIVK	[K].LEQSTIVK.[E]					0.0219719	0	0.925	1	2	2	B2R9U2	Peptidylprolyl isomerase OS=Homo sapiens OX=9606 PE=2 SV=1	Q02790; B2R9U2	B2R9U2 [267-274]	0	917.53	8	100	683181	683181	1		High	High	High	2	0.2187	0	1	1	1	459.27	2.77	0.00127	21.9326	0	0.00903	0.925	1.92	21.87
FALSE	High	Unambiguous	LFDFVNAK	[K].LFDFVNAK.[K]					0.0323279	0	0.798	1	2	1	Q08945	FACT complex subunit SSRP1 OS=Homo sapiens OX=9606 GN=SSRP1 PE=1 SV=1	A0A0U1RRK2; Q08945	Q08945 [414-421]	0	953.509	8	100	835212	835212	1		High	High	High	2	0.4878	0	1	1	1	477.258	0.05	2e-05	24.4917	0	0.01433	0.798	1.64	24.45
FALSE	High	Unambiguous	LFIGGLNTETNEK	[K].LFIGGLNTETNEK.[A]					0.000357564	0	2.272	1	8	1	P38159	RNA-binding motif protein, X chromosome OS=Homo sapiens OX=9606 GN=RBMX PE=1 SV=3	H3BT71; Q2VIN3; P38159; A0A1B0GUK8; H0Y6E7; Q96E39; H3BNC1; H3BR27	P38159 [10-22]	0	1435.74	13					NoQuanValues	High	High	High	2	0.5933	0	1	1	1	718.375	0.59	0.00042	24.3137	0	6.672e-05	2.272	2.68
FALSE	High	Unambiguous	IFVGGLNPEATEEK	[K].IFVGGLNPEATEEK.[I]					0.000218466	0	2.433	1	5	1	Q53F64	Heterogeneous nuclear ribonucleoprotein AB isoform a variant (Fragment) OS=Homo sapiens OX=9606 PE=2 SV=1	D6RBZ0; B4DMY3; D6R9P3; Q53F64; D6RD18	Q53F64 [156-169]	0	1503.77	14					NoQuanValues	High	High	High	2	0.5193	0	1	1	1	752.39	2.53	0.0019	24.2362	0	3.709e-05	2.433	3.62
FALSE	High	Unambiguous	GSGTAEVELK	[K].GSGTAEVELK.[K]					0.149024	0.00378403	0.285	1	9	3	A0A024R5Z9	Pyruvate kinase OS=Homo sapiens OX=9606 GN=PKM2 PE=3 SV=1	H3BQ34; H3BT25; A0A024R5Z9; H3BUW1; A0A024R609; B4DRT3; H3BTJ2; V9HWB8; H3BTN5	A0A024R5Z9 [126-135]	0	990.51	10	100	1.02914e+06	1.02914e+06	1		High	High	High	2	0.6256	0	1	1	1	495.761	4.58	0.00227	21.7985	0.002631	0.09083	0.285	2.19	21.67
FALSE	High	Unambiguous	IGDTSVSYK	[K].IGDTSVSYK.[Y]					0.00164108	0	1.774	1	2	2	P20700	Lamin-B1 OS=Homo sapiens OX=9606 GN=LMNB1 PE=1 SV=2	P20700; B4DZT3	P20700 [475-483]	0	969.489	9	100	1.13406e+06	1.13406e+06	1		High	High	High	2	0.7143	0	1	1	1	485.249	1.2	0.00058	21.1806	0.002631	0.0789	0.325	2.1	21.09
FALSE	High	Unambiguous	FGDPVVQSDMK	[K].FGDPVVQSDMK.[H]					0.00135754	0	1.836	1	8	1	A0A0G2JIW1	Heat shock 70 kDa protein 1B OS=Homo sapiens OX=9606 GN=HSPA1B PE=1 SV=1	B4DNX1; A0A0G2JIW1; B4DFN9; B4DNT8; A8K5I0; B4E388; A0A1U9X7W4; Q59EJ3	A0A0G2JIW1 [79-89]	0	1222.58	11	100	3.85034e+06	3.85034e+06	1		High	High	High	2	0.7687	0	1	1	1	611.791	-1.64	-0.001	24.1181	0	0.0003263	1.836	2.81	24.13
FALSE	High	Unambiguous	EVSTYIK	[K-].EVSTYIK.[K]					0.246711	0.00723901	0.105	1	34	1	Q53G85	Elongation factor 1-alpha (Fragment) OS=Homo sapiens OX=9606 PE=2 SV=1	Q53HQ7; A0A4D5RA52; Q53HR1; Q6IPT9; Q9H2I7; A9X7H1; Q53GA1; Q96RE1; A0A4D5RAF1; A8K9C4; A0A087WVQ9; A0A4D5RAR2; B4DV42; Q53G89; Q6P4C9; A0A4D5RAE2; A0A4D5RA61; Q53HM9; Q53G85; Q16577; Q6IPS9; A0A4D5RBI9; A0A4D5RBG5; B4E2C5; Q6IPN6; A0A4D5RAC9; Q504Z0; A0A087WV01; A0A4D5RA98; Q53HR5; Q5VTE0; Q8IUB0; A0A4D5RAC7; A0A4D5RA76	Q53G85 [173-179]	0	839.451	7	100	12659502	12659502	1		High	High	High	2	0.1911	0	1	1	1	420.229	0.22	9e-05	23.7977	0.004963	0.1693	0.105	1.57	23.89
FALSE	High	Unambiguous	EDVFVHQTAIK	[K].EDVFVHQTAIK.[KR]					0.0211189	0	0.938	2	11	1	P16989; H0Y449	Y-box-binding protein 3 OS=Homo sapiens OX=9606 GN=YBX3 PE=1 SV=4;Y-box-binding protein 1 (Fragment) OS=Homo sapiens OX=9606 GN=YBX1 PE=1 SV=1	P16989; Q59EB5; A0A024RAV4; H0Y449; B2RCC2; Q6PKI6; Q7KZ24; A0A384MDP4; A0A0D9SEI8; P67809; Q96GD7	P16989 [114-124]; H0Y449 [132-142]	0	1286.67	11					NoneMonoisotopic	High	High	High	2	0.4563	0	1	1	1	643.844	4.7	0.00303	24.3522	0	0.008614	0.938	3.55
FALSE	High	Unambiguous	EEAEALYHSK	[K].EEAEALYHSK.[Y]					0.0909207	0	0.454	1	1	1	P35908	Keratin, type II cytoskeletal 2 epidermal OS=Homo sapiens OX=9606 GN=KRT2 PE=1 SV=2	P35908	P35908 [365-374]	0	1176.55	10	100	10786040	10786040	1		High	High	High	2	0.612	0	1	1	1	588.781	1.98	0.00116	24.2334	0	0.04978	0.454	2.5	24.23
FALSE	High	Unambiguous	EELEQTYHAK	[K].EELEQTYHAK.[L]					0.238155	0.00723901	0.118	1	5	1	P20700	Lamin-B1 OS=Homo sapiens OX=9606 GN=LMNB1 PE=1 SV=2	E9PBF6; P20700; A0A0D9SFE5; Q6DC98; B4DZT3	P20700 [262-271]	0	1247.59	10					NoneMonoisotopic	High	High	High	2	0.1618	0	1	1	1	624.3	2.35	0.00147	24.2103	0.004963	0.162	0.118	1.73
FALSE	High	Unambiguous	EEIERMVQEAEK	[K].EEIERMVQEAEK.[Y]	1xOxidation [M6]	1xOxidation [M6]	A0A0G2JIW1 1xOxidation [M519]	A0A0G2JIW1 1xOxidation [M519]	0.0258182	0	0.872	1	14	1	A0A0G2JIW1	Heat shock 70 kDa protein 1B OS=Homo sapiens OX=9606 GN=HSPA1B PE=1 SV=1	B4E1S9; B4DNX1; V9GZ37; B4E1T6; B4DI39; A0A0G2JIW1; B4DFN9; B4DWK5; B4DNT8; A8K5I0; B4E388; A0A1U9X7W4; B4DVU9; B3KTT5	A0A0G2JIW1 [514-525]	0	1506.71	12	100	2.7398e+06	2.7398e+06	1		High	High	High	2	0.5847	0	1	1	1	753.859	0.11	9e-05	24.1198	0	0.01096	0.872	3.13	24.11
FALSE	High	Unambiguous	EEINDIK	[K].EEINDIK.[D]					0.0626202	0	0.579	1	1	3	Q8N884	Cyclic GMP-AMP synthase OS=Homo sapiens OX=9606 GN=CGAS PE=1 SV=2	Q8N884	Q8N884 [286-292]	0	860.436	7	100	28008950	28008950	1		High	High	High	2	0.1778	0	1	1	1	430.722	1.81	0.00078	20.5742	0.006837	0.1963	0.06	1.8	21.27
FALSE	High	Unambiguous	EEINDIKDTDVIMK	[K].EEINDIKDTDVIMK.[R]	1xOxidation [M13]	1xOxidation [M13]	Q8N884 1xOxidation [M298]	Q8N884 1xOxidation [M298]	0.00615138	0	1.342	1	1	2	Q8N884	Cyclic GMP-AMP synthase OS=Homo sapiens OX=9606 GN=CGAS PE=1 SV=2	Q8N884	Q8N884 [286-299]	1	1678.82	14	100	10842450	10842450	1		High	High	High	2	0.6134	0	1	1	1	839.914	0.63	0.00053	24.1754	0	0.001976	1.342	3.57	24.18
FALSE	High	Unambiguous	EEPVSSGPEEAVGK	[K].EEPVSSGPEEAVGK.[S]					0.00258082	0	1.626	1	2	3	O00567	Nucleolar protein 56 OS=Homo sapiens OX=9606 GN=NOP56 PE=1 SV=4	Q9BSN3; O00567	O00567 [565-578]	0	1414.67	14	100	457050	457050	2		High	High	High	2	0.6612	0	1	1	1	707.839	0.15	0.00011	19.2529	0	0.001439	1.429	1.21	19.74
FALSE	High	Unambiguous	EESDDEAAVEEEEEEK	[K].EESDDEAAVEEEEEEK.[K]					0.125257	0.00378403	0.345	1	4	1	V9HWP2	Epididymis luminal protein 35 OS=Homo sapiens OX=9606 GN=HEL-S-125m PE=2 SV=1	V9HWP2; Q5CAQ5; Q59FC6; B4DU71	V9HWP2 [304-319]	0	1866.72	16					NoQuanValues	High	High	High	2	1	0	1	1	1	933.869	3.05	0.00285	18.9112	0.002631	0.07339	0.345	1.33
FALSE	High	Unambiguous	EFTNVYIK	[K].EFTNVYIK.[N]					0.0480554	0	0.667	1	15	1	B3KT93	Polyadenylate-binding protein OS=Homo sapiens OX=9606 PE=2 SV=1	H0YAR2; Q6IQ30; H0YBN4; A0A024R9E2; Q13310; H0Y5F5; A0A087WTT1; E7EQV3; B3KT93; B4DQX0; B4DZW4; H0YCC8; B1ANR0; P11940; E7ERJ7	B3KT93 [189-196]	0	1013.53	8	100	4318228	4318228	1		High	High	High	2	0.2656	0	1	1	1	507.268	-2.13	-0.00108	24.2426	0	0.02311	0.667	1.92	24.25
FALSE	High	Unambiguous	EGETVEPYK	[K].EGETVEPYK.[V]					0.00268552	0	1.613	1	3	2	Q08211	ATP-dependent RNA helicase A OS=Homo sapiens OX=9606 GN=DHX9 PE=1 SV=4	Q58F26; Q08211; Q6PJK6	Q08211 [267-275]	0	1051.49	9	100	625293	625293	1		High	High	High	2	0.674	0	1	1	1	526.252	1.93	0.00102	19.9086	0	0.0007377	1.613	1.81	20.41
FALSE	High	Unambiguous	EGLELPEDEEEK	[K].EGLELPEDEEEK.[K]					0.0194511	0	0.965	2	14	1	K9JA46; A0A024RD80	Epididymis luminal secretory protein 52 OS=Homo sapiens OX=9606 GN=EL52 PE=2 SV=1;Heat shock protein 90kDa alpha (Cytosolic), class B member 1, isoform CRA_a OS=Homo sapiens OX=9606 GN=HSP90AB1 PE=3 SV=1	Q58FG0; K9JA46; Q2VPJ6; Q8TBA7; Q86U12; Q9H6X9; A0A024RD80; Q58FF6; B4DMA2; B4DGL0; A8K3W9; Q58FF7; O75322; Q96HX7	K9JA46 [547-558]; A0A024RD80 [539-550]	0	1416.64	12	100	18878030	18878030	1	NotUnique	High	High	High	2	0.6972	0	1	1	1	708.819	-4.6	-0.00325	23.8777	0	0.007824	0.965	2.84	23.99
FALSE	High	Unambiguous	EGIPPQQQRLIYSGK	[K].EGIPPQQQRLIYSGK.[Q]					0.00885021	0	1.223	1	5	1	E9PL57	NEDD8-MDP1 readthrough (Fragment) OS=Homo sapiens OX=9606 GN=NEDD8-MDP1 PE=4 SV=1	E9PL57; F8VSA6; Q15843; E9PS38; S4R3E9	E9PL57 [34-48]	0	1713.93	15	100	34251280	34251280	1		High	High	High	3	0.5941	0	1	1	1	571.982	1.86	0.00106	24.2166	0	0.003054	1.223	2.71	24.2
FALSE	High	Unambiguous	EGSEDEHSGSESEREEGDRDEASDK	[K].EGSEDEHSGSESEREEGDRDEASDK.[S]	1xGG [K25]	1xGG [K25]	A0A024R0H6 1xGG [K431]	A0A024R0H6 1xGG [K431]	0.138252	0.00378403	0.311	1	1	1	A0A024R0H6	Paf1, RNA polymerase II associated factor, homolog (S. cerevisiae), isoform CRA_a OS=Homo sapiens OX=9606 GN=PAF1 PE=4 SV=1	A0A024R0H6	A0A024R0H6 [407-431]	0	2880.13	25					NoQuanValues	High	High	High	4	0.1538	0	1	1	7	720.792	6.81	0.0049	15.3878	0.002631	0.08301	0.311	0.13
FALSE	High	Unambiguous	EWFLQAAK	[K].EWFLQAAK.[D]					0.0312663	0	0.809	1	11	1	A0A2U3TZU2	Glucose-6-phosphate isomerase OS=Homo sapiens OX=9606 GN=GPI PE=1 SV=1	A0A0J9YYH3; A0A2R8Y6C7; A0A0J9YXP8; P06744; A0A1W6AYU6; K7EQ48; A0A0J9YX90; K7ERC6; B4DVJ0; A0A2U3TZU2; B4DE36	A0A2U3TZU2 [266-273]	0	992.52	8					NoQuanValues	High	High	High	2	0.4483	0	1	1	1	496.766	4.63	0.0023	24.451	0	0.01377	0.809	1.45
FALSE	High	Unambiguous	EIAEAYLGK	[K].EIAEAYLGK.[TA-]					0.00776031	0	1.266	1	15	1	Q53GZ6	Heat shock 70kDa protein 8 isoform 1 variant (Fragment) OS=Homo sapiens OX=9606 PE=2 SV=1	E9PLF4; E9PKE3; E9PI65; E9PQQ4; Q53HF2; Q53GZ6; V9HW22; Q96IS6; A4D111; E9PK54; B4DTX2; E9PPY6; E9PN89; E9PQK7; B3KTV0	Q53GZ6 [129-137]	0	993.525	9	100	25401640	25401640	1		High	High	High	2	0.6028	0	1	1	1	497.267	2.45	0.00122	24.0926	0	0.002612	1.266	2.14	24.15
FALSE	High	Unambiguous	EILNNHGK	[K].EILNNHGK.[S]					0.150316	0.00378403	0.282	1	1	1	Q8N884	Cyclic GMP-AMP synthase OS=Homo sapiens OX=9606 GN=CGAS PE=1 SV=2	Q8N884	Q8N884 [385-392]	0	924.49	8	100	14117029	14117029	1		High	High	High	2	0.4268	0	1	1	1	462.75	2.29	0.00106	24.27	0.002631	0.09174	0.282	1.64	24.26
FALSE	High	Unambiguous	EIPSATQSPISK	[K].EIPSATQSPISK.[K]					0.104459	0	0.407	1	3	2	Q9BQG0	Myb-binding protein 1A OS=Homo sapiens OX=9606 GN=MYBBP1A PE=1 SV=2	B4DE42; I3L1L3; Q9BQG0	Q9BQG0 [1156-1167]	0	1257.67	12	100	424990	424990	1		High	High	High	2	0.5735	0	1	1	1	629.339	1.74	0.0011	21.6648	0.002631	0.09264	0.279	2.04	22.11
FALSE	High	Unambiguous	EIQEPDPTYEEK	[K].EIQEPDPTYEEK.[M]					0.0424594	0	0.708	1	4	1	O60264	SWI/SNF-related matrix-associated actin-dependent regulator of chromatin subfamily A member 5 OS=Homo sapiens OX=9606 GN=SMARCA5 PE=1 SV=1	O60264; Q4W5G3; B7ZAX9; B4DZC0	O60264 [72-83]	0	1477.67	12	100	330029	330029	1		High	High	High	2	0.4681	0	1	1	1	739.34	1.78	0.00131	21.0611	0	0.01993	0.708	1.41	21.08
FALSE	High	Unambiguous	EITALAPSTMK	[K].EITALAPSTMK.[I]					0.0143385	0	1.065	1	32	1	P60709	Actin, cytoplasmic 1 OS=Homo sapiens OX=9606 GN=ACTB PE=1 SV=1	Q9UE89; P63267; A0A2R8YFE2; A4UCT3; Q53G99; A8K3K1; Q6PJ43; B7Z6P1; Q53GK6; B3KPP5; A6NL76; P60709; B4E335; Q8WVW5; Q53G76; Q96DE1; B3KUD3; B4E3A4; Q96FU6; F1BXA6; D2JYH4; B4DVQ0; P68133; B4DUI8; A5GZ75; B4DW52; P68032; P63261; Q13707; Q7Z7J6; B3KWQ3; B7ZAP6	P60709 [316-326]	0	1161.62	11	100	9513691	9513691	1		High	High	High	2	0.5657	0	1	1	1	581.314	1.32	0.00077	24.0747	0	0.005438	1.065	2.74	24.09
FALSE	High	Unambiguous	EITALAPSTMK	[K].EITALAPSTMK.[I]	1xOxidation [M10]	1xOxidation [M10]	P60709 1xOxidation [M325]	P60709 1xOxidation [M325]	0.000555554	0	2.128	1	32	1	P60709	Actin, cytoplasmic 1 OS=Homo sapiens OX=9606 GN=ACTB PE=1 SV=1	Q9UE89; P63267; A0A2R8YFE2; A4UCT3; Q53G99; A8K3K1; Q6PJ43; B7Z6P1; Q53GK6; B3KPP5; A6NL76; P60709; B4E335; Q8WVW5; Q53G76; Q96DE1; B3KUD3; B4E3A4; Q96FU6; F1BXA6; D2JYH4; B4DVQ0; P68133; B4DUI8; A5GZ75; B4DW52; P68032; P63261; Q13707; Q7Z7J6; B3KWQ3; B7ZAP6	P60709 [316-326]	0	1177.61	11	100	26450416	26450416	1		High	High	High	2	0.5597	0	1	1	1	589.311	1.16	0.00069	23.3291	0	0.0001125	2.128	2.43	23.38
FALSE	High	Unambiguous	ELTAPDENIPAK	[K].ELTAPDENIPAK.[I]					0.124893	0.00378403	0.346	1	3	2	B9EG90	DNA topoisomerase I OS=Homo sapiens OX=9606 GN=TOP1 PE=2 SV=1	B9EG90; Q9BVT2; P11387	B9EG90 [604-615]	0	1297.66	12	100	1.10474e+06	1.10474e+06	2		High	High	High	2	0.5654	0	1	1	1	649.336	0.91	0.00059	22.1837	0.002631	0.07323	0.346	2.14	22.39
FALSE	High	Unambiguous	ENAGEDPGLARQAPK	[K].ENAGEDPGLARQAPK.[P]					5.92224e-06	0	3.612	1	1	3	P81605	Dermcidin OS=Homo sapiens OX=9606 GN=DCD PE=1 SV=2	P81605	P81605 [43-57]	0	1552.77	15	100	36800320	36800320	2		High	High	High	3	0.6765	0	1	1	1	518.262	0.19	0.0001	24.0883	0	0.0004243	1.764	3.74	24.05
FALSE	High	Unambiguous	EQGPYETYEGSPVSK	[K].EQGPYETYEGSPVSK.[G]					0.132371	0.00378403	0.326	1	8	1	P23921	Ribonucleoside-diphosphate reductase large subunit OS=Homo sapiens OX=9606 GN=RRM1 PE=1 SV=1	B4DNN4; B4E0I8; Q53GZ5; E9PL69; P23921; B4DS95; B4DXB0; B4DXD1	P23921 [549-563]	0	1670.75	15					NoQuanValues	High	High	High	2	0.7807	0	1	1	1	835.881	0.16	0.00013	22.1328	0.002631	0.07861	0.326	1.14
FALSE	High	Unambiguous	ERSGVSLAALK	[K].ERSGVSLAALK.[K]					0.150749	0.00378403	0.281	1	6	2	P16402	Histone H1.3 OS=Homo sapiens OX=9606 GN=H1-3 PE=1 SV=2	Q4VB24; B2R984; P16402; A3R0T8; P16403; A3R0T7	P16402 [54-64]	0	1130.65	11	100	9.6096e+06	9.6096e+06	2		High	High	High	3	0.4669	0	1	1	1	377.557	3.89	0.00147	24.3144	0.004963	0.1625	0.117	2.87	24.31
FALSE	High	Unambiguous	ETAEAYLGK	[K].ETAEAYLGK.[K]					0.0196896	0	0.961	1	2	1	V9HWB4	Epididymis secretory sperm binding protein Li 89n OS=Homo sapiens OX=9606 GN=HEL-S-89n PE=2 SV=1	V9HWB4; B4DEF7	V9HWB4 [155-163]	0	981.489	9	100	5128248	5128248	1		High	High	High	2	0.4603	0	1	1	1	491.249	1.99	0.00098	23.3479	0	0.007918	0.961	2.52	23.43
FALSE	High	Unambiguous	ETEGDVTSVK	[K].ETEGDVTSVK.[D]					0.0206733	0	0.945	1	3	2	P50990	T-complex protein 1 subunit theta OS=Homo sapiens OX=9606 GN=CCT8 PE=1 SV=4	P50990; Q7Z759; Q53HU0	P50990 [226-235]	0	1064.51	10	100	264591	264591	1		High	High	High	2	0.6392	0	1	1	1	532.76	1.43	0.00076	17.7046	0	0.008404	0.945	1.94	17.79
FALSE	High	Unambiguous	EVDEQMLNVQNK	[K].EVDEQMLNVQNK.[NS]	1xOxidation [M6]	1xOxidation [M6]	B4DY90 1xOxidation [M350]	B4DY90 1xOxidation [M350]	0.000954864	0	1.951	1	31	4	B4DY90	Tubulin beta chain OS=Homo sapiens OX=9606 PE=2 SV=1	B4DMJ5; Q8N6N5; B4DMU8; Q6P602; Q13885; Q6LC01; Q96B85; B4E052; Q1KSF8; B4DQN9; Q5ST81; B4DXZ5; B4DY90; Q8IWP6; B7ZAF0; A4UCT2; B2R6L0; O43209; B7Z4N1; Q96HX0; Q8IZ29; Q9BUU9; Q9UGA2; Q5JP53; A0A384NYT8; P07437; B3KML9; P68371; B7ZAK1; Q9BVA1; A0A024QZU2	B4DY90 [345-356]	0	1462.68	12	100	995111	995111	1		High	High	High	2	0.6791	0	1	1	1	731.847	1.51	0.00111	19.5089	0	0.01218	0.843	2.68	19.41
FALSE	High	Unambiguous	EVEEDEYK	[K].EVEEDEYK.[A]					0.0258182	0	0.872	1	5	1	V9HWP2	Epididymis luminal protein 35 OS=Homo sapiens OX=9606 GN=HEL-S-125m PE=2 SV=1	V9HWP2; B4DHT9; Q5CAQ5; Q59FC6; B4DU71	V9HWP2 [349-356]	0	1040.44	8	100	264148	264148	1		High	High	High	2	0.5	0	1	1	1	520.724	-0.74	-0.00039	19.1897	0	0.01096	0.872	0.66	19.28
FALSE	High	Unambiguous	ELLIFNK	[K].ELLIFNK.[Q]					0.176374	0.00378403	0.226	1	3	1	A0A024R3T8	Poly [ADP-ribose] polymerase OS=Homo sapiens OX=9606 GN=PARP1 PE=4 SV=1	B4E0E1; A0A024R3T8; B2R5W3	A0A024R3T8 [263-269]	0	876.519	7	100	6154273	6154273	1		High	High	High	2	0.1361	0	1	1	1	438.764	1.02	0.00045	24.4845	0.002631	0.1116	0.226	1.69	24.48
FALSE	High	Unambiguous	YNILGTNTIMDK	[K].YNILGTNTIMDK.[M]	1xOxidation [M10]	1xOxidation [M10]	Q00839 1xOxidation [M534]	Q00839 1xOxidation [M534]	0.201289	0.00378403	0.179	1	16	1	Q00839	Heterogeneous nuclear ribonucleoprotein U OS=Homo sapiens OX=9606 GN=HNRNPU PE=1 SV=6	A0A1X7SBS1; A0A1W2PQD4; Q7Z4Q5; Q5RI18; A0A1W2PP34; Q00839; B4DLR3; A0A1W2PP35; A0A1W2PPH7; Q96BA7; A0A1W2PPL4; A0A1W2PQ74; B3KX72; A0A1W2PQL0; A0A1W2PPS1; A0A1W2PRZ7	Q00839 [525-536]	0	1398.69	12	100	7.09961e+06	7.09961e+06	1		High	High	High	2	0.5222	0	1	1	1	699.853	3.54	0.00247	24.1248	0.002631	0.1313	0.179	2.03	24.16

## Sheet: Human2
Checked	Confidence	PSM Ambiguity	Sequence	Annotated Sequence	Modifications	Modifications (all possible sites)	Modifications in Master Proteins	Modifications in Master Proteins (all Sites)	Qvality PEP	Qvality q-value	SVM_Score	# Protein Groups	# Proteins	# PSMs	Master Protein Accessions	Master Protein Descriptions	Protein Accessions	Positions in Master Proteins	# Missed Cleavages	Theo. MH+ [Da]	Sequence Length	Abundances (Scaled): F2: Sample	Abundances (Normalized): F2: Sample	Abundance: F2: Sample	Abundances Count: F2: Sample	Quan Info	Found in Sample: [S2] F2: Sample	Found in Sample Group: [S2] F2: Sample	Confidence (by Search Engine): Sequest HT	Charge (by Search Engine): Sequest HT	DeltaScore (by Search Engine): Sequest HT	DeltaCn (by Search Engine): Sequest HT	Rank (by Search Engine): Sequest HT	Search Engine Rank (by Search Engine): Sequest HT	Concatenated Rank (by Search Engine): Sequest HT	m/z [Da] (by Search Engine): Sequest HT	DeltaM [ppm] (by Search Engine): Sequest HT	Deltam/z [Da] (by Search Engine): Sequest HT	RT [min] (by Search Engine): Sequest HT	Percolator q-Value (by Search Engine): Sequest HT	Percolator PEP (by Search Engine): Sequest HT	Percolator SVMScore (by Search Engine): Sequest HT	XCorr (by Search Engine): Sequest HT	Top Apex RT [min]
FALSE	High	Unambiguous	AAAAAAALQAK	[K].AAAAAAALQAK.[S]					0.00401521	0	1.77	1	5	3	Q59GY2	Ribosomal protein L4 variant (Fragment) OS=Homo sapiens OX=9606 PE=2 SV=1	P36578; Q59GY2; B4DMJ6; H3BU31; H3BM89	Q59GY2 [368-378]	0	956.552	11	100	1.88581e+06	1.88581e+06	2		High	High	High	2	0.5348	0	1	1	1	478.78	0.7	0.00034	20.0568	0	0.0008718	1.77	2.73	20.54
FALSE	High	Unambiguous	NMQDMVEDYRNK	[K].NMQDMVEDYRNK.[Y]	2xOxidation [M2; M5]	2xOxidation [M2; M5]	H6VRG1 2xOxidation [M260; M263]	H6VRG1 2xOxidation [M260; M263]	0.00382182	0	1.788	1	7	2	H6VRG1	Keratin 1 OS=Homo sapiens OX=9606 GN=KRT1 PE=1 SV=1	H6VRF8; H6VRG0; P04264; H6VRG3; H6VRF9; H6VRG2; H6VRG1	H6VRG1 [259-270]	0	1574.66	12	100	2.76136e+07	2.76136e+07	2		High	High	High	2	0.8162	0	1	1	1	787.834	1.57	0.00123	23.9687	0	0.000819	1.788	3.21	23.97
FALSE	High	Unambiguous	NPADLPK	[K].NPADLPK.[L]					0.0825041	0	0.662	1	3	2	P13639	Elongation factor 2 OS=Homo sapiens OX=9606 GN=EEF2 PE=1 SV=4	Q8TA90; Q6PK56; P13639	P13639 [513-519]	0	754.409	7	100	902325	902325	2		High	High	High	2	0.4118	0	1	1	1	377.709	0.77	0.00029	20.0631	0	0.1367	0.28	1.36	20.16
FALSE	High	Unambiguous	NPLPPSVGVVDK	[K].NPLPPSVGVVDK.[K]					0.031196	0	1.021	1	5	1	D3DQ70	SERPINE1 mRNA binding protein 1, isoform CRA_d OS=Homo sapiens OX=9606 GN=SERBP1 PE=4 SV=1	D3DQ69; Q63HR1; Q8NC51; Q5VU21; D3DQ70	D3DQ70 [143-154]	0	1221.68	12	100	3888360	3888360	1		High	High	High	2	0.4184	0	1	1	1	611.345	-0.4	-0.00024	23.6756	0	0.01129	1.021	1.96	23.63
FALSE	High	Unambiguous	NQLTSNPENTVFDAK	[K].NQLTSNPENTVFDAK.[R]					0.000320823	0	2.691	1	2	1	V9HWB4	Epididymis secretory sperm binding protein Li 89n OS=Homo sapiens OX=9606 GN=HEL-S-89n PE=2 SV=1	V9HWB4; B4DEF7	V9HWB4 [82-96]	0	1677.81	15	100	6646760	6646760	1		High	High	High	2	0.7534	0	1	1	1	839.406	-1.28	-0.00107	23.8309	0	3.733e-05	2.691	3.69	23.81
FALSE	High	Unambiguous	NQVALNPQNTVFDAK	[K].NQVALNPQNTVFDAK.[R]					0.0269203	0	1.075	1	9	1	Q59EJ3	Heat shock 70kDa protein 1A variant (Fragment) OS=Homo sapiens OX=9606 PE=2 SV=1	B4DNX1; B4E1T6; A0A0G2JIW1; B4DFN9; B4DNT8; A8K5I0; B4E388; A0A1U9X7W4; Q59EJ3	Q59EJ3 [125-139]	0	1658.85	15	100	5.60663e+06	5.60663e+06	1		High	High	High	2	0.547	0	1	1	1	829.927	-1.4	-0.00116	23.8599	0	0.009389	1.075	2.87	23.96
FALSE	High	Unambiguous	NVTLPAVFK	[K].NVTLPAVFK.[A]					0.0589212	0	0.787	1	8	1	Q59GY2	Ribosomal protein L4 variant (Fragment) OS=Homo sapiens OX=9606 PE=2 SV=1	Q53G74; P36578; B4DFI6; H3BTP7; B4DP82; Q59GY2; B4DMJ6; H3BU31	Q59GY2 [35-43]	0	988.583	9	100	4236890	4236890	1		High	High	High	2	0.3876	0	1	1	1	494.797	3.62	0.00179	24.4452	0	0.02511	0.787	1.78	24.45
FALSE	High	Unambiguous	NYSPYYNTIDDLK	[K].NYSPYYNTIDDLK.[D]					0.00158427	0	2.109	1	1	1	P35527	Keratin, type I cytoskeletal 9 OS=Homo sapiens OX=9606 GN=KRT9 PE=1 SV=3	P35527	P35527 [200-212]	0	1605.74	13					NoQuanValues	High	High	High	2	0.6933	0	1	1	1	803.377	2.1	0.00169	24.2427	0	0.0002735	2.109	3.26
FALSE	High	Unambiguous	PLLVEPEGLEK	[K].PLLVEPEGLEK.[E]					0.00986504	0	1.442	1	1	1	P01023	Alpha-2-macroglobulin OS=Homo sapiens OX=9606 GN=A2M PE=1 SV=3	P01023	P01023 [902-912]	0	1223.69	11					NoneMonoisotopic	High	High	High	2	0.6748	0	1	1	1	612.349	1.28	0.00078	24.4268	0	0.002678	1.442	2.86
FALSE	High	Unambiguous	QDAQSLHGDIPQK	[K].QDAQSLHGDIPQK.[Q]					0.266185	0.0050804	0.207	1	1	1	Q9NR30	Nucleolar RNA helicase 2 OS=Homo sapiens OX=9606 GN=DDX21 PE=1 SV=5	Q9NR30	Q9NR30 [462-474]	0	1436.71	13					NoQuanValues	High	High	High	3	0.5265	0	1	1	1	479.576	1.17	0.00056	24.0163	0.00318	0.1725	0.207	2.83
FALSE	High	Unambiguous	NDYDQLQK	[K].NDYDQLQK.[A]					0.19793	0	0.327	1	4	1	P15924	Desmoplakin OS=Homo sapiens OX=9606 GN=DSP PE=1 SV=3	B4E2A0; Q4LE79; P15924; B4DKX6	P15924 [1137-1144]	0	1023.47	8	100	191857	191857	1		High	High	High	2	0.5234	0	1	1	1	512.242	3.1	0.00159	19.9982	0	0.1173	0.327	1.28	20.02
FALSE	High	Unambiguous	QLAPIWDK	[K].QLAPIWDK.[L]					0.155341	0	0.422	1	8	1	A0A024R8S5	Protein disulfide-isomerase OS=Homo sapiens OX=9606 GN=P4HB PE=2 SV=1	B4DNL5; H0Y3Z3; H7BZ94; B4DLN6; B4DUA5; A0A024R8S5; Q96C96; B3KTQ9	A0A024R8S5 [402-409]	0	970.536	8					NoQuanValues	High	High	High	2	0.6081	0	1	1	1	485.773	3.2	0.00155	24.4459	0	0.08598	0.422	2.22
FALSE	High	Unambiguous	RTAAENDFVTLK	[K].RTAAENDFVTLK.[K]					0.00230715	0	1.972	1	1	2	P35908	Keratin, type II cytoskeletal 2 epidermal OS=Homo sapiens OX=9606 GN=KRT2 PE=1 SV=2	P35908	P35908 [275-286]	0	1364.72	12	100	30522334	30522334	1		High	High	High	2	0.4987	0	1	1	1	682.864	2.94	0.00201	24.2967	0	0.000437	1.972	3.83	24.31
FALSE	High	Unambiguous	RTAAENDFVTLKK	[K].RTAAENDFVTLKK.[D]					0.0351725	0	0.977	1	1	1	P35908	Keratin, type II cytoskeletal 2 epidermal OS=Homo sapiens OX=9606 GN=KRT2 PE=1 SV=2	P35908	P35908 [275-287]	1	1492.81	13					NoQuanValues	High	High	High	2	0.3701	0	1	1	1	746.914	6.29	0.0047	24.3501	0	0.01314	0.977	2.81
FALSE	High	Unambiguous	RTNAENEFVTIK	[K].RTNAENEFVTIK.[K]					0.00109985	0	2.242	1	7	2	H6VRG1	Keratin 1 OS=Homo sapiens OX=9606 GN=KRT1 PE=1 SV=1	H6VRF8; H6VRG0; P04264; H6VRG3; H6VRF9; H6VRG2; H6VRG1	H6VRG1 [278-289]	0	1421.74	12	100	143919096	143919096	2		High	High	High	2	0.5688	0	1	1	1	711.374	1.55	0.0011	24.248	0	0.0001736	2.242	3.78	24.28
FALSE	High	Unambiguous	RTNAENEFVTIKK	[K].RTNAENEFVTIKK.[D]					0.000140851	0	2.991	1	7	1	H6VRG1	Keratin 1 OS=Homo sapiens OX=9606 GN=KRT1 PE=1 SV=1	H6VRF8; H6VRG0; P04264; H6VRG3; H6VRF9; H6VRG2; H6VRG1	H6VRG1 [278-290]	1	1549.83	13	100	8148046	8148046	1		High	High	High	2	0.5959	0	1	1	1	775.423	3.87	0.003	24.3025	0	1.338e-05	2.991	3.44	24.3
FALSE	High	Unambiguous	SAAQAAAQTNSNAAGK	[K].SAAQAAAQTNSNAAGK.[Q]					0.0382714	0	0.946	1	5	1	D3DQ70	SERPINE1 mRNA binding protein 1, isoform CRA_d OS=Homo sapiens OX=9606 GN=SERBP1 PE=4 SV=1	D3DQ69; Q63HR1; Q8NC51; Q5VU21; D3DQ70	D3DQ70 [116-131]	0	1460.71	16	100	102302	102302	1		High	High	High	2	0.7048	0	1	1	1	730.859	1.41	0.00103	12.7287	0	0.01459	0.946	1.66	13.12
FALSE	High	Unambiguous	SAVEDEGLK	[K].SAVEDEGLK.[G]					0.0333973	0	0.996	1	15	2	Q59EJ3	Heat shock 70kDa protein 1A variant (Fragment) OS=Homo sapiens OX=9606 PE=2 SV=1	B4E1S9; B4DNX1; V9GZ37; B4E1T6; B4DI39; A0A0G2JIW1; B4DFN9; B4DWK5; B4DNT8; A8K5I0; B4E388; A0A1U9X7W4; Q59EJ3; B4DVU9; B3KTT5	Q59EJ3 [619-627]	0	947.468	9	100	1.98305e+06	1.98305e+06	2		High	High	High	2	0.5377	0	1	1	1	474.238	1.02	0.00048	20.0829	0	0.01231	0.996	1.99	20.14
FALSE	High	Unambiguous	SDQSRLDSELK	[K].SDQSRLDSELK.[N]					0.10685	0	0.565	1	7	1	H6VRG1	Keratin 1 OS=Homo sapiens OX=9606 GN=KRT1 PE=1 SV=1	H6VRF8; H6VRG0; P04264; H6VRG3; H6VRF9; H6VRG2; H6VRG1	H6VRG1 [248-258]	0	1277.63	11	100	179756832	179756832	1		High	High	High	2	0.3606	0	1	1	1	639.321	0.8	0.00051	24.151	0	0.05334	0.565	2.08	24.2
FALSE	High	Unambiguous	SETILSPPPEK	[K].SETILSPPPEK.[R]					0.0480883	0	0.862	1	2	1	A0A024QZP6	Core histone macro-H2A OS=Homo sapiens OX=9606 GN=H2AFY2 PE=4 SV=1	Q9HA11; A0A024QZP6	A0A024QZP6 [124-134]	0	1197.64	11	100	1999372	1999372	1		High	High	High	2	0.6627	0	1	1	1	599.321	-0.5	-0.0003	23.6797	0	0.01945	0.862	2.55	23.67
FALSE	High	Unambiguous	SGTSEFLNK	[K].SGTSEFLNK.[M]					0.0262666	0	1.084	1	5	1	V9HWP2	Epididymis luminal protein 35 OS=Homo sapiens OX=9606 GN=HEL-S-125m PE=2 SV=1	V9HWP2; A0A1W2PRR1; Q96GW1; Q5CAQ5; Q59FC6	V9HWP2 [169-177]	0	982.484	9	100	2.57134e+06	2.57134e+06	1		High	High	High	2	0.6145	0	1	1	1	491.744	-2.43	-0.00119	23.2635	0	0.009115	1.084	2.49	23.31
FALSE	High	Unambiguous	QTAAQVTLK	[K].QTAAQVTLK.[A]					0.021932	0	1.15	1	1	2	A0A024QZP6	Core histone macro-H2A OS=Homo sapiens OX=9606 GN=H2AFY2 PE=4 SV=1	A0A024QZP6	A0A024QZP6 [324-332]	0	959.552	9	100	268305	268305	1		High	High	High	2	0.2821	0	1	1	1	480.281	2.83	0.00136	21.4001	0	0.007274	1.15	1.56	21.25
FALSE	High	Selected	MVDRFGPPGPPEK	[K].MVDRFGPPGPPEK.[P]	1xOxidation [M1]	1xOxidation [M1]	A0A0A0MTS7 1xOxidation [M23133]	A0A0A0MTS7 1xOxidation [M23133]	0.409885	0.00969659	0.018	1	6	1	A0A0A0MTS7	Titin OS=Homo sapiens OX=9606 GN=TTN PE=1 SV=1	C0JYZ2; Q8WZ42; D3DPG0; A0A0A0MRA3; D3DPF9; A0A0A0MTS7	A0A0A0MTS7 [23133-23145]	0	1442.71	13					NoQuanValues	High	High	High	2		0.04	8	8	10	721.857	-2.55	-0.00184	11.4726	0.006118	0.3046	0.018	0.24
FALSE	High	Selected	MTYYGMGSSPMTLGYNCK	[-].MTYYGMGSSPMTLGYNCK.[P]	1xCarbamidomethyl [C17]; 1xOxidation [M1]	1xCarbamidomethyl [C17]; 1xOxidation [M1; M6; M11]	L8E9G5 1xCarbamidomethyl [C17]; 1xOxidation [M1]	L8E9G5 1xCarbamidomethyl [C17]; 1xOxidation [M1]	0.425828	0.00969659	0	1	1	1	L8E9G5	Alternative protein NQO1 OS=Homo sapiens OX=9606 GN=NQO1 PE=4 SV=1	L8E9G5	L8E9G5 [1-18]	0	2076.85	18					NoneMonoisotopic	High	High	High	2	0.2727	0	1	3	9	1038.92	-8.37	-0.00869	22.2387	0.006118	0.321	0	0.11
FALSE	High	Unambiguous	MDSTANEVEAVK	[K].MDSTANEVEAVK.[V]	1xOxidation [M1]	1xOxidation [M1]	A0A024R8S5 1xOxidation [M425]	A0A024R8S5 1xOxidation [M425]	0.0854277	0	0.649	1	9	1	A0A024R8S5	Protein disulfide-isomerase OS=Homo sapiens OX=9606 GN=P4HB PE=2 SV=1	B4DNL5; H0Y3Z3; H7BZ94; B4DLN6; B4DUA5; A0A024R8S5; Q96C96; B3KTQ9; I3L0S0	A0A024R8S5 [425-436]	0	1309.59	12					NoQuanValues	High	High	High	2	0.5824	0	1	1	1	655.303	4.21	0.00276	19.0765	0	0.04013	0.649	1.7
FALSE	High	Unambiguous	LFIGGLNTETNEK	[K].LFIGGLNTETNEK.[A]					0.00434755	0	1.741	1	8	1	P38159	RNA-binding motif protein, X chromosome OS=Homo sapiens OX=9606 GN=RBMX PE=1 SV=3	H3BT71; Q2VIN3; P38159; A0A1B0GUK8; H0Y6E7; Q96E39; H3BNC1; H3BR27	P38159 [10-22]	0	1435.74	13					NoQuanValues	High	High	High	2	0.5484	0	1	1	1	718.378	4.41	0.00317	24.3796	0	0.0009647	1.741	2.48
FALSE	High	Unambiguous	IFVGGLNPEATEEK	[K].IFVGGLNPEATEEK.[I]					0.201954	0	0.319	1	5	1	Q53F64	Heterogeneous nuclear ribonucleoprotein AB isoform a variant (Fragment) OS=Homo sapiens OX=9606 PE=2 SV=1	D6RBZ0; B4DMY3; D6R9P3; Q53F64; D6RD18	Q53F64 [156-169]	0	1503.77	14					NoQuanValues	High	High	High	2	0.4167	0	1	1	1	752.392	5.61	0.00422	24.3183	0	0.1207	0.319	2.16
FALSE	High	Unambiguous	IGDTSVSYK	[K].IGDTSVSYK.[Y]					0.112357	0	0.546	1	2	2	P20700	Lamin-B1 OS=Homo sapiens OX=9606 GN=LMNB1 PE=1 SV=2	P20700; B4DZT3	P20700 [475-483]	0	969.489	9	100	272959	272959	1		High	High	High	2	0.6839	0	1	1	1	485.251	5.42	0.00263	20.6974	0	0.05672	0.546	1.55	20.4
FALSE	High	Unambiguous	LIPRNTVVPTK	[K].LIPRNTVVPTK.[K]					0.325286	0.0050804	0.122	1	1	1	V9HWB4	Epididymis secretory sperm binding protein Li 89n OS=Homo sapiens OX=9606 GN=HEL-S-89n PE=2 SV=1	V9HWB4	V9HWB4 [436-446]	0	1237.76	11					NoQuanValues	High	High	High	2	0.5979	0	1	1	1	619.386	1.73	0.00107	24.276	0.00318	0.2247	0.122	1.94
FALSE	High	Unambiguous	LLQDFFNGK	[K].LLQDFFNGK.[E]					0.0989331	0	0.594	1	18	1	Q53GZ6	Heat shock 70kDa protein 8 isoform 1 variant (Fragment) OS=Homo sapiens OX=9606 PE=2 SV=1	E9PKE3; P17066; E9PNE6; P54652; Q53HF2; A8K7Q2; Q53FC7; Q53GZ6; B4DHP5; V9HW22; Q96IS6; B3KSM6; B2R6X5; B3KUS2; A0A384MDT7; E9PN89; B4E1Q1; B3KTV0	Q53GZ6 [349-357]	0	1081.57	9					NoQuanValues	High	High	High	2	0.7136	0	1	1	1	541.289	3.61	0.00195	24.5697	0	0.04836	0.594	2.13
FALSE	High	Unambiguous	LMIEMDGTENK	[K].LMIEMDGTENK.[S]	2xOxidation [M2; M5]	2xOxidation [M2; M5]	P06733 2xOxidation [M94; M97]	P06733 2xOxidation [M94; M97]	0.194467	0	0.334	1	7	1	P06733	Alpha-enolase OS=Homo sapiens OX=9606 GN=ENO1 PE=1 SV=2	K7EM90; L0R849; A0A2R8Y6G6; A0A2R8YEM5; A0A2R8Y879; P06733; A4UCS8	P06733 [93-103]	0	1312.58	11					NoQuanValues	High	High	High	2	0.5943	0	1	1	1	656.794	3.94	0.00259	20.3037	0	0.1149	0.334	1.06
FALSE	High	Unambiguous	LNDLEDALQQAK	[K].LNDLEDALQQAK.[E]					0.00453009	0	1.726	1	7	1	H6VRG1	Keratin 1 OS=Homo sapiens OX=9606 GN=KRT1 PE=1 SV=1	H6VRF8; H6VRG0; P04264; H6VRG3; H6VRF9; H6VRG2; H6VRG1	H6VRG1 [445-456]	0	1357.7	12	100	66058988	66058988	1		High	High	High	2	0.6657	0	1	1	1	679.353	2.83	0.00192	24.1572	0	0.001015	1.726	3.62	24.19
FALSE	High	Unambiguous	LNDLEEALQQAK	[K].LNDLEEALQQAK.[E]					0.0009964	0	2.278	1	1	1	P35908	Keratin, type II cytoskeletal 2 epidermal OS=Homo sapiens OX=9606 GN=KRT2 PE=1 SV=2	P35908	P35908 [442-453]	0	1371.71	12					NoQuanValues	High	High	High	2	0.6983	0	1	1	1	686.361	1.99	0.00136	24.2799	0	0.0001535	2.278	3.58
FALSE	High	Unambiguous	LNVTEQEK	[K].LNVTEQEK.[I]					0.246288	0.0050804	0.239	1	8	1	P06733	Alpha-enolase OS=Homo sapiens OX=9606 GN=ENO1 PE=1 SV=2	K7EM90; L0R849; A0A2R8Y6G6; A0A2R8YEM5; A0A2R8Y879; A0A2R8Y6I8; P06733; A4UCS8	P06733 [82-89]	0	960.5	8	100	445317	445317	1		High	High	High	2	0.25	0	1	1	1	480.755	2.83	0.00136	19.0133	0.00318	0.156	0.239	1.24	19.38
FALSE	High	Unambiguous	IQDWYDK	[K].IQDWYDK.[K]					0.29494	0.0050804	0.164	1	1	1	P35527	Keratin, type I cytoskeletal 9 OS=Homo sapiens OX=9606 GN=KRT9 PE=1 SV=3	P35527	P35527 [185-191]	0	967.452	7	100	142796096	142796096	1		High	High	High	2	0.4794	0	1	1	1	484.23	1.18	0.00057	24.1668	0.00318	0.1971	0.164	1.94	24.2
FALSE	High	Unambiguous	IQDWYDKK	[K].IQDWYDKK.[G]					0.230476	0.0050804	0.266	1	1	1	P35527	Keratin, type I cytoskeletal 9 OS=Homo sapiens OX=9606 GN=KRT9 PE=1 SV=3	P35527	P35527 [185-192]	1	1095.55	8	100	11002174	11002174	1		High	High	High	2	0.626	0	1	1	1	548.28	5.22	0.00286	24.3109	0.00318	0.1432	0.266	2.46	24.33
FALSE	High	Unambiguous	LQRQLDEPK	[K].LQRQLDEPK.[L]					0.334366	0.0050804	0.11	1	7	1	B4DRM3	cDNA FLJ54492, highly similar to Eukaryotic translation initiation factor 4B OS=Homo sapiens OX=9606 PE=2 SV=1	B4DS01; F8VX11; E7EX17; B4DEP6; Q7Z5Y0; P23588; B4DRM3	B4DRM3 [387-395]	0	1126.62	9	100	15747960	15747960	1		High	High	High	3	0.3981	0	1	1	1	376.212	0.94	0.00035	24.24	0.00318	0.2327	0.11	2.06	24.21
FALSE	High	Unambiguous	IRYESLTDPSK	[K].IRYESLTDPSK.[L]					0.204506	0	0.314	2	12	1	K9JA46; A0A024RD80	Epididymis luminal secretory protein 52 OS=Homo sapiens OX=9606 GN=EL52 PE=2 SV=1;Heat shock protein 90kDa alpha (Cytosolic), class B member 1, isoform CRA_a OS=Homo sapiens OX=9606 GN=HSP90AB1 PE=3 SV=1	B4DTA5; K9JA46; Q2VPJ6; G3V2J8; Q6PK50; A0A024RD80; Q58FF8; Q58FF6; B4DMA2; Q58FF7; Q86SX1; O14942	K9JA46 [59-69]; A0A024RD80 [54-64]	0	1308.68	11	100	4.57321e+06	4.57321e+06	1	NotUnique	High	High	High	3	0.4493	0	1	1	1	436.899	1.66	0.00073	24.2812	0	0.1226	0.314	2.27	24.26
FALSE	High	Unambiguous	ISAPNEFDVMFK	[K].ISAPNEFDVMFK.[L]	1xOxidation [M10]	1xOxidation [M10]	Q8N884 1xOxidation [M229]	Q8N884 1xOxidation [M229]	0.010449	0	1.421	1	1	1	Q8N884	Cyclic GMP-AMP synthase OS=Homo sapiens OX=9606 GN=CGAS PE=1 SV=2	Q8N884	Q8N884 [220-231]	0	1413.67	12					NoQuanValues	High	High	High	2	0.5675	0	1	1	1	707.343	4.18	0.00295	24.3129	0	0.002876	1.421	2.89
FALSE	High	Unambiguous	LSDGVAVLK	[K].LSDGVAVLK.[V]					0.0359476	0	0.969	1	5	1	A0A024R3X4	Epididymis secretory sperm binding protein (Fragment) OS=Homo sapiens OX=9606 GN=HSPD1 PE=2 SV=1	B7Z4F6; B3GQS7; B7Z5E7; B7Z597; A0A024R3X4	A0A024R3X4 [397-405]	0	901.535	9	100	13170629	13170629	1		High	High	High	2	0.3169	0	1	1	1	451.272	2.66	0.0012	24.1681	0	0.01353	0.969	2.43	24.19
FALSE	High	Unambiguous	LSRDDISTAAGMVK	[K].LSRDDISTAAGMVK.[G]	1xOxidation [M12]	1xOxidation [M12]	Q8N884 1xOxidation [M185]	Q8N884 1xOxidation [M185]	0.00146711	0	2.137	1	1	2	Q8N884	Cyclic GMP-AMP synthase OS=Homo sapiens OX=9606 GN=CGAS PE=1 SV=2	Q8N884	Q8N884 [174-187]	0	1479.75	14	100	37780540	37780540	2		High	High	High	2	0.7166	0	1	1	1	740.377	0.05	4e-05	24.098	0	0.0002485	2.137	4.41	24.14
FALSE	High	Unambiguous	LVNEVTEFAK	[K].LVNEVTEFAK.[T]					0.0184617	0	1.213	1	9	1	B4DPP6	cDNA FLJ54371, highly similar to Serum albumin OS=Homo sapiens OX=9606 PE=2 SV=1	B2RBS8; P02768; Q56G89; A0A0C4DGB6; A0A087WWT3; F6KPG5; A8K9P0; B4DPP6; H7C013	B4DPP6 [75-84]	0	1149.62	10					NoQuanValues	High	High	High	2	0.6042	0	1	1	1	575.315	7.56	0.00434	9.9479	0	0.005861	1.213	2.83
FALSE	High	Unambiguous	LVTDLTK	[K].LVTDLTK.[V]					0.262358	0.0050804	0.213	1	12	1	B4DPP6	cDNA FLJ54371, highly similar to Serum albumin OS=Homo sapiens OX=9606 PE=2 SV=1	B2RBS8; P02768; Q56G89; A0A0C4DGB6; H0YA55; B4DPR2; F6KPG5; D6RHD5; C9JKR2; A8K9P0; B4DPP6; B7WNR0	B4DPP6 [267-273]	0	789.472	7	100	27225480	27225480	1		High	High	High	2	0.4176	0	1	1	1	395.24	1.34	0.00053	23.6835	0.00318	0.1693	0.213	1.7	23.95
FALSE	High	Unambiguous	LWEEQLAAAK	[K].LWEEQLAAAK.[A]					0.0994607	0	0.592	1	8	1	B4DJQ5	cDNA FLJ59211, highly similar to Glucosidase 2 subunit beta OS=Homo sapiens OX=9606 PE=2 SV=1	A2VCQ4; A0A0S2Z4W7; B4DJQ5; A0A0S2Z4A0; A0A0S2Z4D8; A0A024R7F1; K7ELL7; P14314	B4DJQ5 [197-206]	0	1158.62	10					NoQuanValues	High	High	High	2	0.3316	0	1	1	1	579.816	8.26	0.00479	24.3468	0	0.0487	0.592	1.9
FALSE	High	Unambiguous	LYGSAGPPPTGEEDTAEK	[K].LYGSAGPPPTGEEDTAEK.[D]					0.016961	0	1.244	1	1	3	V9HWB4	Epididymis secretory sperm binding protein Li 89n OS=Homo sapiens OX=9606 GN=HEL-S-89n PE=2 SV=1	V9HWB4	V9HWB4 [634-651]	0	1818.84	18					NoQuanValues	High	High	High	2	0.7937	0	1	1	1	909.925	2.18	0.00199	20.9228	0	0.005682	1.222	2.23
FALSE	High	Unambiguous	MDSTANEVEAVK	[K].MDSTANEVEAVK.[V]					0.101328	0	0.585	1	9	1	A0A024R8S5	Protein disulfide-isomerase OS=Homo sapiens OX=9606 GN=P4HB PE=2 SV=1	B4DNL5; H0Y3Z3; H7BZ94; B4DLN6; B4DUA5; A0A024R8S5; Q96C96; B3KTQ9; I3L0S0	A0A024R8S5 [425-436]	0	1293.6	12					NoQuanValues	High	High	High	2	0.3391	0	1	1	1	647.304	1.65	0.00107	20.3172	0	0.04976	0.585	1.15
FALSE	High	Unambiguous	SGVGNIFIK	[K].SGVGNIFIK.[N]					0.0930542	0	0.617	1	12	1	B3KT93	Polyadenylate-binding protein OS=Homo sapiens OX=9606 PE=2 SV=1	E5RGH3; A0A024R9E2; B4DM75; E5RJB9; A0A087WTT1; E7EQV3; B3KT93; B4DZW4; E5RH24; P11940; Q4VXU2; Q96DU9	B3KT93 [96-104]	0	934.536	9	100	20509872	20509872	1		High	High	High	2	0.3281	0	1	1	1	467.773	2.47	0.00115	24.4176	0	0.04473	0.617	1.92	24.53
FALSE	High	Unambiguous	SGVISGGASDLK	[K].SGVISGGASDLK.[A]					0.0170074	0	1.243	1	5	1	A0A384MR33	Structural maintenance of chromosomes protein OS=Homo sapiens OX=9606 GN=SMC1L1 PE=2 SV=1	A0A384MR33; B7Z709; Q6P2R1; G8JLG1; A8K7A6	A0A384MR33 [649-660]	0	1090.57	12	100	716886	716886	1		High	High	High	2	0.4389	0	1	1	1	545.792	1.7	0.00093	22.8756	0	0.0053	1.243	2.21	22.86
FALSE	High	Unambiguous	SKAEAESLYQSK	[K].SKAEAESLYQSK.[Y]					0.000608037	0	2.458	1	7	2	H6VRG1	Keratin 1 OS=Homo sapiens OX=9606 GN=KRT1 PE=1 SV=1	H6VRF8; H6VRG0; P04264; H6VRG3; H6VRF9; H6VRG2; H6VRG1	H6VRG1 [366-377]	1	1340.67	12	100	47801596	47801596	2		High	High	High	2	0.75	0	1	1	1	670.838	0	0	24.0951	0	8.292e-05	2.458	3.88	24.12
FALSE	High	Unambiguous	SLENETLNK	[K].SLENETLNK.[E]					0.0933027	0	0.616	1	6	4	B4DRM3	cDNA FLJ54492, highly similar to Eukaryotic translation initiation factor 4B OS=Homo sapiens OX=9606 PE=2 SV=1	B4DS01; E7EX17; B4DEP6; Q7Z5Y0; P23588; B4DRM3	B4DRM3 [450-458]	0	1047.53	9	100	4.123e+06	4.123e+06	1		High	High	High	2	0.4608	0	1	1	1	524.272	4.06	0.00213	22.0064	0	0.05058	0.581	2.04	21.55
FALSE	High	Unambiguous	VMPAPPPK	[K].VMPAPPPK.[E]					0.0986703	0	0.595	1	6	2	B4DRM3	cDNA FLJ54492, highly similar to Eukaryotic translation initiation factor 4B OS=Homo sapiens OX=9606 PE=2 SV=1	B4DS01; E7EX17; B4DEP6; Q7Z5Y0; P23588; B4DRM3	B4DRM3 [478-485]	0	836.47	8	100	813821	813821	1		High	High	High	2	0.4156	0	1	1	1	418.739	0.25	0.0001	19.4181	0	0.04809	0.595	1.54	19.54
FALSE	High	Unambiguous	VMPAPPPK	[K].VMPAPPPK.[E]	1xOxidation [M2]	1xOxidation [M2]	B4DRM3 1xOxidation [M479]	B4DRM3 1xOxidation [M479]	0.0224169	0	1.142	1	6	4	B4DRM3	cDNA FLJ54492, highly similar to Eukaryotic translation initiation factor 4B OS=Homo sapiens OX=9606 PE=2 SV=1	B4DS01; E7EX17; B4DEP6; Q7Z5Y0; P23588; B4DRM3	B4DRM3 [478-485]	0	852.465	8	100	988213	988213	1		High	High	High	2	0.6667	0	1	1	1	426.737	2.13	0.00091	15.6778	0	0.04027	0.648	1.8	16.1
FALSE	High	Unambiguous	VNVDEVGGEALGR	[K].VNVDEVGGEALGR.[-]					0.00128606	0	2.185	1	1	1	Q9H1I6	Mutant beta-globin (Fragment) OS=Homo sapiens OX=9606 GN=HBB PE=3 SV=1	Q9H1I6	Q9H1I6 [19-31]	0	1314.66	13					NoQuanValues	High	High	High	2	0.5818	0	1	1	1	657.841	7.72	0.00508	9.9543	0	0.0002109	2.185	3.85
FALSE	High	Unambiguous	VPAINVNDSVTK	[K].VPAINVNDSVTK.[S]					0.00196774	0	2.03	1	2	1	P23526	Adenosylhomocysteinase OS=Homo sapiens OX=9606 GN=AHCY PE=1 SV=4	Q1RMG2; P23526	P23526 [175-186]	0	1256.68	12	100	1.37778e+06	1.37778e+06	1		High	High	High	2	0.6493	0	1	1	1	628.846	0.49	0.00031	23.008	0	0.0003586	2.03	2.68	23.08
FALSE	High	Unambiguous	VQALEEANNDLENK	[K].VQALEEANNDLENK.[I]					4.25777e-05	0	3.427	1	1	3	P35527	Keratin, type I cytoskeletal 9 OS=Homo sapiens OX=9606 GN=KRT9 PE=1 SV=3	P35527	P35527 [171-184]	0	1586.77	14	100	92569424	92569424	2		High	High	High	2	0.8204	0	1	1	1	793.888	1.47	0.00117	22.9632	0	6.552e-05	2.526	3.73	22.87
FALSE	High	Unambiguous	VQALEEANNDLENK	[K].VQALEEANNDLENK.[I]	1xGG [K14]	1xGG [K14]	P35527 1xGG [K184]	P35527 1xGG [K184]	0.162709	0	0.404	1	1	1	P35527	Keratin, type I cytoskeletal 9 OS=Homo sapiens OX=9606 GN=KRT9 PE=1 SV=3	P35527	P35527 [171-184]	0	1700.81	14	100	762629	762629	1		High	High	High	2	0.3546	0	1	1	1	850.91	1.9	0.00162	22.3546	0	0.0913	0.404	1.41	22.49
FALSE	High	Unambiguous	VQFLEQQNK	[K].VQFLEQQNK.[V]					0.0304392	0	1.03	2	6	1	B2R853; P19013	cDNA, FLJ93744, highly similar to Homo sapiens keratin 6E (KRT6E), mRNA OS=Homo sapiens OX=9606 PE=2 SV=1;Keratin, type II cytoskeletal 4 OS=Homo sapiens OX=9606 GN=KRT4 PE=1 SV=5	B2R853; B4DKJ0; B4DRY0; B4DRW1; B4DRR7; P19013	B2R853 [181-189]; P19013 [155-163]	0	1133.59	9	100	4845333	4845333	1	NotUnique	High	High	High	2	0.4639	0	1	1	1	567.3	-2.74	-0.00155	23.7123	0	0.01098	1.03	2.63	23.75
FALSE	High	Unambiguous	VQVSYK	[K].VQVSYK.[G]					0.356256	0.0050804	0.082	1	8	1	Q59EJ3	Heat shock 70kDa protein 1A variant (Fragment) OS=Homo sapiens OX=9606 PE=2 SV=1	B4DI39; A0A0G2JIW1; B4DWK5; B4DNT8; A8K5I0; Q9UQC1; A0A1U9X7W4; Q59EJ3	Q59EJ3 [171-176]	0	723.404	6	100	467249	467249	1		High	High	High	2	0.3429	0	1	1	1	362.206	2	0.00072	20.3379	0.00318	0.2533	0.082	1.4	20
FALSE	High	Unambiguous	VRALEESNYELEGK	[K].VRALEESNYELEGK.[I]					0.000383465	0	2.626	1	1	2	P13645	Keratin, type I cytoskeletal 10 OS=Homo sapiens OX=9606 GN=KRT10 PE=1 SV=6	P13645	P13645 [164-177]	0	1636.82	14	100	12408730	12408730	1		High	High	High	2	0.555	0	1	1	1	818.914	1.33	0.00109	24.2657	0	4.66e-05	2.626	3.91	24.25
FALSE	High	Unambiguous	VRFLEQQNQVLETK	[K].VRFLEQQNQVLETK.[W]					0.424933	0.00969659	0.001	1	5	1	Q14CN4	Keratin, type II cytoskeletal 72 OS=Homo sapiens OX=9606 GN=KRT72 PE=1 SV=2	F8W1S1; Q7RTS7; Q86Y46; Q3SY84; Q14CN4	Q14CN4 [143-156]	0	1731.94	14					NoQuanValues	High	High	High	2	0.5017	0	1	1	1	866.482	9.77	0.00846	24.2859	0.006118	0.3197	0.001	2.87
FALSE	High	Unambiguous	VSQGQLVVMQPEK	[K].VSQGQLVVMQPEK.[F]	1xOxidation [M9]	1xOxidation [M9]	A0A499FI48 1xOxidation [M358]	A0A499FI48 1xOxidation [M358]	0.138596	0	0.466	1	2	2	A0A499FI48	Protein disulfide-isomerase OS=Homo sapiens OX=9606 GN=PDIA4 PE=1 SV=1	A0A090N8Y2; A0A499FI48	A0A499FI48 [350-362]	0	1458.76	13	100	245274	245274	1		High	High	High	2	0.6168	0	1	1	1	729.885	0.7	0.00051	21.1544	0	0.07802	0.451	1.67	20.94
FALSE	High	Unambiguous	VTADVINAAEK	[K].VTADVINAAEK.[L]					0.0426713	0	0.906	1	12	1	O43175	D-3-phosphoglycerate dehydrogenase OS=Homo sapiens OX=9606 GN=PHGDH PE=1 SV=4	A0A286YFB2; A0A286YFM8; A0A286YFA2; O43175; A0A286YFC8; A0A286YFL2; A0A286YF34; B3KSC3; A0A286YER3; V9HW79; A0A286YF22; A0A2C9F2M7	O43175 [59-69]	0	1130.61	11	100	660013	660013	1		High	High	High	2	0.4952	0	1	1	1	565.807	1.16	0.00066	22.7007	0	0.01676	0.906	2.08	22.79
FALSE	High	Unambiguous	VTAQGPGLEPSGNIANK	[K].VTAQGPGLEPSGNIANK.[T]					0.359463	0.0050804	0.078	1	6	1	P21333	Filamin-A OS=Homo sapiens OX=9606 GN=FLNA PE=1 SV=4	P21333; A0A087WWY3; Q60FE6; F8WE98; Q60FE5; A6NDY9	P21333 [384-400]	0	1652.86	17	100	122073	122073	1		High	High	High	2	0.4771	0	1	1	1	826.938	5.5	0.00454	21.2511	0.00318	0.2564	0.078	1.09	21.44
FALSE	High	Unambiguous	VTLDWAK	[K].VTLDWAK.[P]					0.191058	0	0.341	1	6	1	P19338	Nucleolin OS=Homo sapiens OX=9606 GN=NCL PE=1 SV=3	H7BY16; Q9BQ02; B3KM80; P19338; Q6ZS99; B3KTP9	P19338 [640-646]	0	832.456	7					NoQuanValues	High	High	High	2	0.3846	0	1	1	1	416.733	3.03	0.00126	24.3694	0	0.1121	0.341	1.95
FALSE	High	Unambiguous	VVDLLAPYAK	[K].VVDLLAPYAK.[G]					0.0048382	0	1.702	1	4	1	V9HW31	ATP synthase subunit beta OS=Homo sapiens OX=9606 GN=HEL-S-271 PE=1 SV=1	Q0QEN7; F8W079; V9HW31; H0YH81	V9HW31 [189-198]	0	1088.64	10	100	3.11607e+06	3.11607e+06	1		High	High	High	2	0.6385	0	1	1	1	544.823	2.84	0.00154	24.5627	0	0.001101	1.702	2.6	24.55
FALSE	High	Unambiguous	VYEGERPLTK	[K].VYEGERPLTK.[D]					0.142619	0	0.455	1	1	2	V9HWB4	Epididymis secretory sperm binding protein Li 89n OS=Homo sapiens OX=9606 GN=HEL-S-89n PE=2 SV=1	V9HWB4	V9HWB4 [465-474]	0	1191.64	10	100	4627695	4627695	1		High	High	High	3	0.5132	0	1	1	1	397.884	0.62	0.00024	24.2464	0	0.07716	0.455	2.28	24.26
FALSE	High	Unambiguous	WEGLVYAPPGK	[K].WEGLVYAPPGK.[E]					0.0235473	0	1.124	1	2	1	Q9Y2W1	Thyroid hormone receptor-associated protein 3 OS=Homo sapiens OX=9606 GN=THRAP3 PE=1 SV=2	Q9Y2W1; A0A3B3ITZ9	Q9Y2W1 [471-481]	0	1216.64	11	100	2.06432e+06	2.06432e+06	1		High	High	High	2	0.5059	0	1	1	1	608.824	3.57	0.00217	24.3747	0	0.007967	1.124	2.53	24.06
FALSE	High	Unambiguous	WTLLQEQGTK	[K].WTLLQEQGTK.[T]					0.00901254	0	1.475	1	13	1	B2R853	cDNA, FLJ93744, highly similar to Homo sapiens keratin 6E (KRT6E), mRNA OS=Homo sapiens OX=9606 PE=2 SV=1	F8W0C6; B4E1T1; B2R853; P04259; A0A0S2Z428; B4DKV4; P48668; B4DRY0; B4DWU6; A8K2I0; B4DRR0; P13647; B4DRU6	B2R853 [195-204]	0	1203.64	10	100	46906592	46906592	1		High	High	High	2	0.7013	0	1	1	1	602.323	1.18	0.00071	24.3246	0	0.002397	1.475	3.18	24.34
FALSE	High	Unambiguous	YEDEINK	[K].YEDEINK.[HR]					0.253601	0.0050804	0.227	3	31	7	P35908; B2R853; H6VRG1	Keratin, type II cytoskeletal 2 epidermal OS=Homo sapiens OX=9606 GN=KRT2 PE=1 SV=2;cDNA, FLJ93744, highly similar to Homo sapiens keratin 6E (KRT6E), mRNA OS=Homo sapiens OX=9606 PE=2 SV=1;Keratin 1 OS=Homo sapiens OX=9606 GN=KRT1 PE=1 SV=1	Q5XKE5; Q969I0; Q7Z794; F8W0C6; P35908; H6VRF8; H6VRG0; B4E1T1; Q0IIN1; B2R853; P04264; B4DL32; P04259; A0A0S2Z428; Q01546; H6VRG3; P48668; H6VRF9; P12035; F8VUG2; B4DWU6; A8K2I0; Q147W7; H6VRG2; B4DRR0; F8VP67; F8W1U3; P05787; H6VRG1; P13647; B4DRU6	P35908 [268-274]; B2R853 [253-259]; H6VRG1 [271-277]	0	910.415	7	100	20498328	20498328	1	NotUnique	High	High	High	2	0.6584	0	1	1	1	455.712	1.49	0.00068	20.2636	0.00318	0.1736	0.205	2.02	19.23
FALSE	High	Unambiguous	YICENQDSISSK	[K].YICENQDSISSK.[L]	1xCarbamidomethyl [C3]	1xCarbamidomethyl [C3]	B4DPP6 1xCarbamidomethyl [C298]	B4DPP6 1xCarbamidomethyl [C298]	0.0589212	0	0.787	1	12	5	B4DPP6	cDNA FLJ54371, highly similar to Serum albumin OS=Homo sapiens OX=9606 PE=2 SV=1	B2RBS8; P02768; Q56G89; A0A0C4DGB6; H0YA55; B4DPR2; F6KPG5; D6RHD5; C9JKR2; A8K9P0; B4DPP6; B7WNR0	B4DPP6 [296-307]	0	1443.64	12	100	4.70359e+06	4.70359e+06	2		High	High	High	2	0.6467	0	1	1	1	722.326	1.51	0.00109	19.8028	0	0.02509	0.787	1.84	20.13
FALSE	High	Unambiguous	YIDQEELNK	[K].YIDQEELNK.[T]					0.0471833	0	0.869	2	11	3	K9JA46; A0A024RD80	Epididymis luminal secretory protein 52 OS=Homo sapiens OX=9606 GN=EL52 PE=2 SV=1;Heat shock protein 90kDa alpha (Cytosolic), class B member 1, isoform CRA_a OS=Homo sapiens OX=9606 GN=HSP90AB1 PE=3 SV=1	K9JA46; Q2VPJ6; Q6PK50; Q8TBA7; Q86U12; A0A024RD80; Q58FF8; B4DMA2; B4DGL0; Q14568; O75322	K9JA46 [284-292]; A0A024RD80 [276-284]	0	1151.56	9	100	7.31401e+06	7.31401e+06	3	NotUnique	High	High	High	2	0.4413	0	1	1	1	576.284	2.98	0.00172	22.276	0	0.01902	0.869	2.13	22.2
FALSE	High	Unambiguous	VLLGVGDPK	[K].VLLGVGDPK.[I]					0.335897	0.0050804	0.108	1	5	1	O00567	Nucleolar protein 56 OS=Homo sapiens OX=9606 GN=NOP56 PE=1 SV=4	Q5JXT2; A0A494C128; A8K9K6; A0PJ92; O00567	O00567 [91-99]	0	897.54	9					NoQuanValues	High	High	High	2	0.5722	0	1	1	1	449.275	2.92	0.00131	24.3078	0.00318	0.2342	0.108	1.8
FALSE	High	Unambiguous	LECQISAIPPPK	[K].LECQISAIPPPK.[L]	1xCarbamidomethyl [C3]	1xCarbamidomethyl [C3]	A0A0C4DFM5 1xCarbamidomethyl [C370]	A0A0C4DFM5 1xCarbamidomethyl [C370]	0.359463	0.0050804	0.078	1	4	1	A0A0C4DFM5	Myotilin OS=Homo sapiens OX=9606 GN=MYOT PE=1 SV=1	Q9UBF9; B4DT68; B2R6V7; A0A0C4DFM5	A0A0C4DFM5 [368-379]	0	1352.72	12	100	2.68188e+06	2.68188e+06	1		High	High	High	2	0.4691	0	1	1	1	676.868	3.19	0.00216	24.4501	0.00318	0.2558	0.078	1.94	24.46
FALSE	High	Unambiguous	VLEEANQAINPK	[K].VLEEANQAINPK.[L]					0.0590807	0	0.786	1	5	1	Q59F66	DEAD box polypeptide 17 isoform p82 variant (Fragment) OS=Homo sapiens OX=9606 PE=2 SV=1	A0A1W2PQ51; Q92841; A0A5H1ZRQ2; A0A1X7SBZ2; Q59F66	Q59F66 [538-549]	0	1325.71	12					NoQuanValues	High	High	High	2	0.2368	0	1	1	1	663.357	0.11	7e-05	21.6399	0	0.02519	0.786	1.14
FALSE	High	Unambiguous	VGLQVVAVK	[K].VGLQVVAVK.[A]					0.0239366	0	1.118	1	6	1	A0A024R3X4	Epididymis secretory sperm binding protein (Fragment) OS=Homo sapiens OX=9606 GN=HSPD1 PE=2 SV=1	B7Z4F6; B3GQS7; B7Z5E7; B7Z597; B7Z532; A0A024R3X4	A0A024R3X4 [293-301]	0	912.588	9					NoQuanValues	High	High	High	2	0.5994	0	1	1	1	456.798	1.49	0.00068	24.2501	0	0.008108	1.118	3.12
FALSE	High	Unambiguous	SLNNQFASFIDK	[K].SLNNQFASFIDK.[V]					0.00160175	0	2.105	1	7	1	H6VRG1	Keratin 1 OS=Homo sapiens OX=9606 GN=KRT1 PE=1 SV=1	H6VRF8; H6VRG0; P04264; H6VRG3; H6VRF9; H6VRG2; H6VRG1	H6VRG1 [187-198]	0	1383.69	12	100	20293884	20293884	1		High	High	High	2	0.6873	0	1	1	1	692.351	2.68	0.00186	24.413	0	0.0002769	2.105	2.91	24.43
FALSE	High	Unambiguous	SLVSVTK	[K].SLVSVTK.[E]					0.193487	0	0.336	1	7	1	A0A024RD80	Heat shock protein 90kDa alpha (Cytosolic), class B member 1, isoform CRA_a OS=Homo sapiens OX=9606 GN=HSP90AB1 PE=3 SV=1	Q9H6X9; A0A024RD80; Q58FF8; B4DMA2; B4DGL0; A8K3W9; Q58FF7	A0A024RD80 [532-538]	0	733.445	7	100	2.39079e+06	2.39079e+06	1		High	High	High	2	0.1533	0	1	1	1	367.227	0.49	0.00018	23.7322	0	0.114	0.336	1.37	23.82
FALSE	High	Unambiguous	SSASAPDVDDPEAFPALA	[K].SSASAPDVDDPEAFPALA.[-]					0.235648	0.0050804	0.257	1	5	1	D3DQ70	SERPINE1 mRNA binding protein 1, isoform CRA_d OS=Homo sapiens OX=9606 GN=SERBP1 PE=4 SV=1	D3DQ69; Q63HR1; Q8NC51; Q5VU21; D3DQ70	D3DQ70 [448-465]	0	1759.8	18					NoQuanValues	High	High	High	2	0.4832	0	1	1	1	880.407	3.02	0.00266	24.4301	0.00318	0.1474	0.257	1.49
FALSE	High	Unambiguous	STTTGHLIYK	[K].STTTGHLIYK.[CF]					0.0345079	0	0.984	1	49	1	A0A2U3TZH3	Elongation factor 1-alpha OS=Homo sapiens OX=9606 GN=EEF1A2 PE=1 SV=1	Q05639; Q53HQ7; A0A4D5RA52; A0A4D5RA53; A0A4D5RAB4; Q6IPT9; Q6NS35; Q9H2I7; A0A4D5RAC3; A0A4D5RAA6; Q53GA1; A0A4D5RAE1; A0A4D5RAF1; A0A2R8Y488; A0A4D5RBD4; A0A087WVQ9; A0A2R8Y660; A0A4D5RA61; Q53HM9; Q53G85; A0A4D5RA74; Q6IPS9; A0A4D5RA70; Q5JR01; A0A2U3TZH3; A0A4D5RBI9; A0A4D5RBL9; A0A4D5RBG5; Q6NSH7; B4DNE0; A0A2R8YDN5; A0A4D5RA69; A0A4D5RAN2; Q6IPN6; A0A4D5RA40; A0A4D5RAB8; A0A4D5RAC9; A0A4D5R…	A0A2U3TZH3 [21-30]	0	1120.6	10	100	5.96123e+06	5.96123e+06	1		High	High	High	2	0.5	0	1	1	1	560.806	4.1	0.0023	24.273	0	0.01282	0.984	2.38	24.27
FALSE	High	Unambiguous	TAVAPIERVK	[K].TAVAPIERVK.[L]					0.115667	0	0.535	1	9	1	Q59EI9	ADP,ATP carrier protein, liver isoform T2 variant (Fragment) OS=Homo sapiens OX=9606 PE=2 SV=1	P12236; Q59EI9; P05141; P12235; Q9H0C2; Q6NVC0; A0A0S2Z359; V9GYG0; A8K787	Q59EI9 [49-58]	0	1083.65	10					NoQuanValues	High	High	High	3	0.4366	0	1	1	1	361.889	1.3	0.00047	24.2768	0	0.05901	0.535	2.68
FALSE	High	Unambiguous	TDAPQPDVK	[K].TDAPQPDVK.[E]					0.218782	0	0.287	1	1	1	P27824	Calnexin OS=Homo sapiens OX=9606 GN=CANX PE=1 SV=2	P27824	P27824 [517-525]	0	970.484	9					NoQuanValues	High	High	High	2	0.4803	0	1	1	1	485.746	-0.13	-6e-05	16.6353	0	0.1337	0.287	1.52
FALSE	High	Unambiguous	TGISDVFAK	[K].TGISDVFAK.[N]					0.0524475	0	0.83	1	4	1	P19338	Nucleolin OS=Homo sapiens OX=9606 GN=NCL PE=1 SV=3	B3KM80; P19338; Q6ZS99; B3KTP9	P19338 [325-333]	0	937.499	9	100	12237588	12237588	1		High	High	High	2	0.5276	0	1	1	1	469.256	5.17	0.00242	24.3012	0	0.02168	0.83	2.54	24.31
FALSE	High	Unambiguous	TGIYEEK	[K].TGIYEEK.[H]					0.0759171	0	0.693	1	6	4	P27824	Calnexin OS=Homo sapiens OX=9606 GN=CANX PE=1 SV=2	H0Y9H1; Q16094; D6RFL1; P27824; D6RGY2; Q6ZP56	P27824 [211-217]	0	839.415	7	100	1.09028e+06	1.09028e+06	2		High	High	High	2	0.6091	0	1	1	1	420.212	2.63	0.0011	21.0253	0	0.03462	0.693	1.97	20.94
FALSE	High	Unambiguous	TIAPALVSK	[K].TIAPALVSK.[K]					0.112357	0	0.546	1	7	1	P06733	Alpha-enolase OS=Homo sapiens OX=9606 GN=ENO1 PE=1 SV=2	K7EM90; A0A2R8YEM5; A0A2R8Y879; K7ERS8; A0A2R8Y6I8; P06733; A4UCS8	P06733 [72-80]	0	899.556	9	100	9204164	9204164	1		High	High	High	2	0.6683	0	1	1	1	450.281	-0.44	-0.0002	23.9112	0	0.0568	0.546	2.05	24.04
FALSE	High	Unambiguous	TLDDLK	[K].TLDDLK.[KCN]					0.280606	0.0050804	0.185	1	11	2	P13645	Keratin, type I cytoskeletal 10 OS=Homo sapiens OX=9606 GN=KRT10 PE=1 SV=6	I3L104; I3NI51; B3KN77; O95263; Q3ZCW6; B3KMJ9; P13645; Q6NX55; A0A2R8Y4E6; Q3ZCR2; O94763	P13645 [202-207]	0	704.383	6	100	17046178	17046178	1		High	High	High	2	0	0	1	1	1	352.695	1.04	0.00036	22.9034	0.00318	0.1851	0.185	1.58	22.98
FALSE	High	Unambiguous	TLVSVTK	[K].TLVSVTK.[E]					0.11751	0	0.529	1	7	1	K9JA46	Epididymis luminal secretory protein 52 OS=Homo sapiens OX=9606 GN=EL52 PE=2 SV=1	K9JA46; Q2VPJ6; Q8TBA7; Q86U12; Q58FG1; O75322; Q96HX7	K9JA46 [540-546]	0	747.461	7	100	2.24746e+06	2.24746e+06	1		High	High	High	2	0.3158	0	1	1	1	374.235	2.48	0.00093	23.1134	0	0.06025	0.529	1.71	23.23
FALSE	High	Unambiguous	TQASSSFQDSSQPAGK	[K].TQASSSFQDSSQPAGK.[A]					0.0913321	0	0.624	1	1	1	P46087	Probable 28S rRNA (cytosine(4447)-C(5))-methyltransferase OS=Homo sapiens OX=9606 GN=NOP2 PE=1 SV=2	P46087	P46087 [670-685]	0	1625.74	16	100	100700	100700	1		High	High	High	2	0.686	0	1	1	1	813.376	2.32	0.00189	16.8257	0	0.04363	0.624	0.86	16.87
FALSE	High	Unambiguous	TVTAMDVVYALK	[K].TVTAMDVVYALK.[R]	1xOxidation [M5]	1xOxidation [M5]	B2R4R0 1xOxidation [M85]	B2R4R0 1xOxidation [M85]	0.0138145	0	1.319	1	2	2	B2R4R0	Histone H4 OS=Homo sapiens OX=9606 GN=HIST1H4J PE=2 SV=1	B2R4R0; Q0VAS5	B2R4R0 [81-92]	0	1326.7	12					NoQuanValues	High	High	High	2	0.5291	0	1	1	1	663.857	6.59	0.00437	9.9575	0	0.004077	1.319	2.23
FALSE	High	Unambiguous	VAEDEAEAAAAAK	[K].VAEDEAEAAAAAK.[F]					0.00582963	0	1.634	1	9	1	J3KPF3	4F2 cell-surface antigen heavy chain OS=Homo sapiens OX=9606 GN=SLC3A2 PE=1 SV=1	H0YFS2; F5GZS6; B4E2Z3; A0A024R599; P08195; F5H867; F5H0E2; J3KPF3; B4E3E4	J3KPF3 [149-161]	0	1245.6	13					NoQuanValues	High	High	High	2	0.6452	0	1	1	1	623.302	0.89	0.00056	17.9783	0	0.001391	1.634	1.86
FALSE	High	Unambiguous	VAPAQPSEEGPGRK	[K].VAPAQPSEEGPGRK.[D]					5.28842e-05	0	3.348	1	6	2	B4DRM3	cDNA FLJ54492, highly similar to Eukaryotic translation initiation factor 4B OS=Homo sapiens OX=9606 PE=2 SV=1	B4DS01; E7EX17; B4DEP6; Q7Z5Y0; P23588; B4DRM3	B4DRM3 [517-530]	0	1422.73	14	100	15052801	15052801	2		High	High	High	3	0.7844	0	1	1	1	474.916	0.78	0.00037	23.9544	0	3.943e-06	3.348	3.71	23.98
FALSE	High	Unambiguous	VAVATPAK	[K].VAVATPAK.[K]					0.0202051	0	1.18	1	6	4	P19338	Nucleolin OS=Homo sapiens OX=9606 GN=NCL PE=1 SV=3	C9J1H7; Q9BQ02; C9JWL1; P19338; C9JLB1; C9JYW2	P19338 [72-79]	0	756.461	8	100	381469	381469	1		High	High	High	2	1	0	1	1	1	378.734	-0.57	-0.00022	17.8177	0	0.00656	1.18	1.83	18.2
FALSE	High	Unambiguous	VDATAETDLAK	[K].VDATAETDLAK.[R]					0.00261031	0	1.927	1	2	3	A0A499FI48	Protein disulfide-isomerase OS=Homo sapiens OX=9606 GN=PDIA4 PE=1 SV=1	A0A090N8Y2; A0A499FI48	A0A499FI48 [235-245]	0	1133.57	11	100	2.00893e+06	2.00893e+06	2		High	High	High	2	0.6265	0	1	1	1	567.289	1.78	0.00101	19.9288	0	0.0009286	1.752	2.57	20.14
FALSE	High	Unambiguous	VDPEIQNVK	[K].VDPEIQNVK.[A]					0.0143148	0	1.306	1	1	7	P35908	Keratin, type II cytoskeletal 2 epidermal OS=Homo sapiens OX=9606 GN=KRT2 PE=1 SV=2	P35908	P35908 [167-175]	0	1041.56	9	100	28409472	28409472	1		High	High	High	2	0.6583	0	1	1	1	521.284	4.03	0.0021	21.3844	0	0.01325	0.975	2.4	20.94
FALSE	High	Unambiguous	VELQSK	[K].VELQSK.[V]					0.398599	0.00969659	0.031	1	1	1	P35908	Keratin, type II cytoskeletal 2 epidermal OS=Homo sapiens OX=9606 GN=KRT2 PE=1 SV=2	P35908	P35908 [297-302]	0	703.398	6	100	1.14843e+06	1.14843e+06	1		High	High	High	2	0.1825	0	1	1	1	352.203	0.44	0.00015	18.8507	0.006118	0.2936	0.031	1.37	18.58
FALSE	High	Unambiguous	VGEVIVTK	[K].VGEVIVTK.[D]					0.0286652	0	1.052	1	6	2	A0A024R3X4	Epididymis secretory sperm binding protein (Fragment) OS=Homo sapiens OX=9606 GN=HSPD1 PE=2 SV=1	B7Z4F6; B3GQS7; B7Z5E7; B7Z597; B7Z532; A0A024R3X4	A0A024R3X4 [345-352]	0	844.514	8	100	1.83559e+06	1.83559e+06	1		High	High	High	2	0.5451	0	1	1	1	422.761	1.51	0.00064	22.6374	0	0.01104	1.028	2.88	22.96
FALSE	High	Unambiguous	VGGTSDVEVNEK	[K].VGGTSDVEVNEK.[K]					0.000763554	0	2.375	1	5	3	A0A024R3X4	Epididymis secretory sperm binding protein (Fragment) OS=Homo sapiens OX=9606 GN=HSPD1 PE=2 SV=1	B7Z4F6; B3GQS7; B7Z5E7; B7Z597; A0A024R3X4	A0A024R3X4 [406-417]	0	1233.6	12	100	934866	934866	1		High	High	High	2	0.6726	0	1	1	1	617.303	1.99	0.00123	17.584	0	0.0001099	2.375	3.36	17.87
FALSE	High	Unambiguous	VLDSGAPIK	[K].VLDSGAPIK.[I]					0.143362	0	0.453	1	4	1	V9HW31	ATP synthase subunit beta OS=Homo sapiens OX=9606 GN=HEL-S-271 PE=1 SV=1	Q0QEN7; F8W079; V9HW31; H0YH81	V9HW31 [125-133]	0	899.52	9	100	923943	923943	1		High	High	High	2	0.5825	0	1	1	1	450.263	-0.5	-0.00022	23.0825	0	0.07757	0.453	1.94	23.12
FALSE	High	Unambiguous	YLLEQLK	[K].YLLEQLK.[E]					0.255457	0.0050804	0.224	1	1	1	Q8N884	Cyclic GMP-AMP synthase OS=Homo sapiens OX=9606 GN=CGAS PE=1 SV=2	Q8N884	Q8N884 [415-421]	0	906.529	7	100	61924752	61924752	1		High	High	High	2	0.5973	0	1	1	1	453.77	3.2	0.00145	24.4439	0.00318	0.1634	0.224	1.49	24.47
FALSE	High	Unambiguous	IDDVVNTR	[K].IDDVVNTR.[-]					0.197432	0	0.328	1	5	1	A8K3C3	T-complex protein 1 subunit delta OS=Homo sapiens OX=9606 PE=2 SV=1	P50991; B7Z2Z8; B7Z2F4; B7Z9L0; A8K3C3	A8K3C3 [532-539]	0	931.484	8	100	580209	580209	1		High	High	High	2	0.2639	0	1	1	1	466.244	-3.51	-0.00163	21.0679	0	0.1172	0.328	1.44	20.52
FALSE	High	Unambiguous	KYEDEINK	[K].KYEDEINK.[R]					0.0451772	0	0.885	1	3	1	P35908	Keratin, type II cytoskeletal 2 epidermal OS=Homo sapiens OX=9606 GN=KRT2 PE=1 SV=2	P35908; Q01546; P12035	P35908 [267-274]	1	1038.51	8	100	17787570	17787570	1		High	High	High	2	0.5204	0	1	1	1	519.759	0.32	0.00016	24.1542	0	0.01797	0.885	2.94	24.19
FALSE	High	Unambiguous	CKLELLVGSPASCMELELYGVDDKFYSK	[K].CKLELLVGSPASCMELELYGVDDKFYSK.[L]	2xCarbamidomethyl [C1; C13]	2xCarbamidomethyl [C1; C13]	A0A494C0X0 2xCarbamidomethyl [C39; C51]	A0A494C0X0 2xCarbamidomethyl [C39; C51]	0.396022	0.00969659	0.034	1	4	1	A0A494C0X0	Tubulin-folding cofactor B OS=Homo sapiens OX=9606 GN=TBCB PE=1 SV=1	K7EL99; A0A494C0X0; Q99426; K7EK42	A0A494C0X0 [39-66]	2	3251.57	28					NoQuanValues	High	High	High	3	0.2838	0	1	1	1	1084.54	9.97	0.01081	23.8761	0.006118	0.2917	0.034	1.48
FALSE	High	Unambiguous	DAEAWFNEK	[K].DAEAWFNEK.[S]					0.0625299	0	0.765	1	2	2	P13645	Keratin, type I cytoskeletal 10 OS=Homo sapiens OX=9606 GN=KRT10 PE=1 SV=6	Q7Z3Y7; P13645	P13645 [335-343]	0	1109.49	9	100	2.46774e+08	2.46774e+08	2		High	High	High	2	0.6245	0	1	1	1	555.251	3.61	0.002	24.2986	0	0.05035	0.582	2.53	24.33
FALSE	High	Unambiguous	DAEDWFFSK	[K].DAEDWFFSK.[T]					0.0668938	0	0.74	1	4	1	Q04695	Keratin, type I cytoskeletal 17 OS=Homo sapiens OX=9606 GN=KRT17 PE=1 SV=2	Q14666; K7ESE1; F5GWP8; Q04695	Q04695 [270-278]	0	1144.49	9	100	825054	825054	1		High	High	High	2	0.608	0	1	1	1	572.752	2.34	0.00134	24.7309	0	0.02949	0.74	1.25	24.69
FALSE	High	Unambiguous	DAEEWFFTK	[K].DAEEWFFTK.[T]					0.0395421	0	0.934	1	2	1	P02533	Keratin, type I cytoskeletal 14 OS=Homo sapiens OX=9606 GN=KRT14 PE=1 SV=4	P02533; A0A024R1X6	P02533 [301-309]	0	1172.53	9	100	9479781	9479781	1		High	High	High	2	0.8652	0	1	1	1	586.769	4.74	0.00278	24.6331	0	0.01521	0.934	2.3	24.66
FALSE	High	Unambiguous	DAVEDLESVGK	[K].DAVEDLESVGK.[G]					0.00449298	0	1.729	1	1	1	P81605	Dermcidin OS=Homo sapiens OX=9606 GN=DCD PE=1 SV=2	P81605	P81605 [86-96]	0	1161.56	11	100	12455768	12455768	1		High	High	High	2	0.6972	0	1	1	1	581.286	0.44	0.00026	23.8667	0	0.001005	1.729	3.17	23.9
FALSE	High	Unambiguous	DDTDDEIAK	[K].DDTDDEIAK.[Y]					0.0157966	0	1.27	1	7	2	P27824	Calnexin OS=Homo sapiens OX=9606 GN=CANX PE=1 SV=2	H0Y9Q7; D6RAU8; Q16094; D6RAQ8; P27824; D6RB85; D6RDP7	P27824 [91-99]	0	1021.43	9	100	518168	518168	2		High	High	High	2	0.5412	0	1	1	1	511.22	0.27	0.00014	16.3401	0	0.004823	1.27	1.7	16.16
FALSE	High	Unambiguous	DFVEDDTTHG	[K].DFVEDDTTHG.[-]					0.264905	0.0050804	0.209	1	3	1	B0AZQ4	Structural maintenance of chromosomes protein OS=Homo sapiens OX=9606 PE=2 SV=1	Q86VX4; B0AZQ4; Q9UQE7	B0AZQ4 [1208-1217]	0	1135.45	10	100	170389	170389	1		High	High	High	2	0.5701	0	1	1	1	568.232	3.19	0.00181	20.9989	0.00318	0.1712	0.209	1.07	21.01
FALSE	High	Unambiguous	DGVVLFK	[K].DGVVLFK.[K]					0.169091	0	0.389	1	9	1	A0A024R8S5	Protein disulfide-isomerase OS=Homo sapiens OX=9606 GN=P4HB PE=2 SV=1	B4DNL5; I3L312; H7BZ94; B4DLN6; B4DUA5; A0A024R8S5; I3L3U6; I3L398; B4DJS0	A0A024R8S5 [201-207]	0	777.451	7	100	10436259	10436259	1		High	High	High	2	0.559	0	1	1	1	389.23	1.92	0.00075	24.4714	0	0.09586	0.389	2.29	24.49
FALSE	High	Unambiguous	DISTNYYASQK	[K].DISTNYYASQK.[K]					0.00449298	0	1.729	1	5	2	V9HWP2	Epididymis luminal protein 35 OS=Homo sapiens OX=9606 GN=HEL-S-125m PE=2 SV=1	V9HWP2; B4DHT9; H0YIV0; Q5CAQ5; B4DU71	V9HWP2 [672-682]	0	1289.6	11	100	950489	950489	1		High	High	High	2	0.8043	0	1	1	1	645.306	2.6	0.00168	20.8475	0	0.001003	1.729	1.84	21.01
FALSE	High	Unambiguous	AVAISLPK	[K].AVAISLPK.[G]					0.0868104	0	0.643	1	5	1	A8K259	cDNA FLJ78501, highly similar to Homo sapiens serpin peptidase inhibitor, clade H (heat shock protein 47), member 1, (collagen binding protein 1) (SERPINH1), mRNA OS=Homo sapiens OX=9606 PE=2 SV=1	B4DN87; E9PPV6; A8K259; E9PKH2; P50454	A8K259 [301-308]	0	798.508	8	100	3.05152e+06	3.05152e+06	1		High	High	High	2	0.3407	0	1	1	1	399.758	1.05	0.00042	24.1793	0	0.0409	0.643	1.82	24.17
FALSE	High	Unambiguous	DQIVDLTVGNNK	[K].DQIVDLTVGNNK.[T]					0.00127202	0	2.189	1	1	1	P35527	Keratin, type I cytoskeletal 9 OS=Homo sapiens OX=9606 GN=KRT9 PE=1 SV=3	P35527	P35527 [213-224]	0	1315.69	12	100	66569824	66569824	1		High	High	High	2	0.5904	0	1	1	1	658.348	2.05	0.00135	23.7408	0	0.0002079	2.189	3.32	23.8
FALSE	High	Selected	DTAPMDNTFLMVKPNGPGFTGGGFPLRSTK	[K].DTAPMDNTFLMVKPNGPGFTGGGFPLRSTK.[M]	2xOxidation [M5; M11]; 2xGG [K13; K30]	2xOxidation [M5; M11]; 2xGG [K13; K30]	Q5T655 2xOxidation [M844; M850]; 2xGG [K852; K869]	Q5T655 2xOxidation [M844; M850]; 2xGG [K852; K869]	0.361074	0.0050804	0.076	1	1	1	Q5T655	Cilia- and flagella-associated protein 58 OS=Homo sapiens OX=9606 GN=CFAP58 PE=1 SV=1	Q5T655	Q5T655 [840-869]	1	3413.63	30					NoQuanValues	High	High	High	4		0	2	2	2	854.169	8.25	0.00704	12.2809	0.00318	0.2577	0.076	0.24
FALSE	High	Unambiguous	DTDVIMK	[K].DTDVIMK.[R]					0.193977	0	0.335	1	1	3	Q8N884	Cyclic GMP-AMP synthase OS=Homo sapiens OX=9606 GN=CGAS PE=1 SV=2	Q8N884	Q8N884 [293-299]	0	821.407	7	100	4.32981e+06	4.32981e+06	2		High	High	High	2	0.4954	0	1	1	1	411.208	2.38	0.00098	22.7911	0	0.1368	0.28	2.16	22.57
FALSE	High	Unambiguous	DTEPLIQTAK	[K].DTEPLIQTAK.[T]					0.202462	0	0.318	1	11	1	V9HW37	Epididymis secretory protein Li 69 OS=Homo sapiens OX=9606 GN=HEL-S-69 PE=1 SV=1	Q96GI1; B4DDU6; E9PCA1; B4DXI1; B4DZT5; B4DYC8; E7ENZ3; Q9BU08; B4DE30; B7ZAR1; V9HW37	V9HW37 [161-170]	0	1115.59	10	100	413892	413892	1		High	High	High	2	0.4453	0	1	1	1	558.302	1.87	0.00104	22.79	0	0.1209	0.318	1.37	22.84
FALSE	High	Unambiguous	DVDAAYLNK	[K].DVDAAYLNK.[V]					0.144483	0	0.45	1	4	1	P19013	Keratin, type II cytoskeletal 4 OS=Homo sapiens OX=9606 GN=KRT4 PE=1 SV=5	B4DKJ0; B4DRW1; B4DRR7; P19013	P19013 [247-255]	0	1008.5	9	100	434274	434274	1		High	High	High	2	0.5235	0	1	1	1	504.753	-0.39	-0.0002	22.3561	0	0.07831	0.45	1.49	22.44
FALSE	High	Unambiguous	DVDAAYMNK	[K].DVDAAYMNK.[V]					0.0222947	0	1.144	2	17	3	B2R853; Q14CN4	cDNA, FLJ93744, highly similar to Homo sapiens keratin 6E (KRT6E), mRNA OS=Homo sapiens OX=9606 PE=2 SV=1;Keratin, type II cytoskeletal 72 OS=Homo sapiens OX=9606 GN=KRT72 PE=1 SV=2	F8W0C6; B4DXK4; B4E1T1; B2R853; B4DL32; P04259; A0A0S2Z428; O95678; P48668; B4DRY0; B4DWU6; H0YIN9; A8K2I0; B4DRR0; Q14CN4; P13647; B4DRU6	B2R853 [273-281]; Q14CN4 [235-243]	0	1026.46	9	100	742123	742123	1	NotUnique	High	High	High	2	0.1412	0	1	1	1	513.733	2.17	0.00111	20.3367	0	0.02129	0.836	1.77	20.52
FALSE	High	Unambiguous	DVDAAYMNK	[K].DVDAAYMNK.[V]	1xOxidation [M7]	1xOxidation [M7]	B2R853 1xOxidation [M279]; Q14CN4 1xOxidation [M241]	B2R853 1xOxidation [M279]; Q14CN4 1xOxidation [M241]	0.0520228	0	0.833	2	17	2	B2R853; Q14CN4	cDNA, FLJ93744, highly similar to Homo sapiens keratin 6E (KRT6E), mRNA OS=Homo sapiens OX=9606 PE=2 SV=1;Keratin, type II cytoskeletal 72 OS=Homo sapiens OX=9606 GN=KRT72 PE=1 SV=2	F8W0C6; B4DXK4; B4E1T1; B2R853; B4DL32; P04259; A0A0S2Z428; O95678; P48668; B4DRY0; B4DWU6; H0YIN9; A8K2I0; B4DRR0; Q14CN4; P13647; B4DRU6	B2R853 [273-281]; Q14CN4 [235-243]	0	1042.45	9	100	2.47799e+06	2.47799e+06	2	NotUnique	High	High	High	2	0.3825	0	1	1	1	521.73	1.98	0.00103	17.3392	0	0.02148	0.833	1.83	17.87
FALSE	High	Unambiguous	DVDGAYMTK	[K].DVDGAYMTK.[V]					0.0386904	0	0.942	1	7	5	H6VRG1	Keratin 1 OS=Homo sapiens OX=9606 GN=KRT1 PE=1 SV=1	H6VRF8; H6VRG0; P04264; H6VRG3; H6VRF9; H6VRG2; H6VRG1	H6VRG1 [291-299]	0	999.445	9	100	10619095	10619095	1		High	High	High	2	0.601	0	1	1	1	500.228	3.06	0.00153	21.0541	0	0.02364	0.805	1.98	20.5
FALSE	High	Unambiguous	DVDGAYMTK	[K].DVDGAYMTK.[V]	1xOxidation [M7]	1xOxidation [M7]	H6VRG1 1xOxidation [M297]	H6VRG1 1xOxidation [M297]	0.0687214	0	0.73	1	7	4	H6VRG1	Keratin 1 OS=Homo sapiens OX=9606 GN=KRT1 PE=1 SV=1	H6VRF8; H6VRG0; P04264; H6VRG3; H6VRF9; H6VRG2; H6VRG1	H6VRG1 [291-299]	0	1015.44	9	100	6.73889e+06	6.73889e+06	1		High	High	High	2	0.544	0	1	1	1	508.225	1.95	0.00099	16.5985	0	0.03884	0.659	1.82	16.95
FALSE	High	Unambiguous	DVDNAYMIK	[K].DVDNAYMIK.[V]	1xOxidation [M7]	1xOxidation [M7]	P35908 1xOxidation [M294]	P35908 1xOxidation [M294]	0.123532	0	0.51	1	1	3	P35908	Keratin, type II cytoskeletal 2 epidermal OS=Homo sapiens OX=9606 GN=KRT2 PE=1 SV=2	P35908	P35908 [288-296]	0	1084.5	9	100	6.07525e+06	6.07525e+06	1		High	High	High	2	0.7195	0	1	1	1	542.754	3.3	0.00179	22.1595	0	0.06402	0.51	2.21	22.43
FALSE	High	Unambiguous	DSYVGDEAQSK	[K].DSYVGDEAQSK.[R]					0.0382714	0	0.946	1	37	2	P60709	Actin, cytoplasmic 1 OS=Homo sapiens OX=9606 GN=ACTB PE=1 SV=1	E7EVS6; G5E9R0; J3KT65; A0A2R8Y793; P63267; C9JUM1; Q53G99; A8K3K1; B7Z6P1; Q53GK6; A0A2R8YGF8; A6NL76; B7Z6I1; P60709; B4E335; Q8WVW5; A1E282; Q53G76; B3KUD3; F6UVQ4; B4E3A4; D2JYH4; B4DVQ0; P68133; B4DUI8; I3L3I0; C9JTX5; K7EM38; C9JFL5; F8WB63; B3KW67; C9JZR7; P68032; I3L3R2; P63261; Q7Z7J6; B8ZZJ2	P60709 [51-61]	0	1198.52	11	100	2.36393e+06	2.36393e+06	1		High	High	High	2	0.7296	0	1	1	1	599.767	3.18	0.00191	16.8404	0	0.01463	0.946	1.59	16.86
FALSE	High	Unambiguous	ASLENSLEETK	[K].ASLENSLEETK.[G]					0.00721898	0	1.556	1	6	1	P02533	Keratin, type I cytoskeletal 14 OS=Homo sapiens OX=9606 GN=KRT14 PE=1 SV=4	K7ENW6; Q13092; P02533; A0A024R1X6; Q16195; P08779	P02533 [353-363]	0	1220.6	11	100	5.42413e+06	5.42413e+06	1		High	High	High	2	0.7015	0	1	1	1	610.799	-8.38	-0.00511	23.6558	0	0.001813	1.556	2.01	23.59
FALSE	High	Unambiguous	ASGPPVSELITK	[K].ASGPPVSELITK.[VA]					0.00102976	0	2.266	1	6	1	P16402	Histone H1.3 OS=Homo sapiens OX=9606 GN=H1-3 PE=1 SV=2	Q4VB24; B2R984; P16402; A3R0T8; P16403; A3R0T7	P16402 [36-47]	0	1198.67	12	100	44372308	44372308	1		High	High	High	2	0.652	0	1	1	1	599.84	3.66	0.00219	24.0194	0	0.0001599	2.266	2.5	24.06
FALSE	High	Unambiguous	ASARNARGAPMDPTESPAAPEAALPK	[K].ASARNARGAPMDPTESPAAPEAALPK.[A]	1xOxidation [M11]	1xOxidation [M11]	Q8N884 1xOxidation [M32]	Q8N884 1xOxidation [M32]	0.000328845	0	2.682	1	1	2	Q8N884	Cyclic GMP-AMP synthase OS=Homo sapiens OX=9606 GN=CGAS PE=1 SV=2	Q8N884	Q8N884 [22-47]	0	2592.28	26	100	17129108	17129108	1		High	High	High	4	0.5976	0	1	1	1	648.826	0.23	0.00015	24.1702	0	3.851e-05	2.682	5.89	24.19
FALSE	High	Unambiguous	AADPPAENSSAPEAEQGGAE	[K].AADPPAENSSAPEAEQGGAE.[-]					0.024938	0	1.103	1	4	2	H0Y449	Y-box-binding protein 1 (Fragment) OS=Homo sapiens OX=9606 GN=YBX1 PE=1 SV=1	H0Y449; Q7KZ24; P67809; A0JLU4	H0Y449 [355-374]	0	1897.8	20	100	966461	966461	2		High	High	High	2	0.8523	0	1	1	1	949.408	2.25	0.00213	13.044	0	0.008531	1.103	2.37	12.87
FALSE	High	Unambiguous	AAIDWFDGK	[K].AAIDWFDGK.[E]					0.0129718	0	1.342	1	11	1	Q92804	TATA-binding protein-associated factor 2N OS=Homo sapiens OX=9606 GN=TAF15 PE=1 SV=1	Q8TBR3; Q13344; Q70T18; Q6IBQ5; B4DR70; Q92804; A0A075B7D9; Q59H57; B4E312; A8K4H1; H3BPE7	Q92804 [298-306]	0	1022.49	9	100	2.88913e+06	2.88913e+06	1		High	High	High	2	0.2041	0	1	1	1	511.752	2.22	0.00114	24.5352	0	0.003777	1.342	1.96	24.53
FALSE	High	Unambiguous	AALSLPAK	[K].AALSLPAK.[Q]					0.153745	0	0.426	1	4	1	A0A0A0MRM9	Nucleolar and coiled-body phosphoprotein 1 (Fragment) OS=Homo sapiens OX=9606 GN=NOLC1 PE=1 SV=1	A0A0A0MRM9; Q96J17; Q14978; B2RAU8	A0A0A0MRM9 [462-469]	0	770.477	8	100	2.41975e+06	2.41975e+06	1		High	High	High	2	1	0	1	1	1	385.742	-0.67	-0.00026	23.9732	0	0.08481	0.426	1.56	23.95
FALSE	High	Unambiguous	ADLINNLGTIAK	[K].ADLINNLGTIAK.[SF]					0.27927	0.0050804	0.187	2	12	1	K9JA46; A0A024RD80	Epididymis luminal secretory protein 52 OS=Homo sapiens OX=9606 GN=EL52 PE=2 SV=1;Heat shock protein 90kDa alpha (Cytosolic), class B member 1, isoform CRA_a OS=Homo sapiens OX=9606 GN=HSP90AB1 PE=3 SV=1	B4DTA5; K9JA46; Q2VPJ6; Q6PK50; Q8TBA7; A0A024RD80; Q58FF8; B4DMA2; B4DGL0; Q14568; Q86SX1; O14942	K9JA46 [101-112]; A0A024RD80 [96-107]	0	1242.71	12					NotUnique	High	High	High	2	0.5178	0	1	1	1	621.859	4.54	0.00282	24.3424	0.00318	0.1839	0.187	1.97
FALSE	High	Unambiguous	AEAESLYQSK	[K].AEAESLYQSK.[Y]					0.00301879	0	1.874	1	7	7	H6VRG1	Keratin 1 OS=Homo sapiens OX=9606 GN=KRT1 PE=1 SV=1	H6VRF8; H6VRG0; P04264; H6VRG3; H6VRF9; H6VRG2; H6VRG1	H6VRG1 [368-377]	0	1125.54	10	100	47378424	47378424	1		High	High	High	2	0.78	0	1	1	1	563.275	0.47	0.00026	22.1819	0	0.004846	1.269	2.5	20.51
FALSE	High	Unambiguous	AEAGPEGVAPAPEGEK	[K].AEAGPEGVAPAPEGEK.[K]					0.0444468	0	0.891	1	7	2	A0A494C039	Hypoxia up-regulated protein 1 OS=Homo sapiens OX=9606 GN=HYOU1 PE=1 SV=1	B7Z2N4; A0A384P5T6; A0A087X054; A0A494C039; B7Z766; B7Z602; B3KXH0	A0A494C039 [670-685]	0	1508.72	16	100	194070	194070	1		High	High	High	2	0.6707	0	1	1	1	754.869	4.68	0.00353	19.0444	0	0.01763	0.891	1.64	18.7
FALSE	High	Unambiguous	AGEAPTENPAPPTQQSSAE	[K].AGEAPTENPAPPTQQSSAE.[-]					0.175698	0	0.374	1	3	1	P16989	Y-box-binding protein 3 OS=Homo sapiens OX=9606 GN=YBX3 PE=1 SV=4	P16989; A0A024RAV4; Q96GD7	P16989 [354-372]	0	1881.85	19	100	142409	142409	1		High	High	High	3	0.7317	0	1	1	1	627.954	1.27	0.0008	13.7614	0	0.1005	0.374	1.64	13.76
FALSE	High	Unambiguous	AGPVAVQVK	[K].AGPVAVQVK.[A]					0.373311	0.0050804	0.061	1	7	1	E7ETY2	Treacle protein OS=Homo sapiens OX=9606 GN=TCOF1 PE=1 SV=1	E7ETY2; Q59FZ2; A0A3B3IS06; B4DLB1; H0Y8Y7; Q13428; B4DRA2	E7ETY2 [592-600]	0	868.525	9					NoQuanValues	High	High	High	2	0.6541	0	1	1	1	434.766	0.7	0.0003	21.3795	0.00318	0.2695	0.061	1.33
FALSE	High	Unambiguous	ALAAAGYDVEK	[K].ALAAAGYDVEK.[N]					0.00494549	0	1.694	1	9	2	P16402	Histone H1.3 OS=Homo sapiens OX=9606 GN=H1-3 PE=1 SV=2	Q4VB24; B2R984; P16402; A3R0T8; P16403; A3R0T7; Q02539; P22492; A1L407	P16402 [66-76]	0	1107.57	11	100	15156774	15156774	1		High	High	High	2	0.6964	0	1	1	1	554.29	3.84	0.00212	23.3609	0	0.001343	1.644	2.8	23.23
FALSE	High	Unambiguous	ALAPEYAK	[K].ALAPEYAK.[A]					0.338203	0.0050804	0.105	1	11	1	A0A024R8S5	Protein disulfide-isomerase OS=Homo sapiens OX=9606 GN=P4HB PE=2 SV=1	B4DNL5; B4DNP9; I3L514; H7BZ94; I3NI03; B4DLN6; B4DUA5; A0A024R8S5; I3L3U6; I3L0S0; B4DJS0	A0A024R8S5 [58-65]	0	862.467	8	100	502964	502964	1		High	High	High	2	0.5	0	1	1	1	431.738	1.29	0.00055	22.5143	0.00318	0.2362	0.105	1.46	22.54
FALSE	High	Unambiguous	AIDLFTDAIK	[K].AIDLFTDAIK.[L]					0.0172889	0	1.237	1	11	1	P50502	Hsc70-interacting protein OS=Homo sapiens OX=9606 GN=ST13 PE=1 SV=2	Q8IZP2; D6W507; P50502; Q3KNR6; B4E0U6; Q8NFI4; Q1XBU6; H7C3I1; Q0IJ56; F6VDH7; B7ZA40	P50502 [133-142]	0	1106.61	10					NoQuanValues	High	High	High	2	0.5677	0	1	1	1	553.809	2.07	0.00115	24.6344	0	0.005397	1.237	1.55
FALSE	High	Unambiguous	ALELDSNNEK	[K].ALELDSNNEK.[G]					0.106567	0	0.566	1	2	1	B2R9U2	Peptidylprolyl isomerase OS=Homo sapiens OX=9606 PE=2 SV=1	Q02790; B2R9U2	B2R9U2 [345-354]	0	1132.55	10					NoQuanValues	High	High	High	2	0.3966	0	1	1	1	566.778	1.05	0.00059	22.6435	0	0.05312	0.566	1.16
FALSE	High	Unambiguous	ALVATPGK	[K].ALVATPGK.[K]					0.141879	0	0.457	1	7	2	P19338	Nucleolin OS=Homo sapiens OX=9606 GN=NCL PE=1 SV=3	C9J1H7; Q9BQ02; C9JWL1; P19338; C9JLB1; C9JYW2; B3KTP9	P19338 [117-124]	0	756.461	8	100	509392	509392	1		High	High	High	2	0.5855	0	1	1	1	378.735	1.13	0.00043	20.918	0	0.0765	0.457	1.52	21.49
FALSE	High	Unambiguous	AMQRASEAGATAPK	[K].AMQRASEAGATAPK.[A]					0.0275149	0	1.067	1	1	1	Q8N884	Cyclic GMP-AMP synthase OS=Homo sapiens OX=9606 GN=CGAS PE=1 SV=2	Q8N884	Q8N884 [8-21]	0	1388.7	14	100	7658306	7658306	1		High	High	High	2	0.5109	0	1	1	1	694.851	0.12	8e-05	24.012	0	0.009669	1.067	3.21	24.04
FALSE	High	Unambiguous	AMQRASEAGATAPK	[K].AMQRASEAGATAPK.[A]	1xOxidation [M2]	1xOxidation [M2]	Q8N884 1xOxidation [M9]	Q8N884 1xOxidation [M9]	0.000637072	0	2.441	1	1	2	Q8N884	Cyclic GMP-AMP synthase OS=Homo sapiens OX=9606 GN=CGAS PE=1 SV=2	Q8N884	Q8N884 [8-21]	0	1404.69	14	100	23936654	23936654	2		High	High	High	3	0.6975	0	1	1	1	468.902	0.86	0.0004	23.9015	0	8.775e-05	2.441	3.57	23.94
FALSE	High	Unambiguous	APQVVAEAAK	[K].APQVVAEAAK.[T]					0.102139	0	0.582	1	1	2	O60832	H/ACA ribonucleoprotein complex subunit DKC1 OS=Homo sapiens OX=9606 GN=DKC1 PE=1 SV=3	O60832	O60832 [434-443]	0	983.552	10	100	340683	340683	2		High	High	High	2	0.7085	0	1	1	1	492.281	1.77	0.00087	20.0009	0	0.05041	0.582	1.99	19.61
FALSE	High	Unambiguous	AQAAAPASVPAQAPK	[K].AQAAAPASVPAQAPK.[R]					0.00931368	0	1.463	1	4	2	A0A3B3ITT5	60S ribosomal protein L29 OS=Homo sapiens OX=9606 GN=RPL29 PE=1 SV=1	A0A024R326; Q6IPI1; A0A3B3ITT5; P47914	A0A3B3ITT5 [143-157]	0	1377.75	15	100	293931	293931	1		High	High	High	2	0.874	0	1	1	1	689.379	1.04	0.00072	17.4059	0	0.002492	1.463	2.62	17.6
FALSE	High	Unambiguous	AQQEQELAADAFK	[K].AQQEQELAADAFK.[E]					0.000665665	0	2.425	1	8	1	B4DJQ5	cDNA FLJ59211, highly similar to Glucosidase 2 subunit beta OS=Homo sapiens OX=9606 PE=2 SV=1	A2VCQ4; A0A0S2Z4W7; B4DJQ5; A0A0S2Z4A0; A0A0S2Z4D8; A0A024R7F1; K7ELL7; P14314	B4DJQ5 [207-219]	0	1448.7	13					NoQuanValues	High	High	High	2	0.6469	0	1	1	1	724.852	-3.13	-0.00226	23.8897	0	9.274e-05	2.425	3.37
FALSE	High	Unambiguous	AQYEDIAQK	[K].AQYEDIAQK.[S]					0.0284314	0	1.055	1	7	8	H6VRG1	Keratin 1 OS=Homo sapiens OX=9606 GN=KRT1 PE=1 SV=1	H6VRF8; H6VRG0; P04264; H6VRG3; H6VRF9; H6VRG2; H6VRG1	H6VRG1 [357-365]	0	1065.52	9	100	152526936	152526936	2		High	High	High	2	0.7075	0	1	1	1	533.265	1.19	0.00064	20.5633	0	0.01006	1.055	2.53	19.55
FALSE	High	Unambiguous	AQYEEIAQRSK	[K].AQYEEIAQRSK.[E]					0.00706246	0	1.564	1	1	2	P35908	Keratin, type II cytoskeletal 2 epidermal OS=Homo sapiens OX=9606 GN=KRT2 PE=1 SV=2	P35908	P35908 [354-364]	0	1322.67	11	100	48252154	48252154	2		High	High	High	3	0.6473	0	1	1	1	441.562	1.82	0.0008	24.07	0	0.009452	1.074	2.58	24.13
FALSE	High	Unambiguous	ASARNARGAPMDPTESPAAPEAALPK	[K].ASARNARGAPMDPTESPAAPEAALPK.[A]					3.17448e-05	0	3.534	1	1	1	Q8N884	Cyclic GMP-AMP synthase OS=Homo sapiens OX=9606 GN=CGAS PE=1 SV=2	Q8N884	Q8N884 [22-47]	0	2576.29	26					NoQuanValues	High	High	High	4	0.4322	0	1	1	1	644.828	1.1	0.00071	24.2226	0	2.084e-06	3.534	4.72
FALSE	High	Unambiguous	DVIELTDDSFDK	[K].DVIELTDDSFDK.[N]					0.00234545	0	1.966	1	1	1	A0A384NPU5	Epididymis secretory sperm binding protein OS=Homo sapiens OX=9606 PE=2 SV=1	A0A384NPU5	A0A384NPU5 [161-172]	0	1396.65	12					NoQuanValues	High	High	High	2	0.7855	0	1	1	1	698.83	3.44	0.0024	24.3777	0	0.0004457	1.966	3.31
FALSE	High	Unambiguous	DVNAAIATIK	[K].DVNAAIATIK.[T]					0.0516016	0	0.836	1	15	1	F5H5D3	Tubulin alpha chain OS=Homo sapiens OX=9606 GN=TUBA1C PE=1 SV=1	P0DPH8; F5H5D3; Q53GA7; A8JZY9; Q6PEY2; A0A1W2PQM2; Q9UQM3; B3KT06; Q71U36; P68363; B3KPS3; Q8N532; Q9BQE3; B4DQK4; B4DDU2	F5H5D3 [397-406]	0	1015.58	10	100	9584614	9584614	1		High	High	High	2	0.6803	0	1	1	1	508.294	2.88	0.00146	23.8081	0	0.02127	0.836	2.94	23.86
FALSE	High	Unambiguous	EAMEDGEIDGNK	[K].EAMEDGEIDGNK.[V]					0.029539	0	1.041	1	6	1	P19338	Nucleolin OS=Homo sapiens OX=9606 GN=NCL PE=1 SV=3	H7BY16; Q9BQ02; B3KM80; P19338; Q6ZS99; B3KTP9	P19338 [628-639]	0	1307.54	12	100	223127	223127	1		High	High	High	2	0.805	0	1	1	1	654.276	1.72	0.00113	19.5934	0	0.01055	1.041	2	19.45
FALSE	High	Unambiguous	EAMEDGEIDGNK	[K].EAMEDGEIDGNK.[V]	1xOxidation [M3]	1xOxidation [M3]	P19338 1xOxidation [M630]	P19338 1xOxidation [M630]	0.150989	0	0.433	1	6	1	P19338	Nucleolin OS=Homo sapiens OX=9606 GN=NCL PE=1 SV=3	H7BY16; Q9BQ02; B3KM80; P19338; Q6ZS99; B3KTP9	P19338 [628-639]	0	1323.54	12					NoQuanValues	High	High	High	2	0.6132	0	1	1	1	662.27	-3.59	-0.00237	16.1799	0	0.08277	0.433	1.06
FALSE	High	Unambiguous	ERSGVSLAALK	[K].ERSGVSLAALK.[K]					0.0543273	0	0.817	1	6	2	P16402	Histone H1.3 OS=Homo sapiens OX=9606 GN=H1-3 PE=1 SV=2	Q4VB24; B2R984; P16402; A3R0T8; P16403; A3R0T7	P16402 [54-64]	0	1130.65	11	100	8937257	8937257	1		High	High	High	3	0.5512	0	1	1	1	377.557	3.89	0.00147	24.3032	0	0.02269	0.817	3.03	24.3
FALSE	High	Unambiguous	ETAEAYLGK	[K].ETAEAYLGK.[K]					0.120644	0	0.519	1	2	1	V9HWB4	Epididymis secretory sperm binding protein Li 89n OS=Homo sapiens OX=9606 GN=HEL-S-89n PE=2 SV=1	V9HWB4; B4DEF7	V9HWB4 [155-163]	0	981.489	9	100	3543700	3543700	1		High	High	High	2	0.468	0	1	1	1	491.249	2.99	0.00147	22.9065	0	0.06217	0.519	2.03	23.09
FALSE	High	Unambiguous	EVDEQMLNVQNK	[K].EVDEQMLNVQNK.[NS]	1xOxidation [M6]	1xOxidation [M6]	B4DY90 1xOxidation [M350]	B4DY90 1xOxidation [M350]	0.00837005	0	1.502	1	31	2	B4DY90	Tubulin beta chain OS=Homo sapiens OX=9606 PE=2 SV=1	B4DMJ5; Q8N6N5; B4DMU8; Q6P602; Q13885; Q6LC01; Q96B85; B4E052; Q1KSF8; B4DQN9; Q5ST81; B4DXZ5; B4DY90; Q8IWP6; B7ZAF0; A4UCT2; B2R6L0; O43209; B7Z4N1; Q96HX0; Q8IZ29; Q9BUU9; Q9UGA2; Q5JP53; A0A384NYT8; P07437; B3KML9; P68371; B7ZAK1; Q9BVA1; A0A024QZU2	B4DY90 [345-356]	0	1462.68	12					NoQuanValues	High	High	High	2	0.6032	0	1	1	1	731.848	2.43	0.00178	19.0346	0	0.002185	1.502	1.89
FALSE	High	Unambiguous	EVEEDEYK	[K].EVEEDEYK.[A]					0.357857	0.0050804	0.08	1	5	1	V9HWP2	Epididymis luminal protein 35 OS=Homo sapiens OX=9606 GN=HEL-S-125m PE=2 SV=1	V9HWP2; B4DHT9; Q5CAQ5; Q59FC6; B4DU71	V9HWP2 [349-356]	0	1040.44	8	100	210821	210821	1		High	High	High	2	0.3922	0	1	1	1	520.725	1.49	0.00077	18.6258	0.00318	0.2546	0.08	0.51	18.41
FALSE	High	Unambiguous	EVSTNTAMIQTSK	[K].EVSTNTAMIQTSK.[T]	1xOxidation [M8]	1xOxidation [M8]	A1A4E9 1xOxidation [M313]	A1A4E9 1xOxidation [M313]	0.0953138	0	0.608	1	6	1	A1A4E9	Keratin 13 OS=Homo sapiens OX=9606 GN=KRT13 PE=1 SV=1	A1A4E9; K7ERE3; A8K2H9; B4DL17; P13646; A4FUA1	A1A4E9 [306-318]	0	1425.69	13	100	128724	128724	1		High	High	High	2	0.681	0	1	1	1	713.351	3.53	0.00252	16.9894	0	0.04618	0.608	1.16	17.12
FALSE	High	Unambiguous	FASFIDK	[K].FASFIDK.[VRK]					0.278604	0.0050804	0.188	4	37	1	P35908; B2R853; Q14CN4; P19013	Keratin, type II cytoskeletal 2 epidermal OS=Homo sapiens OX=9606 GN=KRT2 PE=1 SV=2;cDNA, FLJ93744, highly similar to Homo sapiens keratin 6E (KRT6E), mRNA OS=Homo sapiens OX=9606 PE=2 SV=1;Keratin, type II cytoskeletal 72 OS=Homo sapiens OX=9606 GN=KRT72 PE=1 SV=2;Keratin, type II cytoskeletal 4 OS=Homo sapiens OX=9606 GN=KRT4 PE=1 SV=5	Q5XKE5; F8W1S1; P08729; Q7Z794; F8W0C6; Q7RTS7; Q86Y46; P35908; B4E1T1; Q0IIN1; F8VS61; B2R853; P04259; A0A0S2Z428; Q01546; O95678; B4DKV4; P48668; B4DKJ0; B4DRY0; Q9NSB2; P12035; F8VUG2; B4DWU6; A8K2I0; B4DRW1; B3KY79; B4DRR7; B4DRR0; Q3SY84; Q14CN4; H0YHD9; F8W1U3; P05787; P19013; P13647; B4DRU6	P35908 [189-195]; B2R853 [174-180]; Q14CN4 [136-142]; P19013 [148-154]	0	827.43	7	100	181786736	181786736	1	NotUnique	High	High	High	2	0.1408	0	1	1	1	414.221	5.26	0.00217	24.4091	0.00318	0.1832	0.188	2.06	24.41
FALSE	High	Unambiguous	FGDPVVQSDMK	[K].FGDPVVQSDMK.[H]	1xOxidation [M10]	1xOxidation [M10]	Q59EJ3 1xOxidation [M155]	Q59EJ3 1xOxidation [M155]	0.407263	0.00969659	0.021	1	8	1	Q59EJ3	Heat shock 70kDa protein 1A variant (Fragment) OS=Homo sapiens OX=9606 PE=2 SV=1	B4DNX1; A0A0G2JIW1; B4DFN9; B4DNT8; A8K5I0; B4E388; A0A1U9X7W4; Q59EJ3	Q59EJ3 [146-156]	0	1238.57	11	100	1.44365e+06	1.44365e+06	1		High	High	High	2	0.5565	0	1	1	1	619.79	0.71	0.00044	23.0214	0.006118	0.3021	0.021	1.15	23.08
FALSE	High	Unambiguous	FIDTTSK	[K].FIDTTSK.[F]					0.0679846	0	0.734	1	10	2	B2R7Y3	cDNA, FLJ93657, highly similar to Homo sapiens ribosomal protein L3-like (RPL3L), mRNA OS=Homo sapiens OX=9606 PE=2 SV=1	P39023; Q9BT63; Q96QL0; Q49AJ9; Q9NY85; Q8TBW1; B2R7Y3; G5E9G0; Q92901; B3KS36	B2R7Y3 [367-373]	0	811.42	7					NoQuanValues	High	High	High	2	0.3228	0	1	1	1	406.217	8.04	0.00326	20.6105	0	0.03013	0.734	1.27
FALSE	High	Unambiguous	FYEAFSK	[K].FYEAFSK.[N]					0.324537	0.0050804	0.123	1	6	1	A0A024RD80	Heat shock protein 90kDa alpha (Cytosolic), class B member 1, isoform CRA_a OS=Homo sapiens OX=9606 GN=HSP90AB1 PE=3 SV=1	Q58FF4; Q9H6X9; A0A024RD80; B4DMA2; B4DGL0; A8K3W9	A0A024RD80 [429-435]	0	891.425	7	100	5126271	5126271	1		High	High	High	2	0.3015	0	1	1	1	446.217	2.57	0.00115	24.3459	0.00318	0.2237	0.123	1.36	24.3
FALSE	High	Unambiguous	GADSELSTVPSVTK	[K].GADSELSTVPSVTK.[T]					0.00123759	0	2.199	1	1	1	P46087	Probable 28S rRNA (cytosine(4447)-C(5))-methyltransferase OS=Homo sapiens OX=9606 GN=NOP2 PE=1 SV=2	P46087	P46087 [656-669]	0	1390.71	14	100	847972	847972	1		High	High	High	2	0.6586	0	1	1	1	695.858	1.91	0.00133	22.7937	0	0.0002008	2.199	2.9	22.9
FALSE	High	Unambiguous	GAEAANVTGPGGVPVQGSK	[K].GAEAANVTGPGGVPVQGSK.[Y]					3.61288e-06	0	4.326	1	4	5	H0Y449	Y-box-binding protein 1 (Fragment) OS=Homo sapiens OX=9606 GN=YBX1 PE=1 SV=1	H0Y449; Q6PKI6; Q7KZ24; P67809	H0Y449 [169-187]	0	1695.87	19	100	5.20218e+06	5.20218e+06	3		High	High	High	2	0.7789	0	1	1	1	848.438	1.43	0.00121	19.1824	0	1.383e-07	4.326	4.93	19.42
FALSE	High	Unambiguous	GGSISGGGYGSGGGK	[K].GGSISGGGYGSGGGK.[H]					0.000201777	0	2.86	1	1	2	P35908	Keratin, type II cytoskeletal 2 epidermal OS=Homo sapiens OX=9606 GN=KRT2 PE=1 SV=2	P35908	P35908 [581-595]	0	1197.55	15	100	2.69757e+06	2.69757e+06	1		High	High	High	2	0.724	0	1	1	1	599.279	1.66	0.00099	17.0624	0	2.089e-05	2.86	2.21	16.95
FALSE	High	Unambiguous	GIAYIEFK	[K].GIAYIEFK.[T]					0.320814	0.0050804	0.128	1	6	1	P19338	Nucleolin OS=Homo sapiens OX=9606 GN=NCL PE=1 SV=3	H7BY16; Q9BQ02; B3KM80; P19338; Q6ZS99; B3KTP9	P19338 [430-437]	0	940.514	8	100	5239182	5239182	1		High	High	High	2	0.4317	0	1	1	1	470.762	2.79	0.00131	24.47	0.00318	0.2206	0.128	1.39	24.47
FALSE	High	Unambiguous	GIPVVEHK	[K].GIPVVEHK.[V]					0.425828	0.00969659	0	1	7	1	Q02880	DNA topoisomerase 2-beta OS=Homo sapiens OX=9606 GN=TOP2B PE=1 SV=3	P11388; Q02880; E9PCY5; Q71UH4; B4DKD0; A0A4D6UXC9; J3KTB7	Q02880 [145-152]	0	878.509	8	100	1238506	1238506	1		High	High	High	2	0.0625	0	1	1	5	439.76	3.84	0.00169	24.2882	0.006118	0.321	0	1.76	24.4
FALSE	High	Unambiguous	GPAGEAGPPGPPGLQGPPGPAGPPGSPGK	[K].GPAGEAGPPGPPGLQGPPGPAGPPGSPGK.[D]					0.320814	0.0050804	0.128	1	1	1	A0A0A0MT20	EMILIN-1 (Fragment) OS=Homo sapiens OX=9606 GN=EMILIN1 PE=1 SV=1	A0A0A0MT20	A0A0A0MT20 [145-173]	0	2455.24	29	100	413492	413492	1		High	High	High	3	0.2466	0	1	1	1	819.085	1.81	0.00148	10.5093	0.00318	0.2205	0.128	1.46	10.86
FALSE	High	Unambiguous	GPSSVEDIK	[K].GPSSVEDIK.[A]					0.0567318	0	0.801	1	7	2	P06748	Nucleophosmin OS=Homo sapiens OX=9606 GN=NPM1 PE=1 SV=2	Q9BTI9; A4ZU86; A0A0S2Z4G7; Q9NX34; A0A140VJQ2; P06748; A0A024R3V9	P06748 [240-248]	0	931.473	9					NoQuanValues	High	High	High	2	0.4619	0	1	1	1	466.241	2.46	0.00114	20.5897	0	0.03103	0.725	2.1
FALSE	High	Unambiguous	GSFSDTGLGDGK	[K].GSFSDTGLGDGK.[M]					0.00460523	0	1.72	1	2	2	Q9Y2W1	Thyroid hormone receptor-associated protein 3 OS=Homo sapiens OX=9606 GN=THRAP3 PE=1 SV=2	Q9Y2W1; A0A3B3ITZ9	Q9Y2W1 [376-387]	0	1140.52	12	100	1.38805e+06	1.38805e+06	1		High	High	High	2	0.768	0	1	1	1	570.764	2.79	0.00159	22.6387	0	0.009223	1.081	1.81	22.86
FALSE	High	Unambiguous	GSGTAEVELK	[K].GSGTAEVELK.[K]					0.375791	0.0050804	0.058	1	9	1	A0A024R5Z9	Pyruvate kinase OS=Homo sapiens OX=9606 GN=PKM2 PE=3 SV=1	H3BQ34; H3BT25; A0A024R5Z9; H3BUW1; A0A024R609; B4DRT3; H3BTJ2; V9HWB8; H3BTN5	A0A024R5Z9 [126-135]	0	990.51	10	100	308728	308728	1		High	High	High	2	0.5775	0	1	1	1	495.76	2.86	0.00142	21.4641	0.00318	0.2715	0.058	1.42	21.51
FALSE	High	Unambiguous	GTGASGSFK	[K].GTGASGSFK.[L]					0.0443262	0	0.892	1	8	1	P16402	Histone H1.3 OS=Homo sapiens OX=9606 GN=H1-3 PE=1 SV=2	P16401; Q4VB24; B2R984; P16402; A3R0T8; P16403; A3R0T7; Q02539	P16402 [99-107]	0	811.394	9					NoQuanValues	High	High	High	2	0.5885	0	1	1	1	406.201	1.5	0.00061	19.374	0	0.01758	0.892	1.92
FALSE	High	Unambiguous	GYDVIAQAQSGTGK	[K].GYDVIAQAQSGTGK.[T]					8.47807e-05	0	3.176	1	21	1	Q14240	Eukaryotic initiation factor 4A-II OS=Homo sapiens OX=9606 GN=EIF4A2 PE=1 SV=2	Q59F68; E7EMV8; J3KT04; J3QLN6; J3KSN7; J3QR64; A8K7F6; J3KS93; P60842; J3QKZ9; Q86WD0; J3KTB5; J3QS69; E7EQG2; J3KT12; Q14240; J3KS25; A8K088; J3QL43; B4E047; B4E102	Q14240 [70-83]	0	1394.69	14	100	945568	945568	1		High	High	High	2	0.8193	0	1	1	1	697.85	1.18	0.00082	22.9982	0	7.098e-06	3.176	3.32	23.05
FALSE	High	Unambiguous	HGNSHQGEPRDYSK	[K].HGNSHQGEPRDYSK.[Y]					0.019714	0	1.189	1	1	1	P13645	Keratin, type I cytoskeletal 10 OS=Homo sapiens OX=9606 GN=KRT10 PE=1 SV=6	P13645	P13645 [185-198]	0	1611.73	14					NoQuanValues	High	High	High	2	0.7022	0	1	1	1	806.37	4.41	0.00355	24.3524	0	0.006362	1.189	2.72
FALSE	High	Unambiguous	EQTFSGGTSQDTK	[K].EQTFSGGTSQDTK.[A]					0.0269203	0	1.075	1	6	1	Q9Y2W1	Thyroid hormone receptor-associated protein 3 OS=Homo sapiens OX=9606 GN=THRAP3 PE=1 SV=2	Q6P0P7; Q9Y2W1; A0A3B3ITZ9; Q6PJV4; Q7Z5U1; Q05D20	Q9Y2W1 [203-215]	0	1385.62	13	100	212279	212279	1		High	High	High	2	0.5556	0	1	1	1	693.314	2.14	0.00148	16.8453	0	0.009394	1.075	1.35	16.86
FALSE	High	Unambiguous	LCYVALDFEQEMATAASSSSLEK	[K].LCYVALDFEQEMATAASSSSLEK.[S]	1xCarbamidomethyl [C2]	1xCarbamidomethyl [C2]	P60709 1xCarbamidomethyl [C217]	P60709 1xCarbamidomethyl [C217]	1.31022e-08	0	6.37394	1	22	2	P60709	Actin, cytoplasmic 1 OS=Homo sapiens OX=9606 GN=ACTB PE=1 SV=1	G8FSY7; A0A2R8Y793; V9HVZ7; A4UCT3; Q53G99; A0A2R8YEA7; Q6PJ43; Q53GK6; P60709; B4E335; Q8WVW5; Q53G76; B4E3A4; Q96FU6; Q6S8J3; B4DVQ0; A5GZ75; I3L4N8; B4DW52; P63261; B3KWQ3; B7ZAP6	P60709 [216-238]	0	2550.17	23					NoQuanValues	High	High	High	2	0.8807	0	1	1	1	1275.6	6.81	0.00869	24.7321	0	1.25165e-10	6.37394	4.61
FALSE	High	Unambiguous	ENAGEDPGLARQAPK	[K].ENAGEDPGLARQAPK.[P]					0.00118119	0	2.216	1	1	1	P81605	Dermcidin OS=Homo sapiens OX=9606 GN=DCD PE=1 SV=2	P81605	P81605 [43-57]	0	1552.77	15	100	7497977	7497977	1		High	High	High	3	0.6935	0	1	1	1	518.263	2.08	0.00107	24.0095	0	0.0001898	2.216	3.72	24.04
FALSE	High	Unambiguous	EITALAPSTMK	[K].EITALAPSTMK.[I]	1xOxidation [M10]	1xOxidation [M10]	P60709 1xOxidation [M325]	P60709 1xOxidation [M325]	0.0239366	0	1.118	1	32	1	P60709	Actin, cytoplasmic 1 OS=Homo sapiens OX=9606 GN=ACTB PE=1 SV=1	Q9UE89; P63267; A0A2R8YFE2; A4UCT3; Q53G99; A8K3K1; Q6PJ43; B7Z6P1; Q53GK6; B3KPP5; A6NL76; P60709; B4E335; Q8WVW5; Q53G76; Q96DE1; B3KUD3; B4E3A4; Q96FU6; F1BXA6; D2JYH4; B4DVQ0; P68133; B4DUI8; A5GZ75; B4DW52; P68032; P63261; Q13707; Q7Z7J6; B3KWQ3; B7ZAP6	P60709 [316-326]	0	1177.61	11	100	7859714	7859714	1		High	High	High	2	0.485	0	1	1	1	589.31	-0.49	-0.00029	22.9362	0	0.008115	1.118	2.33	23.14
FALSE	High	Unambiguous	EAQELSQNSAIK	[K].EAQELSQNSAIK.[Q]					0.0576602	0	0.795	1	1	1	Q9NR30	Nucleolar RNA helicase 2 OS=Homo sapiens OX=9606 GN=DDX21 PE=1 SV=5	Q9NR30	Q9NR30 [450-461]	0	1317.66	12	100	335877	335877	1		High	High	High	2	0.5805	0	1	1	1	659.338	3.88	0.00256	19.5026	0	0.02445	0.795	1.74	19.72
FALSE	High	Unambiguous	EAVLLLK	[K].EAVLLLK.[K]					0.425828	0.00969659	0	1	7	1	Q59GY2	Ribosomal protein L4 variant (Fragment) OS=Homo sapiens OX=9606 PE=2 SV=1	Q53G74; B4DMJ2; P36578; B4DFI6; H3BTP7; Q59GY2; H3BM89	Q59GY2 [180-186]	0	785.513	7					NoQuanValues	High	High	High	2	0.1674	0	1	1	1	393.261	3.02	0.00119	24.4694	0.006118	0.321	0	2.33
FALSE	High	Unambiguous	EDDSSASTSQSTRAASIFGGAK	[K].EDDSSASTSQSTRAASIFGGAK.[P]					3.89986e-05	0	3.459	1	7	1	B4DRM3	cDNA FLJ54492, highly similar to Eukaryotic translation initiation factor 4B OS=Homo sapiens OX=9606 PE=2 SV=1	B4DS01; F8VX11; E7EX17; B4DEP6; Q7Z5Y0; P23588; B4DRM3	B4DRM3 [344-365]	0	2173	22	100	10007895	10007895	1		High	High	High	3	0.7186	0	1	1	1	725.006	1.73	0.00125	24.1208	0	2.694e-06	3.459	3.66	24.14
FALSE	High	Unambiguous	EDVFVHQTAIK	[K].EDVFVHQTAIK.[KR]					0.02898	0	1.048	2	11	1	P16989; H0Y449	Y-box-binding protein 3 OS=Homo sapiens OX=9606 GN=YBX3 PE=1 SV=4;Y-box-binding protein 1 (Fragment) OS=Homo sapiens OX=9606 GN=YBX1 PE=1 SV=1	P16989; Q59EB5; A0A024RAV4; H0Y449; B2RCC2; Q6PKI6; Q7KZ24; A0A384MDP4; A0A0D9SEI8; P67809; Q96GD7	P16989 [114-124]; H0Y449 [132-142]	0	1286.67	11	100	4.89865e+06	4.89865e+06	1	NotUnique	High	High	High	2	0.6855	0	1	1	1	643.843	3.28	0.00211	24.3416	0	0.0103	1.048	3.72	24.33
FALSE	High	Unambiguous	EEAEALYHSK	[K].EEAEALYHSK.[Y]					0.386664	0.00969659	0.045	1	1	1	P35908	Keratin, type II cytoskeletal 2 epidermal OS=Homo sapiens OX=9606 GN=KRT2 PE=1 SV=2	P35908	P35908 [365-374]	0	1176.55	10	100	10348913	10348913	1		High	High	High	3	0.1628	0	1	1	1	392.856	0.85	0.00033	24.2745	0.006118	0.2823	0.045	0.86	24.22
FALSE	High	Unambiguous	EEINDIK	[K].EEINDIK.[D]					0.181611	0	0.361	1	1	4	Q8N884	Cyclic GMP-AMP synthase OS=Homo sapiens OX=9606 GN=CGAS PE=1 SV=2	Q8N884	Q8N884 [286-292]	0	860.436	7	100	17403869	17403869	2		High	High	High	2	0.1657	0	1	1	1	430.723	3.37	0.00145	21.2011	0	0.1052	0.361	1.75	20.89
FALSE	High	Unambiguous	EEINDIKDTDVIMK	[K].EEINDIKDTDVIMK.[R]	1xOxidation [M13]	1xOxidation [M13]	Q8N884 1xOxidation [M298]	Q8N884 1xOxidation [M298]	0.00182723	0	2.057	1	1	2	Q8N884	Cyclic GMP-AMP synthase OS=Homo sapiens OX=9606 GN=CGAS PE=1 SV=2	Q8N884	Q8N884 [286-299]	1	1678.82	14	100	17194992	17194992	1		High	High	High	2	0.5772	0	1	1	1	839.915	1.14	0.00096	24.1872	0	0.0003267	2.057	2.98	24.18
FALSE	High	Unambiguous	EELPVIPK	[K].EELPVIPK.[G]					0.266185	0.0050804	0.207	1	1	1	Q9H6F5	Coiled-coil domain-containing protein 86 OS=Homo sapiens OX=9606 GN=CCDC86 PE=1 SV=1	Q9H6F5	Q9H6F5 [230-237]	0	924.54	8	100	4484870	4484870	1		High	High	High	2	0.3664	0	1	1	1	462.774	1.61	0.00075	24.1969	0.00318	0.1727	0.207	1.31	24.19
FALSE	High	Unambiguous	EEPVSSGPEEAVGK	[K].EEPVSSGPEEAVGK.[S]					0.0287436	0	1.051	1	2	3	O00567	Nucleolar protein 56 OS=Homo sapiens OX=9606 GN=NOP56 PE=1 SV=4	Q9BSN3; O00567	O00567 [565-578]	0	1414.67	14	100	247669	247669	1		High	High	High	2	0.7547	0	1	1	1	707.838	-0.36	-0.00026	19.3209	0.00318	0.1503	0.251	1.06	19.32
FALSE	High	Unambiguous	EESAASGGAAYTK	[K].EESAASGGAAYTK.[R]					0.0649382	0	0.751	1	6	2	Q9Y2W1	Thyroid hormone receptor-associated protein 3 OS=Homo sapiens OX=9606 GN=THRAP3 PE=1 SV=2	Q6P0P7; Q9Y2W1; A0A3B3ITZ9; Q6PJV4; Q7Z5U1; Q05D20	Q9Y2W1 [334-346]	0	1241.56	13	100	179717	179717	1		High	High	High	2	0.8291	0	1	1	1	621.287	2.41	0.0015	16.1948	0	0.0326	0.71	1.58	16.33
FALSE	High	Unambiguous	EESDDEAAVEEEEEEK	[K].EESDDEAAVEEEEEEK.[K]					0.0696535	0	0.725	1	4	1	V9HWP2	Epididymis luminal protein 35 OS=Homo sapiens OX=9606 GN=HEL-S-125m PE=2 SV=1	V9HWP2; Q5CAQ5; Q59FC6; B4DU71	V9HWP2 [304-319]	0	1866.72	16	100	124451	124451	1		High	High	High	2	0.7742	0	1	1	1	933.867	0.76	0.00071	18.7297	0	0.031	0.725	0.62	18.64
FALSE	High	Unambiguous	EFPGLAGVK	[K].EFPGLAGVK.[I]					0.236229	0.0050804	0.256	1	5	1	Q8NBS9	Thioredoxin domain-containing protein 5 OS=Homo sapiens OX=9606 GN=TXNDC5 PE=1 SV=2	Q86UY0; Q6EHZ3; Q8NBS9; Q658S9; A0A024QZV0	Q8NBS9 [367-375]	0	917.509	9	100	1.81703e+06	1.81703e+06	1		High	High	High	2	0.4076	0	1	1	1	459.261	5.51	0.00253	24.3804	0.00318	0.1475	0.256	1.57	24.4
FALSE	High	Unambiguous	EGETVEPYK	[K].EGETVEPYK.[V]					0.189614	0	0.344	1	3	1	Q08211	ATP-dependent RNA helicase A OS=Homo sapiens OX=9606 GN=DHX9 PE=1 SV=4	Q58F26; Q08211; Q6PJK6	Q08211 [267-275]	0	1051.49	9	100	224848	224848	1		High	High	High	2	0.461	0	1	1	1	526.253	5.07	0.00266	19.8792	0	0.1112	0.344	1.54	19.58
FALSE	High	Unambiguous	EGLELLK	[K].EGLELLK.[T]					0.328292	0.0050804	0.118	1	4	1	P06733	Alpha-enolase OS=Homo sapiens OX=9606 GN=ENO1 PE=1 SV=2	L0R849; E2DRY6; A0A2R8Y6G6; P06733	P06733 [222-228]	0	801.472	7	100	13266005	13266005	1		High	High	High	2	0.0662	0	1	1	3	401.241	2.77	0.00111	24.4681	0.00318	0.2269	0.118	1.51	24.45
FALSE	High	Unambiguous	EGLELPEDEEEK	[K].EGLELPEDEEEK.[K]					0.0110371	0	1.401	2	14	1	K9JA46; A0A024RD80	Epididymis luminal secretory protein 52 OS=Homo sapiens OX=9606 GN=EL52 PE=2 SV=1;Heat shock protein 90kDa alpha (Cytosolic), class B member 1, isoform CRA_a OS=Homo sapiens OX=9606 GN=HSP90AB1 PE=3 SV=1	Q58FG0; K9JA46; Q2VPJ6; Q8TBA7; Q86U12; Q9H6X9; A0A024RD80; Q58FF6; B4DMA2; B4DGL0; A8K3W9; Q58FF7; O75322; Q96HX7	K9JA46 [547-558]; A0A024RD80 [539-550]	0	1416.64	12	100	6727976	6727976	1	NotUnique	High	High	High	2	0.6694	0	1	1	1	708.823	0.23	0.00016	23.8039	0	0.003084	1.401	2.42	23.87
FALSE	High	Unambiguous	EGIPPQQQRLIYSGK	[K].EGIPPQQQRLIYSGK.[Q]					0.00624308	0	1.609	1	5	2	E9PL57	NEDD8-MDP1 readthrough (Fragment) OS=Homo sapiens OX=9606 GN=NEDD8-MDP1 PE=4 SV=1	E9PL57; F8VSA6; Q15843; E9PS38; S4R3E9	E9PL57 [34-48]	0	1713.93	15	100	10472609	10472609	1		High	High	High	3	0.5336	0	1	1	1	571.982	1.86	0.00106	24.1549	0	0.01178	1.009	2.38	24.19
FALSE	High	Unambiguous	EKKESRENPPPK	[K].EKKESRENPPPK.[L]					0.316387	0.0050804	0.134	1	2	1	B4DYE2	cDNA FLJ61467, highly similar to Chromosome-associated kinesin KIF4A OS=Homo sapiens OX=9606 PE=2 SV=1	B4DYE2; Q2VIQ3	B4DYE2 [783-794]	2	1438.76	12	100	1.56087e+06	1.56087e+06	1		High	High	High	2	0.2273	0	1	1	1	719.891	6.58	0.00474	22.2044	0.00318	0.2165	0.134	1.1	22.45
FALSE	High	Unambiguous	ELAAQLNEEAK	[K].ELAAQLNEEAK.[R]					0.00816621	0	1.511	1	1	1	Q9Y5B9	FACT complex subunit SPT16 OS=Homo sapiens OX=9606 GN=SUPT16H PE=1 SV=1	Q9Y5B9	Q9Y5B9 [480-490]	0	1215.62	11	100	1.4776e+06	1.4776e+06	1		High	High	High	2	0.6921	0	1	1	1	608.315	1.26	0.00077	22.9225	0	0.002118	1.511	3.02	22.97
FALSE	High	Unambiguous	EIAEAYLGK	[K].EIAEAYLGK.[TA-]					0.132584	0	0.483	1	15	1	Q53GZ6	Heat shock 70kDa protein 8 isoform 1 variant (Fragment) OS=Homo sapiens OX=9606 PE=2 SV=1	E9PLF4; E9PKE3; E9PI65; E9PQQ4; Q53HF2; Q53GZ6; V9HW22; Q96IS6; A4D111; E9PK54; B4DTX2; E9PPY6; E9PN89; E9PQK7; B3KTV0	Q53GZ6 [129-137]	0	993.525	9	100	6770057	6770057	1		High	High	High	2	0.543	0	1	1	1	497.266	-0.31	-0.00015	24.1708	0	0.07027	0.483	2.21	24.14
FALSE	High	Unambiguous	EILNNHGK	[K].EILNNHGK.[S]					0.304094	0.0050804	0.151	1	1	1	Q8N884	Cyclic GMP-AMP synthase OS=Homo sapiens OX=9606 GN=CGAS PE=1 SV=2	Q8N884	Q8N884 [385-392]	0	924.49	8	100	8274432	8274432	1		High	High	High	2	0.3846	0	1	1	1	462.749	1.1	0.00051	24.2149	0.00318	0.2055	0.151	1.82	24.23
FALSE	High	Unambiguous	EITALAPSTMK	[K].EITALAPSTMK.[I]					0.0102226	0	1.429	1	32	1	P60709	Actin, cytoplasmic 1 OS=Homo sapiens OX=9606 GN=ACTB PE=1 SV=1	Q9UE89; P63267; A0A2R8YFE2; A4UCT3; Q53G99; A8K3K1; Q6PJ43; B7Z6P1; Q53GK6; B3KPP5; A6NL76; P60709; B4E335; Q8WVW5; Q53G76; Q96DE1; B3KUD3; B4E3A4; Q96FU6; F1BXA6; D2JYH4; B4DVQ0; P68133; B4DUI8; A5GZ75; B4DW52; P68032; P63261; Q13707; Q7Z7J6; B3KWQ3; B7ZAP6	P60709 [316-326]	0	1161.62	11	100	3.96977e+06	3.96977e+06	1		High	High	High	2	0.6654	0	1	1	1	581.313	0.27	0.00016	24.1029	0	0.002806	1.429	2.69	24.11
FALSE	High	Unambiguous	ELWFSDDPNVTK	[K].ELWFSDDPNVTK.[T]					0.0633798	0	0.76	1	3	1	O95831	Apoptosis-inducing factor 1, mitochondrial OS=Homo sapiens OX=9606 GN=AIFM1 PE=1 SV=1	Q5RZA0; O95831; Q5RZ99	O95831 [178-189]	0	1450.68	12					NoQuanValues	High	High	High	2	0.6484	0	1	1	1	725.845	-1.36	-0.00099	24.51	0	0.02756	0.76	2.19
FALSE	High	Unambiguous	YTACLCDDNPK	[K].YTACLCDDNPK.[T]	2xCarbamidomethyl [C4; C6]	2xCarbamidomethyl [C4; C6]	P12273 2xCarbamidomethyl [C89; C91]	P12273 2xCarbamidomethyl [C89; C91]	0.186281	0	0.351	1	1	2	P12273	Prolactin-inducible protein OS=Homo sapiens OX=9606 GN=PIP PE=1 SV=1	P12273	P12273 [86-96]	0	1356.56	11					NoQuanValues	High	High	High	2	0.8354	0	1	1	1	678.783	2.77	0.00188	20.6143	0	0.1087	0.351	0.79

## Sheet: Human3
Checked	Confidence	PSM Ambiguity	Sequence	Annotated Sequence	Modifications	Modifications (all possible sites)	Modifications in Master Proteins	Modifications in Master Proteins (all Sites)	Qvality PEP	Qvality q-value	SVM_Score	# Protein Groups	# Proteins	# PSMs	Master Protein Accessions	Master Protein Descriptions	Protein Accessions	Positions in Master Proteins	# Missed Cleavages	Theo. MH+ [Da]	Sequence Length	Abundances (Scaled): F3: Sample	Abundances (Normalized): F3: Sample	Abundance: F3: Sample	Abundances Count: F3: Sample	Quan Info	Found in Sample: [S3] F3: Sample	Found in Sample Group: [S3] F3: Sample	Confidence (by Search Engine): Sequest HT	Charge (by Search Engine): Sequest HT	DeltaScore (by Search Engine): Sequest HT	DeltaCn (by Search Engine): Sequest HT	Rank (by Search Engine): Sequest HT	Search Engine Rank (by Search Engine): Sequest HT	Concatenated Rank (by Search Engine): Sequest HT	m/z [Da] (by Search Engine): Sequest HT	DeltaM [ppm] (by Search Engine): Sequest HT	Deltam/z [Da] (by Search Engine): Sequest HT	RT [min] (by Search Engine): Sequest HT	Percolator q-Value (by Search Engine): Sequest HT	Percolator PEP (by Search Engine): Sequest HT	Percolator SVMScore (by Search Engine): Sequest HT	XCorr (by Search Engine): Sequest HT	Top Apex RT [min]
FALSE	High	Unambiguous	AAAAAAALQAK	[K].AAAAAAALQAK.[S]					0.00700992	0	1.141	1	5	5	Q59GY2	Ribosomal protein L4 variant (Fragment) OS=Homo sapiens OX=9606 PE=2 SV=1	P36578; Q59GY2; B4DMJ6; H3BU31; H3BM89	Q59GY2 [368-378]	0	956.552	11	100	4.52646e+06	4.52646e+06	1		High	High	High	2	0.6051	0	1	1	1	478.78	0.76	0.00037	20.5636	0	0.002641	1.141	3.14	20.64
FALSE	High	Unambiguous	NALESYAFNMK	[K].NALESYAFNMK.[S]	1xOxidation [M10]	1xOxidation [M10]	B4DI54 1xOxidation [M615]; Q59EJ3 1xOxidation [M617]	B4DI54 1xOxidation [M615]; Q59EJ3 1xOxidation [M617]	0.0705987	0	0.444	2	21	1	B4DI54; Q59EJ3	cDNA FLJ56386, highly similar to Heat shock 70 kDa protein 1L OS=Homo sapiens OX=9606 PE=2 SV=1;Heat shock 70kDa protein 1A variant (Fragment) OS=Homo sapiens OX=9606 PE=2 SV=1	B4E1S9; B4DNX1; V9GZ37; B4E1T6; B4DI39; A0A0G2JIW1; B4DI54; A0A1U9X7X9; B2RCQ9; B4DFN9; B4DWK5; B4DNT8; A8K5I0; B4E388; A0A1U9X7W4; P34931; Q59EJ3; B4DVU9; Q53FA3; A0A1U9X7X4; B3KTT5	B4DI54 [606-616]; Q59EJ3 [608-618]	0	1303.6	11	100	5.06447e+06	5.06447e+06	1	NotUnique	High	High	High	2	0.6943	0	1	1	1	652.302	-1.62	-0.00105	24.1303	0	0.03941	0.444	3.14	24.13
FALSE	High	Unambiguous	NMQDMVEDYRNK	[K].NMQDMVEDYRNK.[Y]	2xOxidation [M2; M5]	2xOxidation [M2; M5]	H6VRG1 2xOxidation [M260; M263]	H6VRG1 2xOxidation [M260; M263]	0.00150842	0	1.602	1	7	2	H6VRG1	Keratin 1 OS=Homo sapiens OX=9606 GN=KRT1 PE=1 SV=1	H6VRF8; H6VRG0; P04264; H6VRG3; H6VRF9; H6VRG2; H6VRG1	H6VRG1 [259-270]	0	1574.66	12	100	11757175	11757175	1		High	High	High	3	0.8614	0	1	1	1	525.558	0.59	0.00031	23.9274	0	0.0004409	1.602	3.32	23.95
FALSE	High	Unambiguous	NPADLPK	[K].NPADLPK.[L]					0.233315	0.00791019	0.067	1	3	2	P13639	Elongation factor 2 OS=Homo sapiens OX=9606 GN=EEF2 PE=1 SV=4	Q8TA90; Q6PK56; P13639	P13639 [513-519]	0	754.409	7	100	1.83458e+06	1.83458e+06	1		High	High	High	2	0.5699	0	1	1	1	377.708	0.28	0.00011	20.3914	0.005065	0.1631	0.067	1.86	20.42
FALSE	High	Unambiguous	NQLTSNPENTVFDAK	[K].NQLTSNPENTVFDAK.[R]					0.002632	0	1.435	1	2	1	V9HWB4	Epididymis secretory sperm binding protein Li 89n OS=Homo sapiens OX=9606 GN=HEL-S-89n PE=2 SV=1	V9HWB4; B4DEF7	V9HWB4 [82-96]	0	1677.81	15	100	21502260	21502260	1		High	High	High	2	0.6747	0	1	1	1	839.408	0.47	0.00039	23.723	0	0.0008414	1.435	3.32	23.68
FALSE	High	Unambiguous	NQVALNPQNTVFDAK	[K].NQVALNPQNTVFDAK.[R]					0.10291	0	0.328	1	9	1	Q59EJ3	Heat shock 70kDa protein 1A variant (Fragment) OS=Homo sapiens OX=9606 PE=2 SV=1	B4DNX1; B4E1T6; A0A0G2JIW1; B4DFN9; B4DNT8; A8K5I0; B4E388; A0A1U9X7W4; Q59EJ3	Q59EJ3 [125-139]	0	1658.85	15	100	18593502	18593502	1		High	High	High	2	0.2989	0	1	1	1	829.921	-9.35	-0.00775	23.6988	0	0.06155	0.328	1.74	23.93
FALSE	High	Unambiguous	NQVAMNPQNTVFDAK	[K].NQVAMNPQNTVFDAK.[R]	1xOxidation [M5]	1xOxidation [M5]	B4DI54 1xOxidation [M127]	B4DI54 1xOxidation [M127]	0.0841865	0	0.39	1	7	1	B4DI54	cDNA FLJ56386, highly similar to Heat shock 70 kDa protein 1L OS=Homo sapiens OX=9606 PE=2 SV=1	B4DXY3; B4DI54; A0A1U9X7X9; B2RCQ9; P34931; Q53FA3; A0A1U9X7X4	B4DI54 [123-137]	0	1692.8	15					NoQuanValues	High	High	High	2	0.7106	0	1	1	1	846.904	0.26	0.00022	23.5008	0	0.0484	0.39	2.35
FALSE	High	Unambiguous	NQVAMNPTNTVFDAK	[K].NQVAMNPTNTVFDAK.[R]	1xOxidation [M5]	1xOxidation [M5]	Q53GZ6 1xOxidation [M61]	Q53GZ6 1xOxidation [M61]	0.146272	0	0.218	1	12	1	Q53GZ6	Heat shock 70kDa protein 8 isoform 1 variant (Fragment) OS=Homo sapiens OX=9606 PE=2 SV=1	E9PLF4; E9PKE3; E9PQQ4; E9PNE6; Q53HF2; Q53GZ6; V9HW22; E9PK54; B4DTX2; E9PN25; E9PPY6; E9PQK7	Q53GZ6 [57-71]	0	1665.79	15					NoQuanValues	High	High	High	2	0.7286	0	1	1	1	833.395	-4.77	-0.00397	23.1137	0	0.09314	0.218	2.1
FALSE	High	Unambiguous	NVTLPAVFK	[K].NVTLPAVFK.[A]					0.0451606	0	0.58	1	8	1	Q59GY2	Ribosomal protein L4 variant (Fragment) OS=Homo sapiens OX=9606 PE=2 SV=1	Q53G74; P36578; B4DFI6; H3BTP7; B4DP82; Q59GY2; B4DMJ6; H3BU31	Q59GY2 [35-43]	0	988.583	9					NoQuanValues	High	High	High	2	0.4434	0	1	1	1	494.795	0.96	0.00048	24.4263	0	0.02327	0.58	2.21
FALSE	High	Unambiguous	NYSPYYNTIDDLK	[K].NYSPYYNTIDDLK.[D]					0.0108786	0	1.009	1	1	2	P35527	Keratin, type I cytoskeletal 9 OS=Homo sapiens OX=9606 GN=KRT9 PE=1 SV=3	P35527	P35527 [200-212]	0	1605.74	13	100	76150040	76150040	1		High	High	High	2	0.659	0	1	1	1	803.377	1.95	0.00157	24.2296	0	0.00442	1.009	3.49	24.28
FALSE	High	Unambiguous	PLRLPLQDVYK	[K].PLRLPLQDVYK.[IT]					0.00613557	0	1.181	1	40	2	Q53G85	Elongation factor 1-alpha (Fragment) OS=Homo sapiens OX=9606 PE=2 SV=1	Q05639; Q53HQ7; Q59GP5; Q53HR1; Q6IPT9; Q9H2I7; Q96CD8; A9X7H1; Q53GA1; Q96RE1; A8K9C4; A0A087WVQ9; A0A4D5RAR2; B4DV42; Q6P4C9; A0A4D5RAE2; Q96C29; Q6P082; Q53HM9; Q53G85; Q6IPS9; A0A2U3TZH3; A0A4D5RBG5; B4DNE0; B4E2C5; A0A4D5RAN2; Q6IPN6; Q9NZS6; A0A4D5RAB8; A0A4D5RAC9; Q504Z0; A0A087WV01; A0A4D5RA98; Q53HR5; Q53GE9; Q5VTE0; Q8IUB0; A0A4D5RAC7; A0A4D5RA76; Q8TBL1	Q53G85 [245-255]	0	1341.79	11					NoQuanValues	High	High	High	3	0.726	0	1	1	1	447.935	0.6	0.00027	24.4218	0	0.002256	1.181	4.16
FALSE	High	Unambiguous	QFAPEYEK	[K].QFAPEYEK.[I]					0.153361	0	0.203	1	3	1	A0A499FI48	Protein disulfide-isomerase OS=Homo sapiens OX=9606 GN=PDIA4 PE=1 SV=1	A0A090N8Y2; A0A499FI48; C9JMN9	A0A499FI48 [96-103]	0	1011.48	8	100	1.83897e+06	1.83897e+06	1		High	High	High	2	0.5672	0	1	1	1	506.244	2.3	0.00116	22.9635	0	0.09871	0.203	2.01	23.04
FALSE	High	Unambiguous	RGGSPAVTLLISEK	[K].RGGSPAVTLLISEK.[I]					0.00136487	0	1.632	1	1	2	Q8N884	Cyclic GMP-AMP synthase OS=Homo sapiens OX=9606 GN=CGAS PE=1 SV=2	Q8N884	Q8N884 [302-315]	0	1427.82	14	100	18897460	18897460	1		High	High	High	3	0.7078	0	1	1	1	476.613	2.61	0.00124	24.3222	0	0.001528	1.282	4.38	24.32
FALSE	High	Unambiguous	RTNAENEFVTIK	[K].RTNAENEFVTIK.[K]					0.0564944	0	0.512	1	7	1	H6VRG1	Keratin 1 OS=Homo sapiens OX=9606 GN=KRT1 PE=1 SV=1	H6VRF8; H6VRG0; P04264; H6VRG3; H6VRF9; H6VRG2; H6VRG1	H6VRG1 [278-289]	0	1421.74	12	100	46930956	46930956	1		High	High	High	3	0.7206	0	1	1	1	474.584	0.19	9e-05	24.219	0	0.03035	0.512	3.83	24.25
FALSE	High	Unambiguous	SAAQAAAQTNSNAAGK	[K].SAAQAAAQTNSNAAGK.[Q]					0.00463795	0	1.265	1	5	3	D3DQ70	SERPINE1 mRNA binding protein 1, isoform CRA_d OS=Homo sapiens OX=9606 GN=SERBP1 PE=4 SV=1	D3DQ69; Q63HR1; Q8NC51; Q5VU21; D3DQ70	D3DQ70 [116-131]	0	1460.71	16	100	218311	218311	1		High	High	High	2	0.7833	0	1	1	1	730.86	2.66	0.00194	13.4572	0	0.001633	1.265	2.63	13.53
FALSE	High	Unambiguous	SAVEDEGLK	[K].SAVEDEGLK.[G]					0.0337648	0	0.668	1	15	2	Q59EJ3	Heat shock 70kDa protein 1A variant (Fragment) OS=Homo sapiens OX=9606 PE=2 SV=1	B4E1S9; B4DNX1; V9GZ37; B4E1T6; B4DI39; A0A0G2JIW1; B4DFN9; B4DWK5; B4DNT8; A8K5I0; B4E388; A0A1U9X7W4; Q59EJ3; B4DVU9; B3KTT5	Q59EJ3 [619-627]	0	947.468	9	100	5853107	5853107	1		High	High	High	2	0.5975	0	1	1	1	474.238	1.08	0.00051	20.1121	0	0.0166	0.668	2.36	20.44
FALSE	High	Unambiguous	SDQSRLDSELK	[K].SDQSRLDSELK.[N]					0.0172167	0	0.871	1	7	2	H6VRG1	Keratin 1 OS=Homo sapiens OX=9606 GN=KRT1 PE=1 SV=1	H6VRF8; H6VRG0; P04264; H6VRG3; H6VRF9; H6VRG2; H6VRG1	H6VRG1 [248-258]	0	1277.63	11	100	222370264	222370264	2		High	High	High	3	0.5446	0	1	1	1	426.55	1.67	0.00071	24.1052	0	0.03184	0.499	3.36	24.17
FALSE	High	Unambiguous	SEMEVQDAELK	[K].SEMEVQDAELK.[A]	1xOxidation [M3]	1xOxidation [M3]	Q05D08 1xOxidation [M377]	Q05D08 1xOxidation [M377]	0.0601315	0	0.493	1	4	1	Q05D08	PA2G4 protein (Fragment) OS=Homo sapiens OX=9606 GN=PA2G4 PE=2 SV=1	A8K6Y1; Q6PIN5; Q05D08; A0A024RB85	Q05D08 [375-385]	0	1294.58	11					NoQuanValues	High	High	High	2	0.7181	0	1	1	1	647.795	-0.52	-0.00034	20.0644	0	0.03258	0.493	1.49
FALSE	High	Unambiguous	SEPIPESNDGPVK	[K].SEPIPESNDGPVK.[V]					0.0104527	0	1.021	1	5	3	V9HVY3	Protein disulfide-isomerase OS=Homo sapiens OX=9606 GN=HEL-S-269 PE=2 SV=1	B3KQT9; B3KQT2; B4DDM1; B4DJ98; V9HVY3	V9HVY3 [367-379]	0	1368.66	13	100	2.95477e+06	2.95477e+06	1		High	High	High	2	0.7965	0	1	1	1	684.836	1.13	0.00077	20.2583	0	0.004206	1.021	2.31	20.42
FALSE	High	Unambiguous	SGDAAIVDMVPGK	[K].SGDAAIVDMVPGK.[P]	1xOxidation [M9]	1xOxidation [M9]	Q53G85 1xOxidation [M404]	Q53G85 1xOxidation [M404]	0.0157909	0	0.897	1	41	1	Q53G85	Elongation factor 1-alpha (Fragment) OS=Homo sapiens OX=9606 PE=2 SV=1	Q53HQ7; A0A4D5RA52; Q53HR1; Q6IPT9; Q9H2I7; Q96CD8; Q53GA1; Q96RE1; A8K9C4; A0A4D5RBD4; A0A087WVQ9; A0A4D5RAR2; B4DV42; Q53G89; Q6P4C9; A0A4D5RAE2; Q96C29; Q6P082; Q53HM9; Q53G85; Q16577; Q6IPS9; Q2F837; A0A4D5RAB6; B4DNE0; B4E2C5; A0A4D5RAN2; Q6IPN6; Q9NZS6; A0A4D5RAC9; Q504Z0; A0A4D5RBH1; A0A087WV01; Q53HR5; A0A4D5RBE6; Q53GE9; Q5VTE0; Q96EB3; Q8IUB0; A0A4D5RAC7; Q8TBL1	Q53G85 [396-408]	0	1275.62	13	100	332154	332154	1		High	High	High	2	0.747	0	1	1	1	638.322	9.28	0.00592	22.2184	0	0.006817	0.897	2.49	22.21
FALSE	High	Unambiguous	SGTSEFLNK	[K].SGTSEFLNK.[M]					0.0459116	0	0.575	1	5	1	V9HWP2	Epididymis luminal protein 35 OS=Homo sapiens OX=9606 GN=HEL-S-125m PE=2 SV=1	V9HWP2; A0A1W2PRR1; Q96GW1; Q5CAQ5; Q59FC6	V9HWP2 [169-177]	0	982.484	9	100	7.61855e+06	7.61855e+06	1		High	High	High	2	0.6096	0	1	1	1	491.746	1.05	0.00052	23.2897	0	0.02376	0.575	2.28	23.1
FALSE	High	Unambiguous	SGVGNIFIK	[K].SGVGNIFIK.[N]					0.0295759	0	0.708	1	12	1	B3KT93	Polyadenylate-binding protein OS=Homo sapiens OX=9606 PE=2 SV=1	E5RGH3; A0A024R9E2; B4DM75; E5RJB9; A0A087WTT1; E7EQV3; B3KT93; B4DZW4; E5RH24; P11940; Q4VXU2; Q96DU9	B3KT93 [96-104]	0	934.536	9	100	18324204	18324204	1		High	High	High	2	0.5148	0	1	1	1	467.772	1.69	0.00079	24.3884	0	0.01418	0.708	2.7	24.5
FALSE	High	Unambiguous	SKAEAESLYQSK	[K].SKAEAESLYQSK.[Y]					0.0240797	0	0.77	1	7	2	H6VRG1	Keratin 1 OS=Homo sapiens OX=9606 GN=KRT1 PE=1 SV=1	H6VRF8; H6VRG0; P04264; H6VRG3; H6VRF9; H6VRG2; H6VRG1	H6VRG1 [366-377]	1	1340.67	12	100	47964852	47964852	2		High	High	High	2	0.6947	0	1	1	1	670.839	0.73	0.00049	24.0637	0	0.01114	0.77	3.8	24.1
FALSE	High	Unambiguous	SKAEAESLYQSK	[K].SKAEAESLYQSK.[Y]	1xGG [K2]	1xGG [K2]	H6VRG1 1xGG [K367]	H6VRG1 1xGG [K367]	0.0522069	0	0.536	1	7	2	H6VRG1	Keratin 1 OS=Homo sapiens OX=9606 GN=KRT1 PE=1 SV=1	H6VRF8; H6VRG0; P04264; H6VRG3; H6VRF9; H6VRG2; H6VRG1	H6VRG1 [366-377]	1	1454.71	12	100	369745	369745	1		High	High	High	2	0.4142	0	1	1	1	727.859	-1.48	-0.00108	24.034	0	0.0276	0.536	2.68	21.07
FALSE	High	Unambiguous	SLENETLNK	[K].SLENETLNK.[E]					0.0892541	0	0.372	1	6	3	B4DRM3	cDNA FLJ54492, highly similar to Eukaryotic translation initiation factor 4B OS=Homo sapiens OX=9606 PE=2 SV=1	B4DS01; E7EX17; B4DEP6; Q7Z5Y0; P23588; B4DRM3	B4DRM3 [450-458]	0	1047.53	9	100	6.01672e+06	6.01672e+06	1		High	High	High	2	0.4747	0	1	1	1	524.271	3.25	0.0017	21.3648	0.007243	0.2012	0.009	2.17	21.35
FALSE	High	Unambiguous	SLHTLFGDK	[K].SLHTLFGDK.[L]					0.137292	0	0.238	1	9	1	B2RBS8	cDNA, FLJ95666, highly similar to Homo sapiens albumin (ALB), mRNA OS=Homo sapiens OX=9606 PE=2 SV=1	B2RBS8; P02768; Q56G89; A0A0C4DGB6; A0A087WWT3; F6KPG5; A8K9P0; B4DPP6; H7C013	B2RBS8 [89-97]	0	1017.54	9	100	2.89072e+06	2.89072e+06	1		High	High	High	2	0.3808	0	1	1	1	509.273	2.75	0.0014	24.4045	0	0.08644	0.238	2.39	24.39
FALSE	High	Unambiguous	NALESYAFNMK	[K].NALESYAFNMK.[S]					0.00772066	0	1.112	2	21	1	B4DI54; Q59EJ3	cDNA FLJ56386, highly similar to Heat shock 70 kDa protein 1L OS=Homo sapiens OX=9606 PE=2 SV=1;Heat shock 70kDa protein 1A variant (Fragment) OS=Homo sapiens OX=9606 PE=2 SV=1	B4E1S9; B4DNX1; V9GZ37; B4E1T6; B4DI39; A0A0G2JIW1; B4DI54; A0A1U9X7X9; B2RCQ9; B4DFN9; B4DWK5; B4DNT8; A8K5I0; B4E388; A0A1U9X7W4; P34931; Q59EJ3; B4DVU9; Q53FA3; A0A1U9X7X4; B3KTT5	B4DI54 [606-616]; Q59EJ3 [608-618]	0	1287.6	11					NotUnique	High	High	High	2	0.7824	0	1	1	1	644.306	0.86	0.00055	24.3713	0	0.002961	1.112	3.4
FALSE	High	Unambiguous	NADPILISLK	[K].NADPILISLK.[H]					0.143069	0	0.225	1	8	1	Q59EA2	Coronin (Fragment) OS=Homo sapiens OX=9606 PE=2 SV=1	B4E3S0; B4DMH3; H0YHL7; B3KN06; Q9ULV4; Q53G58; B7Z9V0; Q59EA2	Q59EA2 [409-418]	0	1083.64	10	100	4.2849e+06	4.2849e+06	1		High	High	High	2	0.7611	0	1	1	1	542.325	0.86	0.00047	24.4665	0	0.09099	0.225	2.47	24.46
FALSE	High	Unambiguous	NADLNAQTVVK	[K].NADLNAQTVVK.[V]					0.0930958	0	0.359	1	3	1	Q9Y520	Protein PRRC2C OS=Homo sapiens OX=9606 GN=PRRC2C PE=1 SV=4	Q9Y520; H7C5N8; E7EPN9	Q9Y520 [1516-1526]	0	1172.63	11	100	463555	463555	1		High	High	High	2	0.4286	0	1	1	1	586.819	3.98	0.00233	21.2921	0	0.05451	0.359	2.17	21.58
FALSE	High	Unambiguous	MDSTANEVEAVK	[K].MDSTANEVEAVK.[V]	1xOxidation [M1]	1xOxidation [M1]	A0A024R8S5 1xOxidation [M425]	A0A024R8S5 1xOxidation [M425]	0.0232937	0	0.78	1	9	1	A0A024R8S5	Protein disulfide-isomerase OS=Homo sapiens OX=9606 GN=P4HB PE=2 SV=1	B4DNL5; H0Y3Z3; H7BZ94; B4DLN6; B4DUA5; A0A024R8S5; Q96C96; B3KTQ9; I3L0S0	A0A024R8S5 [425-436]	0	1309.59	12	100	475371	475371	1		High	High	High	2	0.785	0	1	1	1	655.301	0.2	0.00013	19.127	0	0.01072	0.78	2.14	19.15
FALSE	High	Unambiguous	LNDLEDALQQAK	[K].LNDLEDALQQAK.[E]					0.00141585	0	1.621	1	7	5	H6VRG1	Keratin 1 OS=Homo sapiens OX=9606 GN=KRT1 PE=1 SV=1	H6VRF8; H6VRG0; P04264; H6VRG3; H6VRF9; H6VRG2; H6VRG1	H6VRG1 [445-456]	0	1357.7	12	100	144014307	144014307	3		High	High	High	2	0.6864	0	1	1	1	679.353	2.56	0.00174	24.145	0	0.0004095	1.621	3.89	24.19
FALSE	High	Unambiguous	LNDLEEALQQAK	[K].LNDLEEALQQAK.[E]					0.00234218	0	1.47	1	1	1	P35908	Keratin, type II cytoskeletal 2 epidermal OS=Homo sapiens OX=9606 GN=KRT2 PE=1 SV=2	P35908	P35908 [442-453]	0	1371.71	12	100	34701596	34701596	1		High	High	High	2	0.6997	0	1	1	1	686.36	0.65	0.00045	24.2621	0	0.0007342	1.47	3.83	24.29
FALSE	High	Unambiguous	LNVTEQEK	[K].LNVTEQEK.[I]					0.11481	0	0.294	1	8	2	P06733	Alpha-enolase OS=Homo sapiens OX=9606 GN=ENO1 PE=1 SV=2	K7EM90; L0R849; A0A2R8Y6G6; A0A2R8YEM5; A0A2R8Y879; A0A2R8Y6I8; P06733; A4UCS8	P06733 [82-89]	0	960.5	8	100	855085	855085	1		High	High	High	2	0.4381	0	1	1	1	480.755	2.45	0.00117	19.3368	0	0.06993	0.294	2.1	19.37
FALSE	High	Unambiguous	IPDPEAVKPDDWDEDAPAK	[K].IPDPEAVKPDDWDEDAPAK.[I]					0.000194804	0	2.216	1	3	1	P27824	Calnexin OS=Homo sapiens OX=9606 GN=CANX PE=1 SV=2	P27824; D6RGY2; Q6ZP56	P27824 [293-311]	1	2107.98	19					NoQuanValues	High	High	High	3	0.5844	0	1	1	1	703.331	-1.28	-0.0009	24.2452	0	4.04e-05	2.216	3.08
FALSE	High	Unambiguous	IPQALEK	[K].IPQALEK.[I]					0.235429	0.00791019	0.064	1	4	1	Q13435	Splicing factor 3B subunit 2 OS=Homo sapiens OX=9606 GN=SF3B2 PE=1 SV=2	H0YCG1; E9PJ04; E9PPJ0; Q13435	Q13435 [269-275]	0	798.472	7					NoQuanValues	High	High	High	2	0.3692	0	1	1	1	399.74	0.07	3e-05	22.5108	0.005065	0.1651	0.064	1.3
FALSE	High	Unambiguous	IRYESLTDPSK	[K].IRYESLTDPSK.[L]					0.167443	0	0.175	2	12	1	K9JA46; A0A024RD80	Epididymis luminal secretory protein 52 OS=Homo sapiens OX=9606 GN=EL52 PE=2 SV=1;Heat shock protein 90kDa alpha (Cytosolic), class B member 1, isoform CRA_a OS=Homo sapiens OX=9606 GN=HSP90AB1 PE=3 SV=1	B4DTA5; K9JA46; Q2VPJ6; G3V2J8; Q6PK50; A0A024RD80; Q58FF8; Q58FF6; B4DMA2; Q58FF7; Q86SX1; O14942	K9JA46 [59-69]; A0A024RD80 [54-64]	0	1308.68	11	100	8396212	8396212	1	NotUnique	High	High	High	2	0.4408	0	1	1	1	654.845	2.21	0.00145	24.2402	0	0.1098	0.175	2.11	24.23
FALSE	High	Unambiguous	ISAPNEFDVMFK	[K].ISAPNEFDVMFK.[L]					0.00579779	0	1.198	1	1	1	Q8N884	Cyclic GMP-AMP synthase OS=Homo sapiens OX=9606 GN=CGAS PE=1 SV=2	Q8N884	Q8N884 [220-231]	0	1397.68	12	100	9971151	9971151	1		High	High	High	2	0.6812	0	1	1	1	699.344	2.24	0.00157	24.5726	0	0.002119	1.198	3.2	24.6
FALSE	High	Unambiguous	ISAPNEFDVMFK	[K].ISAPNEFDVMFK.[L]	1xOxidation [M10]	1xOxidation [M10]	Q8N884 1xOxidation [M229]	Q8N884 1xOxidation [M229]	0.0113219	0	0.997	1	1	1	Q8N884	Cyclic GMP-AMP synthase OS=Homo sapiens OX=9606 GN=CGAS PE=1 SV=2	Q8N884	Q8N884 [220-231]	0	1413.67	12	100	14998737	14998737	1		High	High	High	2	0.7803	0	1	1	1	707.342	2.79	0.00198	24.2949	0	0.004616	0.997	3.14	24.31
FALSE	High	Unambiguous	LSDGVAVLK	[K].LSDGVAVLK.[V]					0.199796	0.00416698	0.118	1	5	1	A0A024R3X4	Epididymis secretory sperm binding protein (Fragment) OS=Homo sapiens OX=9606 GN=HSPD1 PE=2 SV=1	B7Z4F6; B3GQS7; B7Z5E7; B7Z597; A0A024R3X4	A0A024R3X4 [397-405]	0	901.535	9	100	5.33266e+06	5.33266e+06	1		High	High	High	2	0.3418	0	1	1	1	451.272	0.76	0.00034	24.1513	0.002647	0.1357	0.118	2.75	24.31
FALSE	High	Unambiguous	LSDLLAPISEQIK	[K].LSDLLAPISEQIK.[E]					0.0185229	0	0.849	1	14	1	B2RDY9	Adenylyl cyclase-associated protein OS=Homo sapiens OX=9606 PE=2 SV=1	B4DI38; B4DNW7; D3DPU2; Q5T0R1; B2RDY9; Q5T0R6; Q5T0R5; Q5T0R2; B4DNY3; Q5T0R9; Q5T0R3; Q01518; Q5T0R4; Q5T0R7	B2RDY9 [101-113]	0	1426.82	13					NoQuanValues	High	High	High	2	0.6304	0	1	1	1	713.912	0.47	0.00034	24.5476	0	0.008204	0.849	2.57
FALSE	High	Unambiguous	ISDSEGFK	[K].ISDSEGFK.[A]					0.196749	0.00416698	0.123	1	4	1	A0A384N5Z8	Epididymis secretory sperm binding protein OS=Homo sapiens OX=9606 PE=2 SV=1	Q9BSV4; A0A384N5Z8; Q86VG2; Q6PIX2	A0A384N5Z8 [272-279]	0	882.42	8	100	454048	454048	1		High	High	High	2	0.5435	0	1	1	1	441.716	4.77	0.0021	21.9301	0.002647	0.1332	0.123	1.84	21.86
FALSE	High	Selected	LSLLCIDFNK	[K].LSLLCIDFNK.[N]	1xCarbamidomethyl [C5]	1xCarbamidomethyl [C5]	P52888 1xCarbamidomethyl [C175]	P52888 1xCarbamidomethyl [C175]	0.251434	0.00791019	0.042	1	6	1	P52888	Thimet oligopeptidase OS=Homo sapiens OX=9606 GN=THOP1 PE=1 SV=2	Q96CV8; P52888; K7EP46; Q9BW75; K7EKB6; B4DU96	P52888 [171-180]	0	1222.65	10	100	45741.2	45741.2	1		High	High	High	3	0	0	1	1	1	408.223	3.23	0.00131	9.9944	0.005065	0.1787	0.042	0.29	10
FALSE	High	Unambiguous	SLNNQFASFIDK	[K].SLNNQFASFIDK.[V]					0.0172741	0	0.87	1	7	1	H6VRG1	Keratin 1 OS=Homo sapiens OX=9606 GN=KRT1 PE=1 SV=1	H6VRF8; H6VRG0; P04264; H6VRG3; H6VRF9; H6VRG2; H6VRG1	H6VRG1 [187-198]	0	1383.69	12	100	379783	379783	1		High	High	High	2	0.6267	0	1	1	1	692.35	1.98	0.00137	26.1411	0	0.007581	0.87	1.5	26.25
FALSE	High	Unambiguous	LSRDDISTAAGMVK	[K].LSRDDISTAAGMVK.[G]					0.0210853	0	0.81	1	1	2	Q8N884	Cyclic GMP-AMP synthase OS=Homo sapiens OX=9606 GN=CGAS PE=1 SV=2	Q8N884	Q8N884 [174-187]	0	1463.75	14	100	21009154	21009154	2		High	High	High	2	0.6667	0	1	1	1	732.379	-1.26	-0.00092	24.2111	0	0.009557	0.81	4.89	24.23
FALSE	High	Unambiguous	LSVEESEAAGDGVDTK	[K].LSVEESEAAGDGVDTK.[V]					0.169549	0	0.171	1	4	1	P49321	Nuclear autoantigenic sperm protein OS=Homo sapiens OX=9606 GN=NASP PE=1 SV=2	B4DS57; Q53H03; P49321; Q6PJY7	P49321 [427-442]	0	1606.74	16					NoQuanValues	High	High	High	2	0.6389	0	1	1	1	803.882	8.24	0.00662	21.0899	0	0.1114	0.171	1.44
FALSE	High	Unambiguous	ISVVSATK	[K].ISVVSATK.[G]					0.0921954	0	0.362	1	5	2	Q9UKV3	Apoptotic chromatin condensation inducer in the nucleus OS=Homo sapiens OX=9606 GN=ACIN1 PE=1 SV=2	Q9UKV3; S4R3H4; B4DQZ7; G3V3T3; E7EQT4	Q9UKV3 [824-831]	0	804.483	8	100	1.17565e+06	1.17565e+06	2		High	High	High	2	0.1453	0	1	1	1	402.747	4.38	0.00176	21.7732	0	0.06097	0.33	1.79	22.18
FALSE	High	Unambiguous	ITIGQAPTEK	[K].ITIGQAPTEK.[G]					0.199183	0.00416698	0.119	1	8	1	B7Z809	cDNA FLJ56016, highly similar to C-1-tetrahydrofolate synthase, cytoplasmic OS=Homo sapiens OX=9606 PE=2 SV=1	P11586; B7Z809; V9GZ78; F5H2F4; V9GYY3; A0A494C1T2; A0A384N5Y3; A0A024R652	B7Z809 [600-609]	0	1057.59	10	100	570619	570619	1		High	High	High	2	0.3387	0	1	1	1	529.3	2.99	0.00158	21.9218	0.002647	0.1349	0.119	1.24	22.29
FALSE	High	Unambiguous	ITITNDK	[K].ITITNDK.[G]					0.141716	0	0.228	3	42	2	B4DI54; Q53GZ6; Q59EJ3	cDNA FLJ56386, highly similar to Heat shock 70 kDa protein 1L OS=Homo sapiens OX=9606 PE=2 SV=1;Heat shock 70kDa protein 8 isoform 1 variant (Fragment) OS=Homo sapiens OX=9606 PE=2 SV=1;Heat shock 70kDa protein 1A variant (Fragment) OS=Homo sapiens OX=9606 PE=2 SV=1	B4E1S9; B4DNX1; B4DXY3; E9PKE3; V9GZ37; B4E1T6; B4DI39; A0A0G2JIW1; Q96H53; P17066; E9PNE6; B4DI54; P54652; A8K7Q2; E9PS65; A0A1U9X7X9; Q53FC7; Q53GZ6; B4DHP5; V9HW22; Q96IS6; B3KSM6; B2RCQ9; B4DFN9; B4DWK5; B4DNT8; A8K5I0; B2R6X5; B4E388; B3KUS2; A0A1U9X7W4; E9PM13; Q96BE0; P34931; A0A384MDT7; B4E1Q1; B3KTV0; Q59EJ3; B4DVU9; Q53FA3; A0A1U9X7X4; B3KTT5	B4DI54 [567-573]; Q53GZ6 [501-507]; Q59EJ3 [569-575]	0	804.446	7	100	5841610	5841610	1	NotUnique	High	High	High	2	0.2888	0	1	1	1	402.727	1.74	0.0007	20.5453	0	0.1047	0.187	1.87	20.42
FALSE	High	Unambiguous	ITNDFYPEEDGK	[K].ITNDFYPEEDGK.[T]					0.00689416	0	1.146	1	7	1	A0A024R821	Eukaryotic translation initiation factor 3 subunit B OS=Homo sapiens OX=9606 GN=EIF3S9 PE=3 SV=1	Q86UM1; B4DV79; B4DXN6; A0A024R821; Q96G38; C9JZG1; A4D210	A0A024R821 [217-228]	0	1427.63	12					NoQuanValues	High	High	High	2	0.679	0	1	1	1	714.321	1.61	0.00115	23.6774	0	0.002586	1.146	2.71
FALSE	High	Unambiguous	LVAIVDPHIK	[K].LVAIVDPHIK.[V]					0.211112	0.00416698	0.1	1	8	1	B4DJ30	cDNA FLJ61290, highly similar to Neutral alpha-glucosidase AB OS=Homo sapiens OX=9606 PE=2 SV=1	B4DJ30; E9PKU7; V9HWJ0; B4DIW2; F5H6X6; B4DSM6; A0A024R592; B4DZ53	B4DJ30 [514-523]	0	1104.68	10					NoQuanValues	High	High	High	3	0.6136	0	1	1	1	368.898	1.91	0.0007	24.3678	0.002647	0.1445	0.1	1.76
FALSE	High	Unambiguous	LVDEEPQLTK	[K].LVDEEPQLTK.[R]					0.10766	0	0.314	1	2	1	A0A090N7Y2	ATP-binding cassette, sub-family F (GCN20), member 2 OS=Homo sapiens OX=9606 GN=ABCF2 PE=4 SV=1	A0A090N7Y2; A0A090N7X1	A0A090N7Y2 [609-618]	0	1171.62	10	100	1.85775e+06	1.85775e+06	1		High	High	High	2	0.6044	0	1	1	1	586.314	0.03	2e-05	23.0403	0	0.06476	0.314	1.82	22.94
FALSE	High	Unambiguous	LVNEVTEFAK	[K].LVNEVTEFAK.[T]					0.0264235	0	0.742	1	9	2	B2RBS8	cDNA, FLJ95666, highly similar to Homo sapiens albumin (ALB), mRNA OS=Homo sapiens OX=9606 PE=2 SV=1	B2RBS8; P02768; Q56G89; A0A0C4DGB6; A0A087WWT3; F6KPG5; A8K9P0; B4DPP6; H7C013	B2RBS8 [66-75]	0	1149.62	10					NoQuanValues	High	High	High	2	0.6289	0	1	1	1	575.315	7.03	0.00404	8.7659	0	0.01991	0.621	1.94
FALSE	High	Unambiguous	LWEEQLAAAK	[K].LWEEQLAAAK.[A]					0.0633709	0	0.477	1	8	1	B4DJQ5	cDNA FLJ59211, highly similar to Glucosidase 2 subunit beta OS=Homo sapiens OX=9606 PE=2 SV=1	A2VCQ4; A0A0S2Z4W7; B4DJQ5; A0A0S2Z4A0; A0A0S2Z4D8; A0A024R7F1; K7ELL7; P14314	B4DJQ5 [197-206]	0	1158.62	10	100	6.92732e+06	6.92732e+06	1		High	High	High	2	0.359	0	1	1	1	579.813	3.42	0.00198	24.3267	0	0.03467	0.477	1.56	24.32
FALSE	High	Unambiguous	LYGSAGPPPTGEEDTAEK	[K].LYGSAGPPPTGEEDTAEK.[D]					0.00533451	0	1.223	1	1	2	V9HWB4	Epididymis secretory sperm binding protein Li 89n OS=Homo sapiens OX=9606 GN=HEL-S-89n PE=2 SV=1	V9HWB4	V9HWB4 [634-651]	0	1818.84	18	100	683280	683280	1		High	High	High	2	0.6847	0	1	1	1	909.927	4.4	0.004	20.6129	0	0.001919	1.223	2.95	20.72
FALSE	High	Unambiguous	LYGSAGPPPTGEEDTAEKDEL	[K].LYGSAGPPPTGEEDTAEKDEL.[-]					0.000373174	0	2.021	1	1	1	V9HWB4	Epididymis secretory sperm binding protein Li 89n OS=Homo sapiens OX=9606 GN=HEL-S-89n PE=2 SV=1	V9HWB4	V9HWB4 [634-654]	1	2175.99	21	100	4645241	4645241	1		High	High	High	2	0.7333	0	1	1	1	1088.5	0.63	0.00069	23.6707	0	8.635e-05	2.021	3.15	23.69
FALSE	High	Unambiguous	MDSTANEVEAVK	[K].MDSTANEVEAVK.[V]					0.00167264	0	1.571	1	9	2	A0A024R8S5	Protein disulfide-isomerase OS=Homo sapiens OX=9606 GN=P4HB PE=2 SV=1	B4DNL5; H0Y3Z3; H7BZ94; B4DLN6; B4DUA5; A0A024R8S5; Q96C96; B3KTQ9; I3L0S0	A0A024R8S5 [425-436]	0	1293.6	12	100	459167	459167	1		High	High	High	2	0.6018	0	1	1	1	647.304	1.46	0.00095	20.4024	0	0.001486	1.289	2.21	20.42
FALSE	High	Unambiguous	LSRDDISTAAGMVK	[K].LSRDDISTAAGMVK.[G]	1xOxidation [M12]	1xOxidation [M12]	Q8N884 1xOxidation [M185]	Q8N884 1xOxidation [M185]	0.000288692	0	2.098	1	1	2	Q8N884	Cyclic GMP-AMP synthase OS=Homo sapiens OX=9606 GN=CGAS PE=1 SV=2	Q8N884	Q8N884 [174-187]	0	1479.75	14	100	118926568	118926568	2		High	High	High	2	0.687	0	1	1	1	740.379	2.94	0.00217	24.0395	0	6.395e-05	2.098	4.76	24.11
FALSE	High	Unambiguous	LMIEMDGTENK	[K].LMIEMDGTENK.[S]	2xOxidation [M2; M5]	2xOxidation [M2; M5]	P06733 2xOxidation [M94; M97]	P06733 2xOxidation [M94; M97]	0.0933978	0	0.358	1	7	2	P06733	Alpha-enolase OS=Homo sapiens OX=9606 GN=ENO1 PE=1 SV=2	K7EM90; L0R849; A0A2R8Y6G6; A0A2R8YEM5; A0A2R8Y879; P06733; A4UCS8	P06733 [93-103]	0	1312.58	11					NoQuanValues	High	High	High	2	0.4818	0	1	1	1	656.791	-0.71	-0.00047	20.6377	0	0.05472	0.358	1.37
FALSE	High	Unambiguous	SLVSVTK	[K].SLVSVTK.[E]					0.172214	0	0.166	1	7	1	A0A024RD80	Heat shock protein 90kDa alpha (Cytosolic), class B member 1, isoform CRA_a OS=Homo sapiens OX=9606 GN=HSP90AB1 PE=3 SV=1	Q9H6X9; A0A024RD80; Q58FF8; B4DMA2; B4DGL0; A8K3W9; Q58FF7	A0A024RD80 [532-538]	0	733.445	7	100	8553528	8553528	1		High	High	High	2	0.2598	0	1	1	1	367.227	1.07	0.00039	23.4956	0	0.1133	0.166	2.04	23.54
FALSE	High	Unambiguous	SSLGPVGLDK	[K].SSLGPVGLDK.[M]					0.0237622	0	0.774	1	7	1	P17987	T-complex protein 1 subunit alpha OS=Homo sapiens OX=9606 GN=TCP1 PE=1 SV=1	E7ERF2; P17987; F5H676; F5H136; F5H726; F5GYL4; F5GZI8	P17987 [34-43]	0	972.536	10					NoQuanValues	High	High	High	2	0.441	0	1	1	1	486.771	-0.42	-0.0002	23.7613	0	0.01097	0.774	1.95
FALSE	High	Unambiguous	VLEDSDLK	[K].VLEDSDLK.[K]					0.21963	0.00416698	0.087	1	1	1	V9HWB4	Epididymis secretory sperm binding protein Li 89n OS=Homo sapiens OX=9606 GN=HEL-S-89n PE=2 SV=1	V9HWB4	V9HWB4 [345-352]	0	918.478	8	100	5290944	5290944	1		High	High	High	2	0.4189	0	1	1	1	459.742	-0.42	-0.00019	22.3924	0.002647	0.1516	0.087	1.48	22.87
FALSE	High	Unambiguous	VLEEANQAINPK	[K].VLEEANQAINPK.[L]					0.00899852	0	1.066	1	5	2	Q59F66	DEAD box polypeptide 17 isoform p82 variant (Fragment) OS=Homo sapiens OX=9606 PE=2 SV=1	A0A1W2PQ51; Q92841; A0A5H1ZRQ2; A0A1X7SBZ2; Q59F66	Q59F66 [538-549]	0	1325.71	12	100	754238	754238	1		High	High	High	2	0.5155	0	1	1	1	663.356	-0.9	-0.0006	21.4517	0	0.003538	1.066	1.94	21.49
FALSE	High	Unambiguous	VIPPAGQTEDAEPISEPEK	[K].VIPPAGQTEDAEPISEPEK.[V]					0.173832	0	0.163	1	6	1	A0A494C039	Hypoxia up-regulated protein 1 OS=Homo sapiens OX=9606 GN=HYOU1 PE=1 SV=1	B7Z2N4; A0A384P5T6; A0A087X054; A0A494C039; B7Z766; B3KXH0	A0A494C039 [941-959]	0	2006.99	19	100	437861	437861	1		High	High	High	3	0.6682	0	1	1	1	669.671	4.04	0.0027	21.5154	0	0.1147	0.163	2.14	21.45
FALSE	High	Unambiguous	VMPAPPPK	[K].VMPAPPPK.[E]					0.126788	0	0.263	1	6	2	B4DRM3	cDNA FLJ54492, highly similar to Eukaryotic translation initiation factor 4B OS=Homo sapiens OX=9606 PE=2 SV=1	B4DS01; E7EX17; B4DEP6; Q7Z5Y0; P23588; B4DRM3	B4DRM3 [478-485]	0	836.47	8	100	736863	736863	1		High	High	High	2	0.6727	0	1	1	1	418.739	1.27	0.00053	19.5502	0	0.0787	0.263	1.65	19.66
FALSE	High	Unambiguous	VMPAPPPK	[K].VMPAPPPK.[E]	1xOxidation [M2]	1xOxidation [M2]	B4DRM3 1xOxidation [M479]	B4DRM3 1xOxidation [M479]	0.0839133	0	0.391	1	6	4	B4DRM3	cDNA FLJ54492, highly similar to Eukaryotic translation initiation factor 4B OS=Homo sapiens OX=9606 PE=2 SV=1	B4DS01; E7EX17; B4DEP6; Q7Z5Y0; P23588; B4DRM3	B4DRM3 [478-485]	0	852.465	8	100	1153169	1153169	1		High	High	High	2	0.6615	0	1	1	1	426.737	1.13	0.00048	16.3089	0.002647	0.1369	0.115	1.92	16.51
FALSE	High	Unambiguous	VNQIGSVTESIQACK	[K].VNQIGSVTESIQACK.[L]	1xCarbamidomethyl [C14]	1xCarbamidomethyl [C14]	P06733 1xCarbamidomethyl [C357]	P06733 1xCarbamidomethyl [C357]	0.00853171	0	1.082	1	7	2	P06733	Alpha-enolase OS=Homo sapiens OX=9606 GN=ENO1 PE=1 SV=2	P13929; D3DTL4; E2DRY6; A0A2R8Y6G6; A4QMW8; Q9NPL4; P06733	P06733 [344-358]	0	1633.82	15	100	2.16951e+06	2.16951e+06	1		High	High	High	2	0	0	1	1	1	817.417	3.25	0.00266	23.5165	0	0.003317	1.082	4.03	23.52
FALSE	High	Unambiguous	VNVDEVGGEALGR	[K].VNVDEVGGEALGR.[-]					0.0510176	0	0.543	1	1	1	Q9H1I6	Mutant beta-globin (Fragment) OS=Homo sapiens OX=9606 GN=HBB PE=3 SV=1	Q9H1I6	Q9H1I6 [19-31]	0	1314.66	13					NoQuanValues	High	High	High	2	0.455	0	1	1	1	657.84	5.31	0.00349	11.0517	0	0.02689	0.543	1.89
FALSE	High	Unambiguous	VPAINVNDSVTK	[K].VPAINVNDSVTK.[S]					0.012469	0	0.968	1	2	1	P23526	Adenosylhomocysteinase OS=Homo sapiens OX=9606 GN=AHCY PE=1 SV=4	Q1RMG2; P23526	P23526 [175-186]	0	1256.68	12	100	3.97987e+06	3.97987e+06	1		High	High	High	2	0.6078	0	1	1	1	628.851	8.45	0.00531	22.8289	0	0.005183	0.968	3.06	22.91
FALSE	High	Unambiguous	VQAGDVITIDK	[K].VQAGDVITIDK.[A]					0.0436947	0	0.59	1	4	1	Q9Y230	RuvB-like 2 OS=Homo sapiens OX=9606 GN=RUVBL2 PE=1 SV=3	Q9Y230; B4DW30; M0R0Y3; B3KNL2	Q9Y230 [187-197]	0	1158.64	11					NoQuanValues	High	High	High	2	0.3589	0	1	1	1	579.822	0.77	0.00045	23.6362	0	0.02241	0.59	2.09
FALSE	High	Unambiguous	VQALEEANNDLENK	[K].VQALEEANNDLENK.[I]					0.00147363	0	1.609	1	1	5	P35527	Keratin, type I cytoskeletal 9 OS=Homo sapiens OX=9606 GN=KRT9 PE=1 SV=3	P35527	P35527 [171-184]	0	1586.77	14	100	196965172	196965172	2		High	High	High	2	0.7926	0	1	1	1	793.888	1.63	0.00129	22.4612	0	0.0009649	1.4	3.76	22.73
FALSE	High	Unambiguous	VQALEEANNDLENK	[K].VQALEEANNDLENK.[I]	1xGG [K14]	1xGG [K14]	P35527 1xGG [K184]	P35527 1xGG [K184]	0.0328825	0	0.676	1	1	1	P35527	Keratin, type I cytoskeletal 9 OS=Homo sapiens OX=9606 GN=KRT9 PE=1 SV=3	P35527	P35527 [171-184]	0	1700.81	14	100	3.57401e+06	3.57401e+06	1		High	High	High	2	0.3333	0	1	1	1	850.909	1.4	0.00119	22.707	0	0.01608	0.676	1.92	22.43
FALSE	High	Unambiguous	VQFLEQQNK	[K].VQFLEQQNK.[V]					0.0758561	0	0.422	1	6	1	B2R853	cDNA, FLJ93744, highly similar to Homo sapiens keratin 6E (KRT6E), mRNA OS=Homo sapiens OX=9606 PE=2 SV=1	B2R853; B4DKJ0; B4DRY0; B4DRW1; B4DRR7; P19013	B2R853 [181-189]	0	1133.59	9	100	2.37644e+06	2.37644e+06	1		High	High	High	2	0.4502	0	1	1	1	567.302	1.14	0.00065	23.5629	0	0.04294	0.422	2.51	23.6
FALSE	High	Unambiguous	VQQLVPK	[K].VQQLVPK.[R]					0.218301	0.00416698	0.089	1	4	1	A0A0S2Z3G9	Actinin alpha 4 isoform 1 (Fragment) OS=Homo sapiens OX=9606 GN=ACTN4 PE=2 SV=1	F5GXS2; Q96BG6; H7C144; A0A0S2Z3G9	A0A0S2Z3G9 [626-632]	0	811.504	7	100	551699	551699	1		High	High	High	2	0.5437	0	1	1	1	406.257	3.43	0.00139	22.2132	0.002647	0.1508	0.089	2.06	22.16
FALSE	High	Unambiguous	VRALEESNYELEGK	[K].VRALEESNYELEGK.[I]					0.000503744	0	1.931	1	1	2	P13645	Keratin, type I cytoskeletal 10 OS=Homo sapiens OX=9606 GN=KRT10 PE=1 SV=6	P13645	P13645 [164-177]	0	1636.82	14	100	124586080	124586080	2		High	High	High	3	0.6745	0	1	1	1	546.277	-0.24	-0.00013	24.2028	0	0.0009989	1.391	4.27	24.22
FALSE	High	Unambiguous	VRFLEQQNQVLQTK	[K].VRFLEQQNQVLQTK.[W]					0.00158577	0	1.587	2	10	2	P35908; H6VRG1	Keratin, type II cytoskeletal 2 epidermal OS=Homo sapiens OX=9606 GN=KRT2 PE=1 SV=2;Keratin 1 OS=Homo sapiens OX=9606 GN=KRT1 PE=1 SV=1	Q7Z794; P35908; H6VRF8; H6VRG0; Q0IIN1; P04264; H6VRG3; H6VRF9; H6VRG2; H6VRG1	P35908 [196-209]; H6VRG1 [199-212]	0	1730.95	14					NotUnique	High	High	High	2	0.5818	0	1	1	1	865.982	1.11	0.00096	24.2204	0	0.0004674	1.587	4.28
FALSE	High	Unambiguous	VSQGQLVVMQPEK	[K].VSQGQLVVMQPEK.[F]	1xOxidation [M9]	1xOxidation [M9]	A0A499FI48 1xOxidation [M358]	A0A499FI48 1xOxidation [M358]	0.0282351	0	0.722	1	2	1	A0A499FI48	Protein disulfide-isomerase OS=Homo sapiens OX=9606 GN=PDIA4 PE=1 SV=1	A0A090N8Y2; A0A499FI48	A0A499FI48 [350-362]	0	1458.76	13	100	700776	700776	1		High	High	High	2	0.7181	0	1	1	1	729.888	4.3	0.00313	20.7884	0	0.01344	0.722	2.27	20.99
FALSE	High	Unambiguous	VTADVINAAEK	[K].VTADVINAAEK.[L]					0.00252039	0	1.448	1	12	2	O43175	D-3-phosphoglycerate dehydrogenase OS=Homo sapiens OX=9606 GN=PHGDH PE=1 SV=4	A0A286YFB2; A0A286YFM8; A0A286YFA2; O43175; A0A286YFC8; A0A286YFL2; A0A286YF34; B3KSC3; A0A286YER3; V9HW79; A0A286YF22; A0A2C9F2M7	O43175 [59-69]	0	1130.61	11	100	1.16717e+06	1.16717e+06	1		High	High	High	2	0.4764	0	1	1	1	565.807	2.03	0.00115	22.6523	0	0.002508	1.154	2.75	22.47
FALSE	High	Unambiguous	VTAQGPGLEPSGNIANK	[K].VTAQGPGLEPSGNIANK.[T]					0.00562656	0	1.207	1	6	1	P21333	Filamin-A OS=Homo sapiens OX=9606 GN=FLNA PE=1 SV=4	P21333; A0A087WWY3; Q60FE6; F8WE98; Q60FE5; A6NDY9	P21333 [384-400]	0	1652.86	17	100	984798	984798	1		High	High	High	2	0.7199	0	1	1	1	826.938	4.61	0.00381	21.3491	0	0.002042	1.207	2.82	21.27
FALSE	High	Unambiguous	VTLDWAK	[K].VTLDWAK.[P]					0.238273	0.00791019	0.06	1	6	1	P19338	Nucleolin OS=Homo sapiens OX=9606 GN=NCL PE=1 SV=3	H7BY16; Q9BQ02; B3KM80; P19338; Q6ZS99; B3KTP9	P19338 [640-646]	0	832.456	7					NoQuanValues	High	High	High	2	0.2381	0	1	1	1	416.732	1.56	0.00065	24.3547	0.005065	0.1675	0.06	1.68
FALSE	High	Unambiguous	VYEGERPLTK	[K].VYEGERPLTK.[D]					0.0195994	0	0.832	1	1	1	V9HWB4	Epididymis secretory sperm binding protein Li 89n OS=Homo sapiens OX=9606 GN=HEL-S-89n PE=2 SV=1	V9HWB4	V9HWB4 [465-474]	0	1191.64	10	100	4.53778e+06	4.53778e+06	1		High	High	High	3	0.5542	0	1	1	1	397.884	-0.15	-6e-05	24.2242	0	0.008755	0.832	2.4	24.21
FALSE	High	Unambiguous	VYGPGVAK	[K].VYGPGVAK.[T]					0.102578	0	0.329	1	5	1	P21333	Filamin-A OS=Homo sapiens OX=9606 GN=FLNA PE=1 SV=4	P21333; A0A087WWY3; Q60FE6; Q60FE5; A6NDY9	P21333 [774-781]	0	790.446	8	100	470830	470830	1		High	High	High	2	0.42	0	1	1	1	395.728	2.65	0.00105	20.811	0	0.06116	0.329	1.5	20.7
FALSE	High	Unambiguous	WTLLQEQGTK	[K].WTLLQEQGTK.[T]					0.0136864	0	0.94	1	13	1	B2R853	cDNA, FLJ93744, highly similar to Homo sapiens keratin 6E (KRT6E), mRNA OS=Homo sapiens OX=9606 PE=2 SV=1	F8W0C6; B4E1T1; B2R853; P04259; A0A0S2Z428; B4DKV4; P48668; B4DRY0; B4DWU6; A8K2I0; B4DRR0; P13647; B4DRU6	B2R853 [195-204]	0	1203.64	10	100	77707792	77707792	1		High	High	High	2	0.6973	0	1	1	1	602.323	2.09	0.00126	24.3209	0	0.005767	0.94	2.94	24.34
FALSE	High	Unambiguous	YAALSVDGEDENEGEDYAE	[K].YAALSVDGEDENEGEDYAE.[-]					0.138166	0	0.236	1	6	1	B4DRM3	cDNA FLJ54492, highly similar to Eukaryotic translation initiation factor 4B OS=Homo sapiens OX=9606 PE=2 SV=1	B4DS01; E7EX17; B4DEP6; Q7Z5Y0; P23588; B4DRM3	B4DRM3 [598-616]	0	2075.82	19	100	1.84831e+06	1.84831e+06	1		High	High	High	2	0.8657	0	1	1	1	1038.42	1.71	0.00177	22.5416	0	0.08713	0.236	2.01	22.68
FALSE	High	Unambiguous	YEDEINK	[K].YEDEINK.[HR]					0.194341	0	0.127	3	31	5	P35908; B2R853; H6VRG1	Keratin, type II cytoskeletal 2 epidermal OS=Homo sapiens OX=9606 GN=KRT2 PE=1 SV=2;cDNA, FLJ93744, highly similar to Homo sapiens keratin 6E (KRT6E), mRNA OS=Homo sapiens OX=9606 PE=2 SV=1;Keratin 1 OS=Homo sapiens OX=9606 GN=KRT1 PE=1 SV=1	Q5XKE5; Q969I0; Q7Z794; F8W0C6; P35908; H6VRF8; H6VRG0; B4E1T1; Q0IIN1; B2R853; P04264; B4DL32; P04259; A0A0S2Z428; Q01546; H6VRG3; P48668; H6VRF9; P12035; F8VUG2; B4DWU6; A8K2I0; Q147W7; H6VRG2; B4DRR0; F8VP67; F8W1U3; P05787; H6VRG1; P13647; B4DRU6	P35908 [268-274]; B2R853 [253-259]; H6VRG1 [271-277]	0	910.415	7	100	25269679	25269679	2	NotUnique	High	High	High	2	0.6175	0	1	1	1	455.712	1.36	0.00062	19.7281	0.002647	0.145	0.099	2.17	19.35
FALSE	High	Unambiguous	YICENQDSISSK	[K].YICENQDSISSK.[L]	1xCarbamidomethyl [C3]	1xCarbamidomethyl [C3]	B2RBS8 1xCarbamidomethyl [C289]	B2RBS8 1xCarbamidomethyl [C289]	0.125981	0	0.265	1	12	3	B2RBS8	cDNA, FLJ95666, highly similar to Homo sapiens albumin (ALB), mRNA OS=Homo sapiens OX=9606 PE=2 SV=1	B2RBS8; P02768; Q56G89; A0A0C4DGB6; H0YA55; B4DPR2; F6KPG5; D6RHD5; C9JKR2; A8K9P0; B4DPP6; B7WNR0	B2RBS8 [287-298]	0	1443.64	12	100	5767617	5767617	1		High	High	High	2	0.6492	0	1	1	1	722.326	1.17	0.00084	19.9122	0	0.07799	0.265	1.91	20.4
FALSE	High	Unambiguous	VGINYQPPTVVPGGDLAK	[K].VGINYQPPTVVPGGDLAK.[V]					0.000896753	0	1.758	1	22	1	F5H5D3	Tubulin alpha chain OS=Homo sapiens OX=9606 GN=TUBA1C PE=1 SV=1	P0DPH8; B7Z1K5; F5H5D3; C9J2C0; Q53GA7; Q7Z3M3; A8JZY9; Q6PEY2; A0A1W2PQM2; Q9UQM3; B3KT06; V9GZ17; Q71U36; B4DN58; Q9NY65; P68363; B3KPS3; Q8N532; Q9BQE3; B4DQK4; B4DDU2; P68366	F5H5D3 [423-440]	0	1824.99	18					NoQuanValues	High	High	High	2	0.7095	0	1	1	1	912.996	-0.08	-7e-05	24.1033	0	0.0002396	1.758	2.96
FALSE	High	Unambiguous	VGGTSDVEVNEK	[K].VGGTSDVEVNEK.[K]					0.00114764	0	1.684	1	5	4	A0A024R3X4	Epididymis secretory sperm binding protein (Fragment) OS=Homo sapiens OX=9606 GN=HSPD1 PE=2 SV=1	B7Z4F6; B3GQS7; B7Z5E7; B7Z597; A0A024R3X4	A0A024R3X4 [406-417]	0	1233.6	12	100	888659	888659	1		High	High	High	2	0.6747	0	1	1	1	617.303	1.69	0.00104	17.9522	0	0.00311	1.099	3.32	17.85
FALSE	High	Unambiguous	VGEVIVTK	[K].VGEVIVTK.[D]					0.231914	0.00791019	0.069	1	6	1	A0A024R3X4	Epididymis secretory sperm binding protein (Fragment) OS=Homo sapiens OX=9606 GN=HSPD1 PE=2 SV=1	B7Z4F6; B3GQS7; B7Z5E7; B7Z597; B7Z532; A0A024R3X4	A0A024R3X4 [345-352]	0	844.514	8	100	1.56742e+06	1.56742e+06	1		High	High	High	2	0.4201	0	1	1	1	422.761	2.09	0.00088	22.1577	0.005065	0.1621	0.069	2.69	22.44
FALSE	High	Unambiguous	VFDAIMNFK	[K].VFDAIMNFK.[K]	1xOxidation [M6]	1xOxidation [M6]	P13639 1xOxidation [M305]	P13639 1xOxidation [M305]	0.067219	0	0.459	1	4	1	P13639	Elongation factor 2 OS=Homo sapiens OX=9606 GN=EEF2 PE=1 SV=4	B4DMC6; B4DRE8; Q6PK56; P13639	P13639 [300-308]	0	1100.54	9					NoQuanValues	High	High	High	2	0.6111	0	1	1	1	550.777	1.65	0.00091	24.3956	0	0.03721	0.459	1.62
FALSE	High	Unambiguous	STGNFLTLTQAIDK	[K].STGNFLTLTQAIDK.[F]					0.020807	0	0.814	1	6	1	B2RCM2	cDNA, FLJ96156, highly similar to Homo sapiens leucyl-tRNA synthetase (LARS), mRNA OS=Homo sapiens OX=9606 PE=2 SV=1	Q9NVP8; Q9P2J5; B4DER1; Q9H8E3; B4E266; B2RCM2	B2RCM2 [720-733]	0	1508.8	14					NoQuanValues	High	High	High	2	0.5614	0	1	1	1	754.904	3.29	0.00248	24.5113	0	0.009414	0.814	2.28
FALSE	High	Unambiguous	STTTGHLIYK	[K].STTTGHLIYK.[CF]					0.0648412	0	0.47	1	49	1	Q53G85	Elongation factor 1-alpha (Fragment) OS=Homo sapiens OX=9606 PE=2 SV=1	Q05639; Q53HQ7; A0A4D5RA52; A0A4D5RA53; A0A4D5RAB4; Q6IPT9; Q6NS35; Q9H2I7; A0A4D5RAC3; A0A4D5RAA6; Q53GA1; A0A4D5RAE1; A0A4D5RAF1; A0A2R8Y488; A0A4D5RBD4; A0A087WVQ9; A0A2R8Y660; A0A4D5RA61; Q53HM9; Q53G85; A0A4D5RA74; Q6IPS9; A0A4D5RA70; Q5JR01; A0A2U3TZH3; A0A4D5RBI9; A0A4D5RBL9; A0A4D5RBG5; Q6NSH7; B4DNE0; A0A2R8YDN5; A0A4D5RA69; A0A4D5RAN2; Q6IPN6; A0A4D5RA40; A0A4D5RAB8; A0A4D5RAC9; A0A4D5R…	Q53G85 [21-30]	0	1120.6	10	100	6.21043e+06	6.21043e+06	1		High	High	High	2	0.472	0	1	1	1	560.803	-0.47	-0.00027	24.2223	0	0.03563	0.47	2.5	24.21
FALSE	High	Unambiguous	TADEVPLK	[K].TADEVPLK.[I]					0.0663447	0	0.463	1	2	2	Q9NZI8	Insulin-like growth factor 2 mRNA-binding protein 1 OS=Homo sapiens OX=9606 GN=IGF2BP1 PE=1 SV=2	Q9NZI8; D3DTW3	Q9NZI8 [273-280]	0	872.472	8	100	589356	589356	1		High	High	High	2	0.6364	0	1	1	1	436.741	3.04	0.00132	21.6817	0	0.03661	0.463	1.98	21.72
FALSE	High	Unambiguous	TDYIPLLDVDEK	[K].TDYIPLLDVDEK.[T]					0.202884	0.00416698	0.113	1	10	1	E7EVA0	Microtubule-associated protein OS=Homo sapiens OX=9606 GN=MAP4 PE=1 SV=1	P27816; E7EVA0; Q6NX68; A0A024R2S1; A0A0J9YVV8; H7C456; Q05D06; A0A0J9YW37; B4DM10; A0A024R2V2	E7EVA0 [45-56]	0	1420.72	12					NoQuanValues	High	High	High	2	0.2705	0	1	1	1	710.868	6.38	0.00453	24.619	0.002647	0.1378	0.113	1.22
FALSE	High	Unambiguous	TEELNREVATNSELVQSGK	[K].TEELNREVATNSELVQSGK.[S]					5.57523e-05	0	2.59129	1	6	2	P02533	Keratin, type I cytoskeletal 14 OS=Homo sapiens OX=9606 GN=KRT14 PE=1 SV=4	Q14666; P02533; K7ESE1; F5GWP8; A0A024R1X6; Q04695	P02533 [310-328]	0	2104.05	19					NoQuanValues	High	High	High	3	0.7533	0	1	1	1	702.023	0.9	0.00063	24.0357	0	4.842e-05	2.17	6.12
FALSE	High	Unambiguous	TFTTQETITNAETAK	[K].TFTTQETITNAETAK.[E]					0.000605114	0	1.876	1	10	1	A0A2U3TZU2	Glucose-6-phosphate isomerase OS=Homo sapiens OX=9606 GN=GPI PE=1 SV=1	A0A0J9YYH3; A0A2R8Y6C7; A0A0J9YXP8; P06744; A0A1W6AYU6; K7EQ48; A0A0J9YX90; B4DVJ0; A0A2U3TZU2; B4DE36	A0A2U3TZU2 [251-265]	0	1655.81	15	100	1.1775e+06	1.1775e+06	1		High	High	High	2	0.725	0	1	1	1	828.411	2.01	0.00166	22.8583	0	0.0001517	1.876	2.4	22.94
FALSE	High	Unambiguous	TGISDVFAK	[K].TGISDVFAK.[N]					0.0694542	0	0.449	1	4	1	P19338	Nucleolin OS=Homo sapiens OX=9606 GN=NCL PE=1 SV=3	B3KM80; P19338; Q6ZS99; B3KTP9	P19338 [325-333]	0	937.499	9					NoQuanValues	High	High	High	2	0.6061	0	1	1	1	469.255	3.67	0.00172	24.2975	0	0.03865	0.449	2.64
FALSE	High	Unambiguous	TIAPALVSK	[K].TIAPALVSK.[K]					0.150963	0	0.208	1	7	1	P06733	Alpha-enolase OS=Homo sapiens OX=9606 GN=ENO1 PE=1 SV=2	K7EM90; A0A2R8YEM5; A0A2R8Y879; K7ERS8; A0A2R8Y6I8; P06733; A4UCS8	P06733 [72-80]	0	899.556	9	100	26449540	26449540	1		High	High	High	2	0.6404	0	1	1	1	450.283	2.01	0.0009	23.6297	0	0.09678	0.208	2.03	23.69
FALSE	High	Unambiguous	TLAPTWEELSK	[K].TLAPTWEELSK.[K]					0.0625454	0	0.481	1	5	1	Q8NBS9	Thioredoxin domain-containing protein 5 OS=Homo sapiens OX=9606 GN=TXNDC5 PE=1 SV=2	Q86UY0; Q6EHZ3; Q8NBS9; Q658S9; A0A024QZV0	Q8NBS9 [355-365]	0	1274.66	11					NoQuanValues	High	High	High	2	0.4017	0	1	1	1	637.836	2.36	0.0015	24.395	0	0.03418	0.481	2.29
FALSE	High	Unambiguous	TLATWATK	[K].TLATWATK.[E]					0.161269	0	0.187	1	6	1	B2RBR9	cDNA, FLJ95650, highly similar to Homo sapiens karyopherin (importin) beta 1 (KPNB1), mRNA OS=Homo sapiens OX=9606 PE=2 SV=1	J3KS06; Q14974; B7Z752; B2RBR9; J3KTM9; B7Z5M1	B2RBR9 [860-867]	0	891.493	8	100	2.95988e+06	2.95988e+06	1		High	High	High	2	0.1831	0	1	1	1	446.251	1.18	0.00052	24.2731	0	0.1047	0.187	1.42	24.26
FALSE	High	Unambiguous	TLFPLIEAK	[K].TLFPLIEAK.[K]					0.217639	0.00416698	0.09	1	2	1	P13010	X-ray repair cross-complementing protein 5 OS=Homo sapiens OX=9606 GN=XRCC5 PE=1 SV=3	P13010; Q53T09	P13010 [535-543]	0	1031.61	9	100	29974252	29974252	1		High	High	High	2	0.538	0	1	1	1	516.311	0.72	0.00037	24.7288	0.002647	0.1502	0.09	1.58	24.87
FALSE	High	Unambiguous	TLGDFAAEYAK	[K].TLGDFAAEYAK.[S]					0.153844	0	0.202	1	5	1	A0A024R3T8	Poly [ADP-ribose] polymerase OS=Homo sapiens OX=9606 GN=PARP1 PE=4 SV=1	Q05D33; B4E0E1; A0A024R3T8; B2R5W3; Q6PJL0	A0A024R3T8 [109-119]	0	1185.58	11					NoQuanValues	High	High	High	2	0.3333	0	1	1	1	593.294	1.67	0.00099	24.3402	0	0.09923	0.202	1.56
FALSE	High	Unambiguous	SQIFSTASDNQPTVTIK	[K].SQIFSTASDNQPTVTIK.[V]					5.61802e-05	0	2.589	1	1	1	V9HWB4	Epididymis secretory sperm binding protein Li 89n OS=Homo sapiens OX=9606 GN=HEL-S-89n PE=2 SV=1	V9HWB4	V9HWB4 [448-464]	0	1836.93	17	100	8108824	8108824	1		High	High	High	2	0.6215	0	1	1	1	918.973	2.78	0.00255	23.6915	0	9.487e-06	2.589	4.28	23.72
FALSE	High	Unambiguous	TIIQNPTDQQK	[K].TIIQNPTDQQK.[K]					0.137292	0	0.238	1	5	1	Q05D08	PA2G4 protein (Fragment) OS=Homo sapiens OX=9606 GN=PA2G4 PE=2 SV=1	A8K6Y1; F8VR77; Q6PIN5; Q05D08; A0A024RB85	Q05D08 [230-240]	0	1285.67	11	100	1.6545e+06	1.6545e+06	1		High	High	High	2	0.6453	0	1	1	1	643.343	3.48	0.00223	20.4803	0	0.08664	0.238	1.72	20.9
FALSE	High	Unambiguous	TQVAGGQLSFK	[K].TQVAGGQLSFK.[G]					0.150014	0	0.21	1	4	1	A0A024R1U0	Ran GTPase activating protein 1, isoform CRA_d OS=Homo sapiens OX=9606 GN=RANGAP1 PE=4 SV=1	B0QYT6; B0QYT5; B0QYT4; A0A024R1U0	A0A024R1U0 [16-26]	0	1135.61	11					NoQuanValues	High	High	High	2	0.3992	0	1	1	1	568.31	1.11	0.00063	23.6337	0	0.09616	0.21	2.58
FALSE	High	Unambiguous	TSSGDASSLSIEETNK	[K].TSSGDASSLSIEETNK.[L]					0.00551521	0	1.213	1	2	1	O43290	U4/U6.U5 tri-snRNP-associated protein 1 OS=Homo sapiens OX=9606 GN=SART1 PE=1 SV=1	E9PQI8; O43290	O43290 [110-125]	0	1625.75	16					NoQuanValues	High	High	High	2	0.7539	0	1	1	1	813.384	6.15	0.005	20.7076	0	0.001998	1.213	1.91
FALSE	High	Unambiguous	TVTNAVVTVPAYFNDSQRQATK	[K].TVTNAVVTVPAYFNDSQRQATK.[D]					0.000111269	0	2.384	1	12	1	Q53GZ6	Heat shock 70kDa protein 8 isoform 1 variant (Fragment) OS=Homo sapiens OX=9606 PE=2 SV=1	E9PLF4; E9PI65; E9PQQ4; Q53HF2; Q53GZ6; V9HW22; Q96IS6; E9PK54; B4DTX2; E9PN89; E9PQK7; B3KTV0	Q53GZ6 [138-159]	0	2410.24	22					NoQuanValues	High	High	High	3	0.5369	0	1	1	1	804.085	1.67	0.00134	24.1731	0	2.102e-05	2.384	5.01
FALSE	High	Unambiguous	VAEDEAEAAAAAK	[K].VAEDEAEAAAAAK.[F]					0.00279474	0	1.417	1	9	2	J3KPF3	4F2 cell-surface antigen heavy chain OS=Homo sapiens OX=9606 GN=SLC3A2 PE=1 SV=1	H0YFS2; F5GZS6; B4E2Z3; A0A024R599; P08195; F5H867; F5H0E2; J3KPF3; B4E3E4	J3KPF3 [149-161]	0	1245.6	13	100	662275	662275	1		High	High	High	2	0.7489	0	1	1	1	623.303	2.07	0.00129	18.178	0	0.0009027	1.417	2.35	18.55
FALSE	High	Unambiguous	VAPAPAVVK	[K].VAPAPAVVK.[K]					0.188437	0	0.137	1	2	1	P62424	60S ribosomal protein L7a OS=Homo sapiens OX=9606 GN=RPL7A PE=1 SV=2	Q5T8U3; P62424	P62424 [12-20]	0	851.535	9					NoQuanValues	High	High	High	2	0.6587	0	1	1	1	426.271	-0.16	-7e-05	20.4211	0	0.1261	0.137	1.67
FALSE	High	Unambiguous	VAPAQPSEEGPGRK	[K].VAPAQPSEEGPGRK.[D]					0.00311966	0	1.384	1	6	1	B4DRM3	cDNA FLJ54492, highly similar to Eukaryotic translation initiation factor 4B OS=Homo sapiens OX=9606 PE=2 SV=1	B4DS01; E7EX17; B4DEP6; Q7Z5Y0; P23588; B4DRM3	B4DRM3 [517-530]	0	1422.73	14	100	9416996	9416996	1		High	High	High	3	0.7622	0	1	1	1	474.916	0.27	0.00013	23.9339	0	0.001026	1.384	4.5	23.96
FALSE	High	Unambiguous	VAQGVSGAVQDK	[K].VAQGVSGAVQDK.[G]					0.0776072	0	0.415	1	2	2	A0A384N6C2	Inosine-5'-monophosphate dehydrogenase OS=Homo sapiens OX=9606 GN=IMPDH PE=2 SV=1	H0Y4R1; A0A384N6C2	A0A384N6C2 [439-450]	0	1158.61	12					NoQuanValues	High	High	High	2	0.588	0	1	1	1	579.809	-0.8	-0.00046	17.7976	0	0.04399	0.415	2.33
FALSE	High	Unambiguous	VAVATPAK	[K].VAVATPAK.[K]					0.0940047	0	0.356	1	6	4	P19338	Nucleolin OS=Homo sapiens OX=9606 GN=NCL PE=1 SV=3	C9J1H7; Q9BQ02; C9JWL1; P19338; C9JLB1; C9JYW2	P19338 [72-79]	0	756.461	8	100	1.18939e+06	1.18939e+06	1		High	High	High	2	0.6286	0	1	1	1	378.734	-0.41	-0.00015	17.7671	0	0.129	0.131	2.1	17.88
FALSE	High	Unambiguous	VDATAETDLAK	[K].VDATAETDLAK.[R]					0.00700992	0	1.141	1	2	5	A0A499FI48	Protein disulfide-isomerase OS=Homo sapiens OX=9606 GN=PDIA4 PE=1 SV=1	A0A090N8Y2; A0A499FI48	A0A499FI48 [235-245]	0	1133.57	11	100	3.63945e+06	3.63945e+06	1		High	High	High	2	0.6455	0	1	1	1	567.289	1.35	0.00077	20.0054	0	0.0109	0.776	2.99	20.42
FALSE	High	Unambiguous	VDLLNQEIEFLK	[K].VDLLNQEIEFLK.[V]					0.00827985	0	1.091	1	1	1	P35908	Keratin, type II cytoskeletal 2 epidermal OS=Homo sapiens OX=9606 GN=KRT2 PE=1 SV=2	P35908	P35908 [303-314]	0	1460.8	12					NoQuanValues	High	High	High	2	0.7686	0	1	1	1	730.905	1.73	0.00126	24.7359	0	0.003211	1.091	3.63
FALSE	High	Unambiguous	VDPEIQNVK	[K].VDPEIQNVK.[A]					0.0212964	0	0.807	1	1	6	P35908	Keratin, type II cytoskeletal 2 epidermal OS=Homo sapiens OX=9606 GN=KRT2 PE=1 SV=2	P35908	P35908 [167-175]	0	1041.56	9	100	41479160	41479160	1		High	High	High	2	0.575	0	1	1	1	521.284	2.97	0.00155	21.006	0	0.009667	0.807	2	20.99
FALSE	High	Unambiguous	VEQLGAEGNVEESQK	[K].VEQLGAEGNVEESQK.[V]					0.0400997	0	0.616	1	4	2	A0A0A6YYJ8	Putative RNA-binding protein Luc7-like 2 OS=Homo sapiens OX=9606 GN=LUC7L2 PE=4 SV=1	Q9Y383; B3KRR1; A0A0A6YYJ8; B3KSL5	A0A0A6YYJ8 [206-220]	0	1616.78	15					NoQuanValues	High	High	High	2	0.7799	0	1	1	1	808.891	-0.79	-0.00063	20.1203	0	0.02029	0.616	1.59
FALSE	High	Unambiguous	TLNDMRQEYEQLIAK	[K].TLNDMRQEYEQLIAK.[N]	1xOxidation [M5]	1xOxidation [M5]	P35527 1xOxidation [M326]	P35527 1xOxidation [M326]	0.0578086	0	0.505	1	2	2	P35527	Keratin, type I cytoskeletal 9 OS=Homo sapiens OX=9606 GN=KRT9 PE=1 SV=3	P35527; K7EQQ3	P35527 [322-336]	0	1867.92	15					NoQuanValues	High	High	High	2	0.6092	0	1	1	1	934.466	1.16	0.00108	24.2119	0	0.06429	0.316	3.25
FALSE	High	Unambiguous	LIINSLYK	[K].LIINSLYK.[N]					0.1664	0	0.177	1	7	1	V9HWP2	Epididymis luminal protein 35 OS=Homo sapiens OX=9606 GN=HEL-S-125m PE=2 SV=1	V9HWP2; F8W026; A0A1W2PRR1; B4DQX3; Q96GW1; Q5CAQ5; Q59FC6	V9HWP2 [88-95]	0	963.587	8					NoQuanValues	High	High	High	2	0.5158	0	1	1	1	482.299	4.42	0.00213	24.4947	0	0.1087	0.177	1.9
FALSE	High	Unambiguous	IIKEEINDIK	[K].IIKEEINDIK.[D]					0.014531	0	0.922	1	1	1	Q8N884	Cyclic GMP-AMP synthase OS=Homo sapiens OX=9606 GN=CGAS PE=1 SV=2	Q8N884	Q8N884 [283-292]	1	1214.7	10	100	5.74137e+06	5.74137e+06	1		High	High	High	2	0.4581	0	1	1	1	607.854	1.26	0.00076	24.2602	0	0.006183	0.922	2.27	24.26
FALSE	High	Unambiguous	IIEDQQESLNK	[K].IIEDQQESLNK.[W]					0.0393126	0	0.622	1	4	1	B5BUB5	Autoantigen La (Fragment) OS=Homo sapiens OX=9606 GN=SSB PE=2 SV=1	Q9UMH5; B5BUB5; Q14730; P05455	B5BUB5 [318-328]	0	1316.67	11					NoQuanValues	High	High	High	2	0.2753	0	1	1	1	658.84	2.6	0.00171	20.4695	0	0.01982	0.622	1.78
FALSE	High	Unambiguous	AVADAIRTSLGPK	[K].AVADAIRTSLGPK.[G]					0.0883895	0	0.375	1	2	1	A8K3C3	T-complex protein 1 subunit delta OS=Homo sapiens OX=9606 PE=2 SV=1	P50991; A8K3C3	A8K3C3 [43-55]	0	1298.74	13					NoQuanValues	High	High	High	2	0.5838	0	1	1	1	649.876	2.2	0.00143	24.2783	0	0.05127	0.375	3.82
FALSE	High	Unambiguous	AVAGNISDPGLQK	[K].AVAGNISDPGLQK.[S]					0.161776	0	0.186	1	6	2	P18206	Vinculin OS=Homo sapiens OX=9606 GN=VCL PE=1 SV=4	A0A024QZN4; P18206; B4DKC9; B4E3Q9; A0A384NYN5; B3KXA2	P18206 [803-815]	0	1269.68	13	100	591834	591834	1		High	High	High	2	0.5139	0	1	1	1	635.345	2.78	0.00177	21.2154	0	0.1054	0.186	1.44	21.49
FALSE	High	Unambiguous	AVAISLPK	[K].AVAISLPK.[G]					0.0933978	0	0.358	1	5	1	A8K259	cDNA FLJ78501, highly similar to Homo sapiens serpin peptidase inhibitor, clade H (heat shock protein 47), member 1, (collagen binding protein 1) (SERPINH1), mRNA OS=Homo sapiens OX=9606 PE=2 SV=1	B4DN87; E9PPV6; A8K259; E9PKH2; P50454	A8K259 [301-308]	0	798.508	8					NoQuanValues	High	High	High	2	0.4	0	1	1	1	399.758	0.59	0.00024	24.165	0	0.05469	0.358	1.7
FALSE	High	Unambiguous	AVDSQILPK	[K].AVDSQILPK.[I]					0.106282	0	0.318	1	6	1	Q9HBB3	60S ribosomal protein L6 OS=Homo sapiens OX=9606 PE=2 SV=1	A0A024RBK3; Q8N5Z7; Q9HBB3; B4DRX3; B2R4K7; Q8TBK5	Q9HBB3 [253-261]	0	970.557	9	100	6.10319e+06	6.10319e+06	1		High	High	High	2	0.4369	0	1	1	1	485.782	0.61	0.00029	23.5943	0	0.06378	0.318	2.06	23.58
FALSE	High	Unambiguous	DAEAWFNEK	[K].DAEAWFNEK.[S]					0.115921	0	0.291	1	2	1	P13645	Keratin, type I cytoskeletal 10 OS=Homo sapiens OX=9606 GN=KRT10 PE=1 SV=6	Q7Z3Y7; P13645	P13645 [335-343]	0	1109.49	9	100	397784544	397784544	1		High	High	High	2	0.622	0	1	1	1	555.25	2.73	0.00152	24.3203	0	0.07069	0.291	2.54	24.35
FALSE	High	Unambiguous	DAEEWFFTK	[K].DAEEWFFTK.[T]					0.0623407	0	0.482	1	2	1	P02533	Keratin, type I cytoskeletal 14 OS=Homo sapiens OX=9606 GN=KRT14 PE=1 SV=4	P02533; A0A024R1X6	P02533 [301-309]	0	1172.53	9					NoQuanValues	High	High	High	2	0.8696	0	1	1	1	586.768	2.45	0.00143	24.6464	0	0.03401	0.482	2.3
FALSE	High	Unambiguous	DAVEDLESVGK	[K].DAVEDLESVGK.[G]					0.0202614	0	0.822	1	1	1	P81605	Dermcidin OS=Homo sapiens OX=9606 GN=DCD PE=1 SV=2	P81605	P81605 [86-96]	0	1161.56	11	100	13752904	13752904	1		High	High	High	2	0.7077	0	1	1	1	581.286	0.44	0.00026	23.7694	0	0.009122	0.822	2.84	23.81
FALSE	High	Unambiguous	DDTDDEIAK	[K].DDTDDEIAK.[Y]					0.0659117	0	0.465	1	7	1	P27824	Calnexin OS=Homo sapiens OX=9606 GN=CANX PE=1 SV=2	H0Y9Q7; D6RAU8; Q16094; D6RAQ8; P27824; D6RB85; D6RDP7	P27824 [91-99]	0	1021.43	9	100	289197	289197	1		High	High	High	2	0.4444	0	1	1	1	511.22	1.4	0.00072	16.3536	0	0.03629	0.465	1.44	16.48
FALSE	High	Unambiguous	DEPGAWEETFK	[K].DEPGAWEETFK.[T]					0.0619332	0	0.484	1	8	1	B4DJ30	cDNA FLJ61290, highly similar to Neutral alpha-glucosidase AB OS=Homo sapiens OX=9606 PE=2 SV=1	B4DJ30; E9PKU7; V9HWJ0; B4DIW2; F5H6X6; B4DSM6; A0A024R592; B4DZ53	B4DJ30 [272-282]	0	1308.57	11					NoQuanValues	High	High	High	2	0.5829	0	1	1	1	654.791	0.93	0.00061	24.3687	0	0.03378	0.484	1.75
FALSE	High	Unambiguous	DETGELSSADEK	[K].DETGELSSADEK.[R]					0.139046	0	0.234	1	2	2	A0A024R7L8	UPF1 regulator of nonsense transcripts homolog (Yeast), isoform CRA_a OS=Homo sapiens OX=9606 GN=UPF1 PE=4 SV=1	A0A024R7L5; A0A024R7L8	A0A024R7L8 [593-604]	0	1280.55	12					NoQuanValues	High	High	High	2	0.6667	0	1	1	1	640.777	-1.22	-0.00078	17.2248	0	0.08783	0.234	0.93
FALSE	High	Unambiguous	DGVVLFK	[K].DGVVLFK.[K]					0.167443	0	0.175	1	9	1	A0A024R8S5	Protein disulfide-isomerase OS=Homo sapiens OX=9606 GN=P4HB PE=2 SV=1	B4DNL5; I3L312; H7BZ94; B4DLN6; B4DUA5; A0A024R8S5; I3L3U6; I3L398; B4DJS0	A0A024R8S5 [201-207]	0	777.451	7					NoQuanValues	High	High	High	2	0.5556	0	1	1	1	389.229	1.14	0.00044	24.4607	0	0.1094	0.175	2.07
FALSE	High	Unambiguous	DLQNFLK	[K].DLQNFLK.[K]					0.236848	0.00791019	0.062	1	2	1	B2R4M6	Protein S100 OS=Homo sapiens OX=9606 PE=2 SV=1	P06702; B2R4M6	B2R4M6 [44-50]	0	877.478	7					NoQuanValues	High	High	High	2	0.3602	0	1	1	1	439.243	0.46	0.0002	24.4993	0.005065	0.1661	0.062	1.61
FALSE	High	Unambiguous	DISTNYYASQK	[K].DISTNYYASQK.[K]					0.0317064	0	0.687	1	5	3	V9HWP2	Epididymis luminal protein 35 OS=Homo sapiens OX=9606 GN=HEL-S-125m PE=2 SV=1	V9HWP2; B4DHT9; H0YIV0; Q5CAQ5; B4DU71	V9HWP2 [672-682]	0	1289.6	11	100	3.12696e+06	3.12696e+06	1		High	High	High	2	0.8057	0	1	1	1	645.306	2.88	0.00186	20.7974	0	0.05865	0.34	2.11	21.19
FALSE	High	Unambiguous	DQIVDLTVGNNK	[K].DQIVDLTVGNNK.[T]					0.0172741	0	0.87	1	1	1	P35527	Keratin, type I cytoskeletal 9 OS=Homo sapiens OX=9606 GN=KRT9 PE=1 SV=3	P35527	P35527 [213-224]	0	1315.69	12	100	114988472	114988472	1		High	High	High	2	0.6144	0	1	1	1	658.347	1.49	0.00098	23.6624	0	0.007566	0.87	3.19	23.72
FALSE	High	Unambiguous	DSYVGDEAQSK	[K].DSYVGDEAQSK.[R]					0.0111721	0	1.001	1	37	3	P60709	Actin, cytoplasmic 1 OS=Homo sapiens OX=9606 GN=ACTB PE=1 SV=1	E7EVS6; G5E9R0; J3KT65; A0A2R8Y793; P63267; C9JUM1; Q53G99; A8K3K1; B7Z6P1; Q53GK6; A0A2R8YGF8; A6NL76; B7Z6I1; P60709; B4E335; Q8WVW5; A1E282; Q53G76; B3KUD3; F6UVQ4; B4E3A4; D2JYH4; B4DVQ0; P68133; B4DUI8; I3L3I0; C9JTX5; K7EM38; C9JFL5; F8WB63; B3KW67; C9JZR7; P68032; I3L3R2; P63261; Q7Z7J6; B8ZZJ2	P60709 [51-61]	0	1198.52	11	100	8904748	8904748	1		High	High	High	2	0.7225	0	1	1	1	599.764	-0.79	-0.00047	17.5389	0	0.008254	0.848	2.09	17.25
FALSE	High	Unambiguous	DTEPLIQTAK	[K].DTEPLIQTAK.[T]					0.135558	0	0.242	1	11	1	V9HW37	Epididymis secretory protein Li 69 OS=Homo sapiens OX=9606 GN=HEL-S-69 PE=1 SV=1	Q96GI1; B4DDU6; E9PCA1; B4DXI1; B4DZT5; B4DYC8; E7ENZ3; Q9BU08; B4DE30; B7ZAR1; V9HW37	V9HW37 [161-170]	0	1115.59	10	100	660224	660224	1		High	High	High	2	0.6062	0	1	1	1	558.301	1.21	0.00067	22.4977	0	0.08525	0.242	2.26	22.43
FALSE	High	Unambiguous	DVDAAYMNK	[K].DVDAAYMNK.[V]					0.0766019	0	0.419	1	17	2	B2R853	cDNA, FLJ93744, highly similar to Homo sapiens keratin 6E (KRT6E), mRNA OS=Homo sapiens OX=9606 PE=2 SV=1	F8W0C6; B4DXK4; B4E1T1; B2R853; B4DL32; P04259; A0A0S2Z428; O95678; P48668; B4DRY0; B4DWU6; H0YIN9; A8K2I0; B4DRR0; Q14CN4; P13647; B4DRU6	B2R853 [273-281]	0	1026.46	9	100	1.45334e+06	1.45334e+06	1		High	High	High	2	0.1021	0	1	1	1	513.733	1.93	0.00099	20.7652	0.005065	0.1663	0.062	2.35	20.82
FALSE	High	Unambiguous	DVDAAYMNK	[K].DVDAAYMNK.[V]	1xOxidation [M7]	1xOxidation [M7]	B2R853 1xOxidation [M279]	B2R853 1xOxidation [M279]	0.0955386	0	0.351	1	17	2	B2R853	cDNA, FLJ93744, highly similar to Homo sapiens keratin 6E (KRT6E), mRNA OS=Homo sapiens OX=9606 PE=2 SV=1	F8W0C6; B4DXK4; B4E1T1; B2R853; B4DL32; P04259; A0A0S2Z428; O95678; P48668; B4DRY0; B4DWU6; H0YIN9; A8K2I0; B4DRR0; Q14CN4; P13647; B4DRU6	B2R853 [273-281]	0	1042.45	9	100	3.76414e+06	3.76414e+06	1		High	High	High	2	0.4561	0	1	1	1	521.73	1.51	0.00079	17.3383	0	0.05642	0.35	1.71	17.87
FALSE	High	Unambiguous	DVDGAYMTK	[K].DVDGAYMTK.[V]					0.0454595	0	0.578	1	7	5	H6VRG1	Keratin 1 OS=Homo sapiens OX=9606 GN=KRT1 PE=1 SV=1	H6VRF8; H6VRG0; P04264; H6VRG3; H6VRF9; H6VRG2; H6VRG1	H6VRG1 [291-299]	0	999.445	9	100	16641079	16641079	1		High	High	High	2	0.5096	0	1	1	1	500.227	1.35	0.00067	21.4665	0	0.07726	0.268	2.08	20.88
FALSE	High	Unambiguous	DVDGAYMTK	[K].DVDGAYMTK.[V]	1xOxidation [M7]	1xOxidation [M7]	H6VRG1 1xOxidation [M297]	H6VRG1 1xOxidation [M297]	0.0986788	0	0.341	1	7	5	H6VRG1	Keratin 1 OS=Homo sapiens OX=9606 GN=KRT1 PE=1 SV=1	H6VRF8; H6VRG0; P04264; H6VRG3; H6VRF9; H6VRG2; H6VRG1	H6VRG1 [291-299]	0	1015.44	9	100	11190572	11190572	1		High	High	High	2	0.467	0	1	1	1	508.225	2.01	0.00102	17.6636	0	0.08854	0.232	1.82	17.42
FALSE	High	Unambiguous	DVDNAYMIK	[K].DVDNAYMIK.[V]	1xOxidation [M7]	1xOxidation [M7]	P35908 1xOxidation [M294]	P35908 1xOxidation [M294]	0.104921	0	0.322	1	1	2	P35908	Keratin, type II cytoskeletal 2 epidermal OS=Homo sapiens OX=9606 GN=KRT2 PE=1 SV=2	P35908	P35908 [288-296]	0	1084.5	9	100	9600010	9600010	1		High	High	High	2	0.7295	0	1	1	1	542.754	3.3	0.00179	22.2046	0	0.06298	0.322	2.07	22.16
FALSE	High	Unambiguous	DVIELTDDSFDK	[K].DVIELTDDSFDK.[N]					0.0356004	0	0.652	1	1	1	A0A384NPU5	Epididymis secretory sperm binding protein OS=Homo sapiens OX=9606 PE=2 SV=1	A0A384NPU5	A0A384NPU5 [161-172]	0	1396.65	12					NoQuanValues	High	High	High	2	0.7994	0	1	1	1	698.829	1.69	0.00118	24.3864	0	0.01761	0.652	3.44
FALSE	High	Unambiguous	DVNAAIATIK	[K].DVNAAIATIK.[T]					0.0387963	0	0.626	1	15	1	F5H5D3	Tubulin alpha chain OS=Homo sapiens OX=9606 GN=TUBA1C PE=1 SV=1	P0DPH8; F5H5D3; Q53GA7; A8JZY9; Q6PEY2; A0A1W2PQM2; Q9UQM3; B3KT06; Q71U36; P68363; B3KPS3; Q8N532; Q9BQE3; B4DQK4; B4DDU2	F5H5D3 [397-406]	0	1015.58	10	100	25934086	25934086	1		High	High	High	2	0.6691	0	1	1	1	508.293	1.44	0.00073	23.6906	0	0.01953	0.626	2.69	23.72
FALSE	High	Unambiguous	EAESSPFVERLLK	[K].EAESSPFVERLLK.[K]					0.000924065	0	1.749	1	4	1	V9HWP2	Epididymis luminal protein 35 OS=Homo sapiens OX=9606 GN=HEL-S-125m PE=2 SV=1	V9HWP2; B4DHT9; Q5CAQ5; B4DU71	V9HWP2 [548-560]	0	1504.8	13					NoQuanValues	High	High	High	2	0.6517	0	1	1	1	752.911	9.98	0.00751	24.4099	0	0.0002488	1.749	3.56
FALSE	High	Unambiguous	EAMEDGEIDGNK	[K].EAMEDGEIDGNK.[V]					0.0776072	0	0.415	1	6	2	P19338	Nucleolin OS=Homo sapiens OX=9606 GN=NCL PE=1 SV=3	H7BY16; Q9BQ02; B3KM80; P19338; Q6ZS99; B3KTP9	P19338 [628-639]	0	1307.54	12	100	421292	421292	1		High	High	High	2	0.8682	0	1	1	1	654.275	0.51	0.00033	19.6172	0	0.06142	0.328	2.58	19.46
FALSE	High	Selected	ATVQMEGGKLVVNFPNYHQTSEIVGDK	[K].ATVQMEGGKLVVNFPNYHQTSEIVGDK.[L]	1xOxidation [M5]; 1xGG [K27]	1xOxidation [M5]; 1xGG [K27]	P51161 1xOxidation [M86]; 1xGG [K108]	P51161 1xOxidation [M86]; 1xGG [K108]	0.231217	0.00791019	0.07	1	1	1	P51161	Gastrotropin OS=Homo sapiens OX=9606 GN=FABP6 PE=1 SV=2	P51161	P51161 [82-108]	1	3091.52	27					NoQuanValues	High	High	High	3		0.04	2	2	6	1031.17	-1.65	-0.0017	14.4124	0.005065	0.1616	0.07	0.24
FALSE	High	Unambiguous	ATISNDGATILK	[K].ATISNDGATILK.[L]					0.00836297	0	1.088	1	4	1	Q53HV2	T-complex protein 1 subunit eta (Fragment) OS=Homo sapiens OX=9606 PE=2 SV=1	F8WAM2; Q99832; Q53HV2; Q6IBT3	Q53HV2 [56-67]	0	1203.66	12	100	6145697	6145697	1		High	High	High	2	0.6101	0	1	1	1	602.336	6.04	0.00363	23.5834	0	0.003241	1.088	3.18	23.59
FALSE	High	Unambiguous	ASLENSLEETK	[K].ASLENSLEETK.[G]					0.021725	0	0.801	1	6	1	P02533	Keratin, type I cytoskeletal 14 OS=Homo sapiens OX=9606 GN=KRT14 PE=1 SV=4	K7ENW6; Q13092; P02533; A0A024R1X6; Q16195; P08779	P02533 [353-363]	0	1220.6	11	100	13435604	13435604	1		High	High	High	2	0.7429	0	1	1	1	610.803	-1.88	-0.00115	23.2373	0	0.009898	0.801	1.75	23.46
FALSE	High	Unambiguous	ASGPPVSELITK	[K].ASGPPVSELITK.[VA]					0.0167092	0	0.88	1	6	1	P16402	Histone H1.3 OS=Homo sapiens OX=9606 GN=H1-3 PE=1 SV=2	Q4VB24; B2R984; P16402; A3R0T8; P16403; A3R0T7	P16402 [36-47]	0	1198.67	12	100	52171184	52171184	1		High	High	High	2	0.6655	0	1	1	1	599.839	2.44	0.00146	23.9612	0	0.007283	0.88	2.96	24.04
FALSE	High	Unambiguous	AADPPAENSSAPEAEQGGAE	[K].AADPPAENSSAPEAEQGGAE.[-]					0.0332106	0	0.673	1	4	2	H0Y449	Y-box-binding protein 1 (Fragment) OS=Homo sapiens OX=9606 GN=YBX1 PE=1 SV=1	H0Y449; Q7KZ24; P67809; A0JLU4	H0Y449 [355-374]	0	1897.8	20	100	3.3996e+06	3.3996e+06	2		High	High	High	3	0.8134	0	1	1	1	633.275	3.21	0.00203	12.4614	0	0.02364	0.576	2.68	12.53
FALSE	High	Unambiguous	AALSLPAK	[K].AALSLPAK.[Q]					0.0633709	0	0.477	1	4	1	A0A0A0MRM9	Nucleolar and coiled-body phosphoprotein 1 (Fragment) OS=Homo sapiens OX=9606 GN=NOLC1 PE=1 SV=1	A0A0A0MRM9; Q96J17; Q14978; B2RAU8	A0A0A0MRM9 [462-469]	0	770.477	8	100	7550174	7550174	1		High	High	High	2	0.717	0	1	1	1	385.742	0.12	5e-05	23.6007	0	0.03464	0.477	2.12	23.58
FALSE	High	Unambiguous	AAVEWFDGK	[K].AAVEWFDGK.[D]					0.0438392	0	0.589	1	5	1	Q01844	RNA-binding protein EWS OS=Homo sapiens OX=9606 GN=EWSR1 PE=1 SV=1	B0QYK0; Q01844; H7BY36; A0A0D9SFL3; C9JGE3	Q01844 [425-433]	0	1022.49	9	100	5.32549e+06	5.32549e+06	1		High	High	High	2	0.1824	0	1	1	1	511.751	1.15	0.00059	24.3992	0	0.02248	0.589	1.7	24.54
FALSE	High	Unambiguous	ADLINNLGTIAK	[K].ADLINNLGTIAK.[SF]					0.00630126	0	1.173	2	12	1	K9JA46; A0A024RD80	Epididymis luminal secretory protein 52 OS=Homo sapiens OX=9606 GN=EL52 PE=2 SV=1;Heat shock protein 90kDa alpha (Cytosolic), class B member 1, isoform CRA_a OS=Homo sapiens OX=9606 GN=HSP90AB1 PE=3 SV=1	B4DTA5; K9JA46; Q2VPJ6; Q6PK50; Q8TBA7; A0A024RD80; Q58FF8; B4DMA2; B4DGL0; Q14568; Q86SX1; O14942	K9JA46 [101-112]; A0A024RD80 [96-107]	0	1242.71	12	100	30500216	30500216	1	NotUnique	High	High	High	2	0.7358	0	1	1	1	621.858	3.16	0.00196	24.2936	0	0.002336	1.173	3.18	24.31
FALSE	High	Unambiguous	ADVLTTGAGNPVGDK	[K].ADVLTTGAGNPVGDK.[L]					0.0380345	0	0.632	1	1	1	P04040	Catalase OS=Homo sapiens OX=9606 GN=CAT PE=1 SV=3	P04040	P04040 [24-38]	0	1414.72	15	100	301819	301819	1		High	High	High	2	0.5939	0	1	1	1	707.861	-2.1	-0.00148	22.4793	0	0.01903	0.632	1.65	22.47
FALSE	High	Unambiguous	AEAESLYQSK	[K].AEAESLYQSK.[Y]					0.0133714	0	0.947	1	7	6	H6VRG1	Keratin 1 OS=Homo sapiens OX=9606 GN=KRT1 PE=1 SV=1	H6VRF8; H6VRG0; P04264; H6VRG3; H6VRF9; H6VRG2; H6VRG1	H6VRG1 [368-377]	0	1125.54	10	100	6.16592e+07	6.16592e+07	2		High	High	High	2	0.7576	0	1	1	1	563.276	2.86	0.00161	21.2521	0	0.01564	0.683	2.64	20.88
FALSE	High	Unambiguous	AEAGPEGVAPAPEGEK	[K].AEAGPEGVAPAPEGEK.[K]					0.000806017	0	1.79	1	7	2	A0A494C039	Hypoxia up-regulated protein 1 OS=Homo sapiens OX=9606 GN=HYOU1 PE=1 SV=1	B7Z2N4; A0A384P5T6; A0A087X054; A0A494C039; B7Z766; B7Z602; B3KXH0	A0A494C039 [670-685]	0	1508.72	16	100	579590	579590	1		High	High	High	2	0.7476	0	1	1	1	754.864	-0.74	-0.00056	19.1519	0	0.0003605	1.653	3.09	18.91
FALSE	High	Unambiguous	AEFAEVSK	[K].AEFAEVSK.[L]					0.248458	0.00791019	0.046	1	11	1	B2RBS8	cDNA, FLJ95666, highly similar to Homo sapiens albumin (ALB), mRNA OS=Homo sapiens OX=9606 PE=2 SV=1	B2RBS8; P02768; Q56G89; A0A0C4DGB6; H0YA55; B4DPR2; F6KPG5; D6RHD5; C9JKR2; A8K9P0; B7WNR0	B2RBS8 [250-257]	0	880.441	8	100	353123	353123	1		High	High	High	2	0.5447	0	1	1	1	440.726	4.31	0.0019	21.9823	0.005065	0.1764	0.046	2.35	21.98
FALSE	High	Unambiguous	AFYPEEISSMVLTK	[K].AFYPEEISSMVLTK.[LM]	1xOxidation [M10]	1xOxidation [M10]	B4DI54 1xOxidation [M188]; Q59EJ3 1xOxidation [M190]	B4DI54 1xOxidation [M188]; Q59EJ3 1xOxidation [M190]	0.00232662	0	1.472	2	15	1	B4DI54; Q59EJ3	cDNA FLJ56386, highly similar to Heat shock 70 kDa protein 1L OS=Homo sapiens OX=9606 PE=2 SV=1;Heat shock 70kDa protein 1A variant (Fragment) OS=Homo sapiens OX=9606 PE=2 SV=1	B4DXY3; B4DI39; A0A0G2JIW1; B4DI54; A0A1U9X7X9; B2RCQ9; B4DWK5; B4DNT8; A8K5I0; Q9UQC1; A0A1U9X7W4; P34931; Q59EJ3; Q53FA3; A0A1U9X7X4	B4DI54 [179-192]; Q59EJ3 [181-194]	0	1630.8	14	100	248020800	248020800	1	NotUnique	High	High	High	2	0.5993	0	1	1	1	815.907	2.39	0.00194	24.3695	0	0.0007288	1.472	2.87	24.2
FALSE	High	Unambiguous	AGEAPTENPAPPTQQSSAE	[K].AGEAPTENPAPPTQQSSAE.[-]					0.00698662	0	1.142	1	3	1	P16989	Y-box-binding protein 3 OS=Homo sapiens OX=9606 GN=YBX3 PE=1 SV=4	P16989; A0A024RAV4; Q96GD7	P16989 [354-372]	0	1881.85	19	100	733937	733937	1		High	High	High	2	0.8487	0	1	1	1	941.429	2.93	0.00276	13.8902	0	0.002633	1.142	3.04	13.82
FALSE	High	Unambiguous	ALAAAGYDVEK	[K].ALAAAGYDVEK.[N]					0.0108064	0	1.011	1	9	2	P16402	Histone H1.3 OS=Homo sapiens OX=9606 GN=H1-3 PE=1 SV=2	Q4VB24; B2R984; P16402; A3R0T8; P16403; A3R0T7; Q02539; P22492; A1L407	P16402 [66-76]	0	1107.57	11	100	34594440	34594440	1		High	High	High	2	0.7638	0	1	1	1	554.288	0.64	0.00035	23.1091	0	0.00438	1.011	2.71	23.01
FALSE	High	Unambiguous	AIADTGANVVVTGGK	[K].AIADTGANVVVTGGK.[V]					0.000811409	0	1.788	1	4	2	P50990	T-complex protein 1 subunit theta OS=Homo sapiens OX=9606 GN=CCT8 PE=1 SV=4	H7C4C8; P50990; Q7Z759; Q53HU0	P50990 [282-296]	0	1372.74	15	100	1.46861e+06	1.46861e+06	1		High	High	High	2	0.7857	0	1	1	1	686.878	4.37	0.003	22.0022	0	0.0002138	1.788	3.36	22.18
FALSE	High	Unambiguous	EDDSSASTSQSTRAASIFGGAK	[K].EDDSSASTSQSTRAASIFGGAK.[P]					0.000109066	0	2.39	1	7	2	B4DRM3	cDNA FLJ54492, highly similar to Eukaryotic translation initiation factor 4B OS=Homo sapiens OX=9606 PE=2 SV=1	B4DS01; F8VX11; E7EX17; B4DEP6; Q7Z5Y0; P23588; B4DRM3	B4DRM3 [344-365]	0	2173	22					NoQuanValues	High	High	High	2	0.761	0	1	1	1	1087.01	5.81	0.00631	24.1349	0	2.06e-05	2.39	4.77
FALSE	High	Unambiguous	ALAPEYAK	[K].ALAPEYAK.[A]					0.153844	0	0.202	1	11	1	A0A024R8S5	Protein disulfide-isomerase OS=Homo sapiens OX=9606 GN=P4HB PE=2 SV=1	B4DNL5; B4DNP9; I3L514; H7BZ94; I3NI03; B4DLN6; B4DUA5; A0A024R8S5; I3L3U6; I3L0S0; B4DJS0	A0A024R8S5 [58-65]	0	862.467	8	100	1.20032e+06	1.20032e+06	1		High	High	High	2	0.5352	0	1	1	1	431.739	4.05	0.00174	21.9131	0	0.09913	0.202	1.42	22.15
FALSE	High	Unambiguous	AIELFSVGQGPAK	[K].AIELFSVGQGPAK.[T]					0.0788819	0	0.41	1	4	1	P30419	Glycylpeptide N-tetradecanoyltransferase 1 OS=Homo sapiens OX=9606 GN=NMT1 PE=1 SV=2	K7EN82; Q96HI4; P30419; B7Z8J4	P30419 [95-107]	0	1316.72	13					NoQuanValues	High	High	High	2	0.5438	0	1	1	1	658.866	3.43	0.00226	24.4292	0	0.04483	0.41	3.2
FALSE	High	Unambiguous	ALELTGLK	[K].ALELTGLK.[V]					0.0516939	0	0.539	1	4	1	P19338	Nucleolin OS=Homo sapiens OX=9606 GN=NCL PE=1 SV=3	B3KM80; P19338; Q6ZS99; B3KTP9	P19338 [363-370]	0	844.514	8	100	36877552	36877552	1		High	High	High	2	0.4798	0	1	1	1	422.761	1.95	0.00082	24.3534	0	0.0273	0.539	1.98	24.33
FALSE	High	Unambiguous	ALQFLEEVK	[K].ALQFLEEVK.[V]					0.155304	0	0.199	1	5	1	A0A024RDL1	Chaperonin containing TCP1, subunit 6A (Zeta 1), isoform CRA_a OS=Homo sapiens OX=9606 GN=CCT6A PE=3 SV=1	B2R9K8; B4DPJ8; Q59ET3; A1JUI8; A0A024RDL1	A0A024RDL1 [130-138]	0	1076.6	9					NoQuanValues	High	High	High	2	0.5808	0	1	1	1	538.804	1.85	0.001	24.5006	0	0.1003	0.199	1.98
FALSE	High	Unambiguous	ALVATPGK	[K].ALVATPGK.[K]					0.106625	0	0.317	1	7	3	P19338	Nucleolin OS=Homo sapiens OX=9606 GN=NCL PE=1 SV=3	C9J1H7; Q9BQ02; C9JWL1; P19338; C9JLB1; C9JYW2; B3KTP9	P19338 [117-124]	0	756.461	8	100	2689611	2689611	1		High	High	High	2	0.541	0	1	1	1	378.735	2.82	0.00107	21.1669	0	0.06411	0.317	1.83	21.21
FALSE	High	Unambiguous	AMQRASEAGATAPK	[K].AMQRASEAGATAPK.[A]					0.00489189	0	1.249	1	1	2	Q8N884	Cyclic GMP-AMP synthase OS=Homo sapiens OX=9606 GN=CGAS PE=1 SV=2	Q8N884	Q8N884 [8-21]	0	1388.7	14	100	21987484	21987484	2		High	High	High	3	0.6375	0	1	1	1	463.57	-0.44	-0.0002	23.9626	0	0.001738	1.249	3.89	24
FALSE	High	Unambiguous	AMQRASEAGATAPK	[K].AMQRASEAGATAPK.[A]	1xOxidation [M2]	1xOxidation [M2]	Q8N884 1xOxidation [M9]	Q8N884 1xOxidation [M9]	0.000370694	0	2.023	1	1	2	Q8N884	Cyclic GMP-AMP synthase OS=Homo sapiens OX=9606 GN=CGAS PE=1 SV=2	Q8N884	Q8N884 [8-21]	0	1404.69	14	100	24337295	24337295	2		High	High	High	3	0.75	0	1	1	1	468.902	0.4	0.00019	23.9026	0	8.551e-05	2.023	4.32	23.92
FALSE	High	Unambiguous	AQAAAPASVPAQAPK	[K].AQAAAPASVPAQAPK.[R]					0.00195635	0	1.524	1	4	4	A0A3B3ITT5	60S ribosomal protein L29 OS=Homo sapiens OX=9606 GN=RPL29 PE=1 SV=1	A0A024R326; Q6IPI1; A0A3B3ITT5; P47914	A0A3B3ITT5 [143-157]	0	1377.75	15	100	3.23927e+06	3.23927e+06	2		High	High	High	2	0.86	0	1	1	1	689.379	2.11	0.00145	17.656	0	0.000597	1.524	3.5	17.59
FALSE	High	Unambiguous	AQQEQELAADAFK	[K].AQQEQELAADAFK.[E]					0.0293806	0	0.71	1	8	1	B4DJQ5	cDNA FLJ59211, highly similar to Glucosidase 2 subunit beta OS=Homo sapiens OX=9606 PE=2 SV=1	A2VCQ4; A0A0S2Z4W7; B4DJQ5; A0A0S2Z4A0; A0A0S2Z4D8; A0A024R7F1; K7ELL7; P14314	B4DJQ5 [207-219]	0	1448.7	13	100	4.12521e+06	4.12521e+06	1		High	High	High	2	0.7536	0	1	1	1	724.854	-0.51	-0.00037	23.7315	0	0.01408	0.71	4.22	23.75
FALSE	High	Unambiguous	AQYEDIAQK	[K].AQYEDIAQK.[S]					0.0398356	0	0.618	1	7	10	H6VRG1	Keratin 1 OS=Homo sapiens OX=9606 GN=KRT1 PE=1 SV=1	H6VRF8; H6VRG0; P04264; H6VRG3; H6VRF9; H6VRG2; H6VRG1	H6VRG1 [357-365]	0	1065.52	9	100	134490752	134490752	1		High	High	High	2	0.697	0	1	1	1	533.266	4.17	0.00222	19.6715	0	0.02016	0.617	2.64	20.16
FALSE	High	Unambiguous	AQYEEIAQRSK	[K].AQYEEIAQRSK.[E]					0.0148733	0	0.915	1	1	2	P35908	Keratin, type II cytoskeletal 2 epidermal OS=Homo sapiens OX=9606 GN=KRT2 PE=1 SV=2	P35908	P35908 [354-364]	0	1322.67	11	100	27478949	27478949	2		High	High	High	3	0.6566	0	1	1	1	441.562	1.05	0.00046	24.0323	0	0.01422	0.707	2.97	24.08
FALSE	High	Unambiguous	ASARNARGAPMDPTESPAAPEAALPK	[K].ASARNARGAPMDPTESPAAPEAALPK.[A]					0.00410001	0	1.302	1	1	1	Q8N884	Cyclic GMP-AMP synthase OS=Homo sapiens OX=9606 GN=CGAS PE=1 SV=2	Q8N884	Q8N884 [22-47]	0	2576.29	26	100	12181593	12181593	1		High	High	High	3	0.5945	0	1	1	1	859.434	-0.27	-0.00023	24.1698	0	0.001414	1.302	3.97	24.19
FALSE	High	Unambiguous	ASARNARGAPMDPTESPAAPEAALPK	[K].ASARNARGAPMDPTESPAAPEAALPK.[A]	1xOxidation [M11]	1xOxidation [M11]	Q8N884 1xOxidation [M32]	Q8N884 1xOxidation [M32]	0.000368231	0	2.025	1	1	2	Q8N884	Cyclic GMP-AMP synthase OS=Homo sapiens OX=9606 GN=CGAS PE=1 SV=2	Q8N884	Q8N884 [22-47]	0	2592.28	26	100	101183644	101183644	2		High	High	High	4	0.6204	0	1	1	1	648.827	1.36	0.00088	24.1236	0	8.493e-05	2.025	5.48	24.15
FALSE	High	Unambiguous	AIDLFTDAIK	[K].AIDLFTDAIK.[L]					0.0820245	0	0.398	1	11	1	P50502	Hsc70-interacting protein OS=Homo sapiens OX=9606 GN=ST13 PE=1 SV=2	Q8IZP2; D6W507; P50502; Q3KNR6; B4E0U6; Q8NFI4; Q1XBU6; H7C3I1; Q0IJ56; F6VDH7; B7ZA40	P50502 [133-142]	0	1106.61	10	100	3.88565e+06	3.88565e+06	1		High	High	High	2	0.645	0	1	1	1	553.81	2.41	0.00133	24.6084	0	0.04698	0.398	2	24.6
FALSE	High	Unambiguous	EDFDSLLQSAK	[K].EDFDSLLQSAK.[K]					0.0283288	0	0.721	1	5	1	J3KPF3	4F2 cell-surface antigen heavy chain OS=Homo sapiens OX=9606 GN=SLC3A2 PE=1 SV=1	F5GZS6; B4E2Z3; A0A024R599; P08195; J3KPF3	J3KPF3 [289-299]	0	1252.61	11	100	10309961	10309961	1		High	High	High	2	0.4788	0	1	1	1	626.809	4.73	0.00296	24.4038	0	0.01351	0.721	2.59	24.21
FALSE	High	Unambiguous	EEINDIK	[K].EEINDIK.[D]					0.24187	0.00791019	0.055	1	1	1	Q8N884	Cyclic GMP-AMP synthase OS=Homo sapiens OX=9606 GN=CGAS PE=1 SV=2	Q8N884	Q8N884 [286-292]	0	860.436	7	100	16283035	16283035	1		High	High	High	2	0.205	0	1	1	1	430.723	2.52	0.00108	20.8936	0.005065	0.1703	0.055	1.61	21
FALSE	High	Unambiguous	EEINDIKDTDVIMK	[K].EEINDIKDTDVIMK.[R]	1xOxidation [M13]	1xOxidation [M13]	Q8N884 1xOxidation [M298]	Q8N884 1xOxidation [M298]	0.000326589	0	2.061	1	1	2	Q8N884	Cyclic GMP-AMP synthase OS=Homo sapiens OX=9606 GN=CGAS PE=1 SV=2	Q8N884	Q8N884 [286-299]	1	1678.82	14	100	1.92633e+07	1.92633e+07	2		High	High	High	2	0.7495	0	1	1	1	839.914	0.05	4e-05	24.1025	0	7.386e-05	2.061	4.63	24.13
FALSE	High	Unambiguous	GFGFVDFNSEEDAK	[K].GFGFVDFNSEEDAK.[A]					0.00146873	0	1.61	1	6	1	P19338	Nucleolin OS=Homo sapiens OX=9606 GN=NCL PE=1 SV=3	H7BY16; Q9BQ02; B3KM80; P19338; Q6ZS99; B3KTP9	P19338 [611-624]	0	1561.68	14					NoQuanValues	High	High	High	2	0.8176	0	1	1	1	781.345	1.76	0.00137	24.5315	0	0.0004263	1.61	3.29
FALSE	High	Unambiguous	GFSLLATEDK	[K].GFSLLATEDK.[E]					0.0366761	0	0.643	1	6	1	A0A024R3T8	Poly [ADP-ribose] polymerase OS=Homo sapiens OX=9606 GN=PARP1 PE=4 SV=1	Q96P95; Q05D33; B4E0E1; A0A024R3T8; B2R5W3; Q6PJL0	A0A024R3T8 [183-192]	0	1080.56	10					NoQuanValues	High	High	High	2	0.744	0	1	1	1	540.783	1.37	0.00074	24.4237	0	0.01826	0.643	2.5
FALSE	High	Unambiguous	GIAYIEFK	[K].GIAYIEFK.[T]					0.190191	0	0.134	1	6	1	P19338	Nucleolin OS=Homo sapiens OX=9606 GN=NCL PE=1 SV=3	H7BY16; Q9BQ02; B3KM80; P19338; Q6ZS99; B3KTP9	P19338 [430-437]	0	940.514	8	100	17212984	17212984	1		High	High	High	2	0.5195	0	1	1	1	470.761	1.55	0.00073	24.4587	0	0.1277	0.134	1.54	24.45
FALSE	High	Unambiguous	GLSEDTTEETLK	[K].GLSEDTTEETLK.[E]					0.00756793	0	1.118	1	6	1	P19338	Nucleolin OS=Homo sapiens OX=9606 GN=NCL PE=1 SV=3	H7BY16; Q9BQ02; B3KM80; P19338; Q6ZS99; B3KTP9	P19338 [578-589]	0	1322.63	12	100	8818400	8818400	1		High	High	High	2	0.6827	0	1	1	1	661.823	5.68	0.00376	21.8112	0	0.002892	1.118	2.49	22.44
FALSE	High	Unambiguous	GPSSVEDIK	[K].GPSSVEDIK.[A]					0.209828	0.00416698	0.102	1	7	1	P06748	Nucleophosmin OS=Homo sapiens OX=9606 GN=NPM1 PE=1 SV=2	Q9BTI9; A4ZU86; A0A0S2Z4G7; Q9NX34; A0A140VJQ2; P06748; A0A024R3V9	P06748 [240-248]	0	931.473	9					NoQuanValues	High	High	High	2	0.3581	0	1	1	1	466.242	2.85	0.00133	20.5287	0.002647	0.1435	0.102	2.29	20.43
FALSE	High	Unambiguous	GSGTAEVELK	[K].GSGTAEVELK.[K]					0.0701387	0	0.446	1	9	1	A0A024R5Z9	Pyruvate kinase OS=Homo sapiens OX=9606 GN=PKM2 PE=3 SV=1	H3BQ34; H3BT25; A0A024R5Z9; H3BUW1; A0A024R609; B4DRT3; H3BTJ2; V9HWB8; H3BTN5	A0A024R5Z9 [126-135]	0	990.51	10	100	686284	686284	1		High	High	High	2	0.6087	0	1	1	1	495.761	4.09	0.00203	21.4257	0	0.03908	0.446	1.84	21.34
FALSE	High	Unambiguous	GTDTQTPAVLSPSK	[K].GTDTQTPAVLSPSK.[T]					0.143522	0	0.224	1	1	1	P46087	Probable 28S rRNA (cytosine(4447)-C(5))-methyltransferase OS=Homo sapiens OX=9606 GN=NOP2 PE=1 SV=2	P46087	P46087 [722-735]	0	1401.72	14	100	191939	191939	1		High	High	High	2	0.0732	0	1	1	1	701.367	4.07	0.00285	21.6309	0	0.09118	0.224	0.82	21.39
FALSE	High	Unambiguous	GTEVQVDDIK	[K].GTEVQVDDIK.[R]					0.17601	0	0.159	1	2	1	Q9Y230	RuvB-like 2 OS=Homo sapiens OX=9606 GN=RUVBL2 PE=1 SV=3	Q9Y230; B3KNL2	Q9Y230 [418-427]	0	1103.56	10					NoQuanValues	High	High	High	2	0.1399	0	1	1	1	552.281	-2.2	-0.00121	22.2523	0	0.1166	0.159	1.43
FALSE	High	Unambiguous	GVAINMVTEEDK	[K].GVAINMVTEEDK.[R]	1xOxidation [M6]	1xOxidation [M6]	A8K088 1xOxidation [M375]	A8K088 1xOxidation [M375]	0.00628031	0	1.174	1	4	1	A8K088	cDNA FLJ78614, highly similar to Homo sapiens eukaryotic translation initiation factor 4A, isoform 1 (EIF4A1), mRNA OS=Homo sapiens OX=9606 PE=2 SV=1	B4DNH2; A8K7F6; P60842; A8K088	A8K088 [370-381]	0	1321.63	12	100	509081	509081	1		High	High	High	2	0.6444	0	1	1	1	661.316	-4.61	-0.00305	21.4677	0	0.002323	1.174	2.7	21.5
FALSE	High	Unambiguous	HIYYITGETK	[K].HIYYITGETK.[D]					0.0308774	0	0.695	1	7	1	K9JA46	Epididymis luminal secretory protein 52 OS=Homo sapiens OX=9606 GN=EL52 PE=2 SV=1	Q58FG0; K9JA46; Q2VPJ6; Q8TBA7; Q86U12; O75322; Q96HX7	K9JA46 [490-499]	0	1224.63	10					NoQuanValues	High	High	High	2	0.4749	0	1	1	1	612.816	-0.81	-0.00049	24.2695	0	0.01493	0.695	3.39
FALSE	High	Rejected	KDQVERSSTAFHGEIFGTSVPENGHHPK	[K].KDQVERSSTAFHGEIFGTSVPENGHHPK.[K]					0.16588	0	0.178	0	1	1			A0AUZ9		1	3091.5	28					NoQuanValues	High	High	High	3		0.04	5	5	9	1031.17	3.94	0.00406	14.4124	0	0.1084	0.178	0.24
FALSE	High	Unambiguous	KGPAAIQK	[K].KGPAAIQK.[N]					0.183829	0	0.145	1	1	1	P35527	Keratin, type I cytoskeletal 9 OS=Homo sapiens OX=9606 GN=KRT9 PE=1 SV=3	P35527	P35527 [192-199]	1	812.499	8					NoneMonoisotopic	High	High	High	2	0.3609	0	1	1	1	406.754	1.08	0.00044	24.0433	0	0.1228	0.145	2.3
FALSE	High	Unambiguous	GEENLMDAQVK	[K].GEENLMDAQVK.[A]	1xOxidation [M6]	1xOxidation [M6]	P50990 1xOxidation [M276]	P50990 1xOxidation [M276]	0.19196	0	0.131	1	4	1	P50990	T-complex protein 1 subunit theta OS=Homo sapiens OX=9606 GN=CCT8 PE=1 SV=4	H7C4C8; P50990; Q7Z759; Q53HU0	P50990 [271-281]	0	1249.57	11	100	244346	244346	1		High	High	High	2	0.6265	0	1	1	1	625.29	0.22	0.00014	19.261	0	0.1291	0.131	1.66	19.24
FALSE	High	Selected	KKWARPPISMNFEVPFAPSGLK	[K].KKWARPPISMNFEVPFAPSGLK.[V]	1xOxidation [M10]	1xOxidation [M10]	B4DNB9 1xOxidation [M413]	B4DNB9 1xOxidation [M413]	0.187855	0	0.138	1	8	1	B4DNB9	cDNA FLJ53069, highly similar to AP-2 complex subunit mu-1 OS=Homo sapiens OX=9606 PE=2 SV=1	B4DNB9; Q96CW1; B4DJB1; B4DTI4; B4E304; A0A087WY71; B4DFM1; E9PFW3	B4DNB9 [404-425]	2	2516.35	22					NoQuanValues	High	High	High	3	0	0	1	1	3	839.449	-5.8	-0.00486	23.226	0	0.1258	0.138	0.87
FALSE	High	Unambiguous	IAPPETPDSK	[K].IAPPETPDSK.[V]					0.120466	0	0.279	1	2	2	Q9NZI8	Insulin-like growth factor 2 mRNA-binding protein 1 OS=Homo sapiens OX=9606 GN=IGF2BP1 PE=1 SV=2	Q9NZI8; D3DTW3	Q9NZI8 [441-450]	0	1054.54	10	100	850594	850594	1		High	High	High	2	0.525	0	1	1	1	527.775	0.27	0.00014	19.1208	0	0.07399	0.279	1.6	19.15
FALSE	High	Unambiguous	LAVDEEENADNNTK	[K].LAVDEEENADNNTK.[A]					0.0342147	0	0.664	1	3	1	A8K6Q8	cDNA FLJ75881, highly similar to Homo sapiens transferrin receptor (p90, CD71) (TFRC), mRNA OS=Homo sapiens OX=9606 PE=2 SV=1	A8K6Q8; F8WBE5; P02786	A8K6Q8 [40-53]	0	1561.7	14	100	242189	242189	1		High	High	High	2	0.5227	0	1	1	1	781.352	-0.83	-0.00065	19.2127	0	0.01684	0.664	1.76	19.21
FALSE	High	Unambiguous	LCYVALDFEQEMATAASSSSLEK	[K].LCYVALDFEQEMATAASSSSLEK.[S]	1xCarbamidomethyl [C2]	1xCarbamidomethyl [C2]	P60709 1xCarbamidomethyl [C217]	P60709 1xCarbamidomethyl [C217]	0.0286119	0	0.718	1	22	2	P60709	Actin, cytoplasmic 1 OS=Homo sapiens OX=9606 GN=ACTB PE=1 SV=1	G8FSY7; A0A2R8Y793; V9HVZ7; A4UCT3; Q53G99; A0A2R8YEA7; Q6PJ43; Q53GK6; P60709; B4E335; Q8WVW5; Q53G76; B4E3A4; Q96FU6; Q6S8J3; B4DVQ0; A5GZ75; I3L4N8; B4DW52; P63261; B3KWQ3; B7ZAP6	P60709 [216-238]	0	2550.17	23					NoQuanValues	High	High	High	3	0.6792	0	1	1	1	850.732	2.48	0.00211	24.7885	0	0.01364	0.718	2.12
FALSE	High	Unambiguous	IDDVVNTR	[K].IDDVVNTR.[-]					0.0839133	0	0.391	1	5	2	A8K3C3	T-complex protein 1 subunit delta OS=Homo sapiens OX=9606 PE=2 SV=1	P50991; B7Z2Z8; B7Z2F4; B7Z9L0; A8K3C3	A8K3C3 [532-539]	0	931.484	8	100	1.40142e+06	1.40142e+06	1		High	High	High	2	0.4186	0	1	1	1	466.246	1.08	0.0005	21.2041	0	0.04827	0.391	2.15	20.78
FALSE	High	Unambiguous	IEPIPGESPK	[K].IEPIPGESPK.[M]					0.124381	0	0.269	1	5	1	A0A087WUT6	Eukaryotic translation initiation factor 5B OS=Homo sapiens OX=9606 GN=EIF5B PE=1 SV=1	O60841; Q8N5A0; A0A087WUT6; D3DVI5; B3KM86	A0A087WUT6 [1161-1170]	0	1066.58	10					NoQuanValues	High	High	High	2	0.1034	0	1	1	3	533.795	3.92	0.00209	22.881	0	0.07699	0.269	1.45
FALSE	High	Unambiguous	IFDIDEAEEGVK	[K].IFDIDEAEEGVK.[D]					0.0324499	0	0.68	1	2	1	B5BU01	Eukaryotic translation initiation factor 2 beta OS=Homo sapiens OX=9606 GN=EIF2S2 PE=2 SV=1	B5BU01; Q6IBR8	B5BU01 [88-99]	0	1364.66	12					NoQuanValues	High	High	High	2	0.3943	0	1	1	1	682.833	0.9	0.00061	24.3922	0	0.01582	0.68	2.46
FALSE	High	Unambiguous	LFPDTPLALDANK	[K].LFPDTPLALDANK.[K]					0.0265994	0	0.74	1	7	1	F4ZW66	NF110b OS=Homo sapiens OX=9606 PE=2 SV=1	Q12906; F4ZW64; B4DDF3; F4ZW66; B4DFG4; A8K590; F4ZW65	F4ZW66 [592-604]	0	1414.76	13	100	3.60146e+06	3.60146e+06	1		High	High	High	2	0.5837	0	1	1	1	707.884	2.3	0.00163	24.5347	0	0.01254	0.74	2.57	24.53
FALSE	High	Unambiguous	IFVGGLNPEATEEK	[K].IFVGGLNPEATEEK.[I]					0.000841715	0	1.777	1	5	1	Q53F64	Heterogeneous nuclear ribonucleoprotein AB isoform a variant (Fragment) OS=Homo sapiens OX=9606 PE=2 SV=1	D6RBZ0; B4DMY3; D6R9P3; Q53F64; D6RD18	Q53F64 [156-169]	0	1503.77	14					NoQuanValues	High	High	High	2	0.5537	0	1	1	1	752.391	4.31	0.00324	24.2717	0	0.0002226	1.777	3.63
FALSE	High	Unambiguous	LGNTISSLFGGGTTPDAK	[K].LGNTISSLFGGGTTPDAK.[E]					0.000253496	0	2.137	1	12	1	A0A494C039	Hypoxia up-regulated protein 1 OS=Homo sapiens OX=9606 GN=HYOU1 PE=1 SV=1	A0A087WWI4; B7Z2N4; A0A384P5T6; Q6IN67; Q05D91; A0A087X054; A0A494C039; K7EQK2; E9PJ21; B7Z766; B7Z602; B3KXH0	A0A494C039 [577-594]	0	1735.89	18					NoQuanValues	High	High	High	2	0.5305	0	1	1	1	868.449	2.77	0.00241	24.4857	0	5.488e-05	2.137	2.13
FALSE	High	Unambiguous	IGQGYLIK	[K].IGQGYLIK.[D]					0.197355	0.00416698	0.122	1	9	1	P39023	60S ribosomal protein L3 OS=Homo sapiens OX=9606 GN=RPL3 PE=1 SV=2	P39023; Q9BT63; Q96QL0; Q49AJ9; Q9NY85; Q8TBW1; G5E9G0; B5MCW2; B3KS36	P39023 [287-294]	0	891.53	8	100	7.726e+06	7.726e+06	1		High	High	High	2	0.2	0	1	1	1	446.271	5	0.00223	24.3001	0.002647	0.1337	0.122	1.65	24.34
FALSE	High	Unambiguous	LGSTEVASNVPK	[K].LGSTEVASNVPK.[V]					0.0667804	0	0.461	1	3	1	Q9Y5A9	YTH domain-containing family protein 2 OS=Homo sapiens OX=9606 GN=YTHDF2 PE=1 SV=2	S4R3V3; B5BU99; Q9Y5A9	Q9Y5A9 [194-205]	0	1201.64	12	100	473985	473985	1		High	High	High	2	0.5241	0	1	1	1	601.327	4.14	0.00249	20.895	0	0.03689	0.461	1.87	21
FALSE	High	Unambiguous	IKDPDASKPEDWDERAK	[K].IKDPDASKPEDWDERAK.[I]					0.011744	0	0.986	1	5	1	V9HW88	Calreticulin OS=Homo sapiens OX=9606 GN=HEL-S-99n PE=2 SV=1	B4DHR1; Q53G71; B4E2Y9; K7EJB9; V9HW88	V9HW88 [208-224]	2	1999.97	17					NoQuanValues	High	High	High	4	0.6649	0	1	1	1	500.75	2.25	0.00113	24.3326	0	0.004819	0.986	3.76
FALSE	High	Unambiguous	LAADDFRIK	[K].LAADDFRIK.[L]					0.0314972	0	0.689	1	3	1	O76015	Keratin, type I cuticular Ha8 OS=Homo sapiens OX=9606 GN=KRT38 PE=1 SV=3	O76015; Q6A165; O76014	O76015 [184-192]	0	1048.58	9	100	4620012	4620012	1		High	High	High	3	0.3344	0	1	1	1	350.199	3.54	0.00124	24.3639	0	0.01528	0.689	2.99	24.35
FALSE	High	Unambiguous	YIDQEELNK	[K].YIDQEELNK.[T]					0.0391829	0	0.623	2	11	3	K9JA46; A0A024RD80	Epididymis luminal secretory protein 52 OS=Homo sapiens OX=9606 GN=EL52 PE=2 SV=1;Heat shock protein 90kDa alpha (Cytosolic), class B member 1, isoform CRA_a OS=Homo sapiens OX=9606 GN=HSP90AB1 PE=3 SV=1	K9JA46; Q2VPJ6; Q6PK50; Q8TBA7; Q86U12; A0A024RD80; Q58FF8; B4DMA2; B4DGL0; Q14568; O75322	K9JA46 [284-292]; A0A024RD80 [276-284]	0	1151.56	9	100	14213345	14213345	2	NotUnique	High	High	High	2	0.5381	0	1	1	1	576.285	4.57	0.00263	21.6257	0	0.01974	0.623	2.1	21.89
FALSE	High	Unambiguous	GASSPLITVFTDDK	[K].GASSPLITVFTDDK.[G]					0.00213347	0	1.498	1	9	1	A0A087X117	Nodal modulator 1 OS=Homo sapiens OX=9606 GN=NOMO1 PE=1 SV=1	Q1LZN2; Q5JPE7; J3KN36; A0A0G2JN29; Q15155; A0A0G2JP90; A0A087X117; P69849; A0A087WW46	A0A087X117 [822-835]	0	1450.74	14					NoQuanValues	High	High	High	2	0.6962	0	1	1	1	725.876	1.99	0.00144	24.5736	0	0.0006603	1.498	2.6
FALSE	High	Unambiguous	FIDTTSK	[K].FIDTTSK.[F]					0.175463	0	0.16	1	10	2	P39023	60S ribosomal protein L3 OS=Homo sapiens OX=9606 GN=RPL3 PE=1 SV=2	P39023; Q9BT63; Q96QL0; Q49AJ9; Q9NY85; Q8TBW1; B2R7Y3; G5E9G0; Q92901; B3KS36	P39023 [367-373]	0	811.42	7	100	807485	807485	1		High	High	High	2	0.4152	0	1	1	1	406.215	4.28	0.00174	20.8284	0	0.1161	0.16	1.71	21
FALSE	High	Unambiguous	EFEPLLNWMK	[K].EFEPLLNWMK.[D]	1xOxidation [M9]	1xOxidation [M9]	V9HWP2 1xOxidation [M622]	V9HWP2 1xOxidation [M622]	0.0454595	0	0.578	1	5	1	V9HWP2	Epididymis luminal protein 35 OS=Homo sapiens OX=9606 GN=HEL-S-125m PE=2 SV=1	Q58FF2; V9HWP2; B4DHT9; Q5CAQ5; B4DU71	V9HWP2 [614-623]	0	1322.64	10					NoQuanValues	High	High	High	2	0.6588	0	1	1	1	661.828	2.5	0.00165	24.6106	0	0.02353	0.578	2.11
FALSE	High	Unambiguous	EFSPFGTITSAK	[K].EFSPFGTITSAK.[VK]					0.00902852	0	1.065	1	11	1	B3KT93	Polyadenylate-binding protein OS=Homo sapiens OX=9606 PE=2 SV=1	H0YB86; H0YAR2; A0A024R9E2; A0A087WTT1; E7EQV3; B3KT93; B4DQX0; B4DZW4; P11940; H0YAP2; E7ERJ7	B3KT93 [313-324]	0	1284.65	12	100	8305327	8305327	1		High	High	High	2	0.6705	0	1	1	1	642.828	1.5	0.00096	24.4626	0	0.003553	1.065	2.64	24.45
FALSE	High	Unambiguous	EFTAQNLGK	[K].EFTAQNLGK.[L]					0.180441	0	0.151	1	6	1	B3KS98	Eukaryotic translation initiation factor 3 subunit H OS=Homo sapiens OX=9606 GN=EIF3H PE=1 SV=1	Q53HG0; A0A087WZK9; B3KS98; Q53HR0; Q6IB98; Q5BKY2	B3KS98 [346-354]	0	1007.52	9					NoQuanValues	High	High	High	2	0.4877	0	1	1	1	504.263	2.1	0.00106	22.9487	0	0.1201	0.151	1.62
FALSE	High	Unambiguous	EGAFSNFPISEETIK	[K].EGAFSNFPISEETIK.[L]					0.00428151	0	1.289	1	7	1	Q9NR30	Nucleolar RNA helicase 2 OS=Homo sapiens OX=9606 GN=DDX21 PE=1 SV=5	Q9NR30; B4DW97; K0J110; Q9BQ39; Q53FI9; A0A087WVC1; B4DED6	Q9NR30 [185-199]	0	1668.81	15	100	2.27944e+06	2.27944e+06	1		High	High	High	2	0.4714	0	1	1	1	834.911	1.55	0.0013	24.3974	0	0.001486	1.289	2.27	24.41
FALSE	High	Unambiguous	EGETVEPYK	[K].EGETVEPYK.[V]					0.135989	0	0.241	1	3	1	Q08211	ATP-dependent RNA helicase A OS=Homo sapiens OX=9606 GN=DHX9 PE=1 SV=4	Q58F26; Q08211; Q6PJK6	Q08211 [267-275]	0	1051.49	9	100	387599	387599	1		High	High	High	2	0.437	0	1	1	1	526.251	0.07	4e-05	20.0631	0	0.08543	0.241	1.35	20.15
FALSE	High	Selected	EGLELLK	[K].EGLELLK.[T]					0.242594	0.00791019	0.054	1	4	1	P06733	Alpha-enolase OS=Homo sapiens OX=9606 GN=ENO1 PE=1 SV=2	L0R849; E2DRY6; A0A2R8Y6G6; P06733	P06733 [222-228]	0	801.472	7					NoQuanValues	High	High	High	2		0.0207	2	2	4	401.24	0.94	0.00038	24.4212	0.005065	0.1708	0.054	1.42
FALSE	High	Unambiguous	EGLELPEDEEEK	[K].EGLELPEDEEEK.[K]					0.00230347	0	1.475	2	14	1	K9JA46; A0A024RD80	Epididymis luminal secretory protein 52 OS=Homo sapiens OX=9606 GN=EL52 PE=2 SV=1;Heat shock protein 90kDa alpha (Cytosolic), class B member 1, isoform CRA_a OS=Homo sapiens OX=9606 GN=HSP90AB1 PE=3 SV=1	Q58FG0; K9JA46; Q2VPJ6; Q8TBA7; Q86U12; Q9H6X9; A0A024RD80; Q58FF6; B4DMA2; B4DGL0; A8K3W9; Q58FF7; O75322; Q96HX7	K9JA46 [547-558]; A0A024RD80 [539-550]	0	1416.64	12	100	18604712	18604712	1	NotUnique	High	High	High	2	0.6187	0	1	1	1	708.822	-0.63	-0.00045	23.6717	0	0.0007197	1.475	2.99	23.72
FALSE	High	Unambiguous	EGIPPDQQRLIFAGK	[K].EGIPPDQQRLIFAGK.[Q]					0.00096178	0	1.737	1	38	2	A0A2R8Y422	Ubiquitin-like domain-containing protein OS=Homo sapiens OX=9606 PE=4 SV=1	M0R1V7; J3QTR3; F5H388; F5H265; M0R2S1; A0A2R8Y422; F5GXK7; Q3MIH3; L8B196; B2RDW1; M0R1M6; L8B4J3; Q96C32; A8K674; F5GYU3; P0CG47; Q9UFQ0; A0A248RGE3; L8B4I8; L8B4Z6; Q5RKT7; F5H747; B4DV12; L8B4R0; P0CG48; Q5PY61; Q5UGI3; F5H6Q2; Q96H31; Q49A90; J3QS39; L8B4M0; Q96MH4; Q66K58; Q59EM9; F5H2Z3; J3QKN0; F5GZ39	A0A2R8Y422 [34-48]	0	1668.91	15					NoQuanValues	High	High	High	2	0.6883	0	1	1	1	834.961	4.32	0.0036	24.2891	0	0.0002601	1.737	3.69
FALSE	High	Unambiguous	EGIPPQQQRLIYSGK	[K].EGIPPQQQRLIYSGK.[Q]					0.0229103	0	0.785	1	5	2	E9PL57	NEDD8-MDP1 readthrough (Fragment) OS=Homo sapiens OX=9606 GN=NEDD8-MDP1 PE=4 SV=1	E9PL57; F8VSA6; Q15843; E9PS38; S4R3E9	E9PL57 [34-48]	0	1713.93	15	100	24660945	24660945	2		High	High	High	3	0.6469	0	1	1	1	571.982	1.75	0.001	24.1144	0	0.03595	0.468	3.37	24.14
FALSE	High	Unambiguous	ELAAQLNEEAK	[K].ELAAQLNEEAK.[R]					0.0238412	0	0.773	1	1	1	Q9Y5B9	FACT complex subunit SPT16 OS=Homo sapiens OX=9606 GN=SUPT16H PE=1 SV=1	Q9Y5B9	Q9Y5B9 [480-490]	0	1215.62	11	100	1.80932e+06	1.80932e+06	1		High	High	High	2	0.5992	0	1	1	1	608.315	1.47	0.00089	22.7505	0	0.01105	0.773	2.57	22.79
FALSE	High	Unambiguous	ELEEIVQPIISK	[K].ELEEIVQPIISK.[L]					0.00739356	0	1.125	1	1	1	V9HWB4	Epididymis secretory sperm binding protein Li 89n OS=Homo sapiens OX=9606 GN=HEL-S-89n PE=2 SV=1	V9HWB4	V9HWB4 [622-633]	0	1397.79	12	100	16160510	16160510	1		High	High	High	2	0.7627	0	1	1	1	699.4	2.88	0.00201	24.3229	0	0.002805	1.125	3.16	24.69
FALSE	High	Unambiguous	EIETYHNLLEGGQEDFESSGAGK	[K].EIETYHNLLEGGQEDFESSGAGK.[I]					0.000185922	0	2.23	1	2	2	P35527	Keratin, type I cytoskeletal 9 OS=Homo sapiens OX=9606 GN=KRT9 PE=1 SV=3	P35527; K7EQQ3	P35527 [450-472]	0	2510.13	23					NoQuanValues	High	High	High	3	0.7097	0	1	1	1	837.382	-0.47	-0.00039	24.2725	0	0.0148	0.697	4.03
FALSE	High	Unambiguous	GAEAANVTGPGGVPVQGSK	[K].GAEAANVTGPGGVPVQGSK.[Y]					6.90788e-05	0	2.527	1	4	7	H0Y449	Y-box-binding protein 1 (Fragment) OS=Homo sapiens OX=9606 GN=YBX1 PE=1 SV=1	H0Y449; Q6PKI6; Q7KZ24; P67809	H0Y449 [169-187]	0	1695.87	19	100	5.61953e+06	5.61953e+06	3		High	High	High	2	0.8121	0	1	1	1	848.438	1.79	0.00151	19.1305	0	1.205e-05	2.527	4.47	19.37
FALSE	High	Unambiguous	ELGIWEPLAVK	[K].ELGIWEPLAVK.[L]					0.0257317	0	0.75	1	5	1	Q59H77	T-complex protein 1 subunit gamma (Fragment) OS=Homo sapiens OX=9606 PE=2 SV=1	Q59H77; B3KX11; Q2TU64; B4DUR8; P49368	Q59H77 [524-534]	0	1254.71	11					NoQuanValues	High	High	High	2	0.5654	0	1	1	1	627.859	1.58	0.00099	24.7373	0	0.01205	0.75	2.37
FALSE	High	Unambiguous	EITALAPSTMK	[K].EITALAPSTMK.[I]					0.0937008	0	0.357	1	32	1	P60709	Actin, cytoplasmic 1 OS=Homo sapiens OX=9606 GN=ACTB PE=1 SV=1	Q9UE89; P63267; A0A2R8YFE2; A4UCT3; Q53G99; A8K3K1; Q6PJ43; B7Z6P1; Q53GK6; B3KPP5; A6NL76; P60709; B4E335; Q8WVW5; Q53G76; Q96DE1; B3KUD3; B4E3A4; Q96FU6; F1BXA6; D2JYH4; B4DVQ0; P68133; B4DUI8; A5GZ75; B4DW52; P68032; P63261; Q13707; Q7Z7J6; B3KWQ3; B7ZAP6	P60709 [316-326]	0	1161.62	11	100	6.37021e+06	6.37021e+06	1		High	High	High	2	0.6416	0	1	1	1	581.312	-1.2	-0.0007	24.0316	0	0.05494	0.357	2.79	24.05
FALSE	High	Unambiguous	EITALAPSTMK	[K].EITALAPSTMK.[I]	1xOxidation [M10]	1xOxidation [M10]	P60709 1xOxidation [M325]	P60709 1xOxidation [M325]	0.036314	0	0.646	1	32	1	P60709	Actin, cytoplasmic 1 OS=Homo sapiens OX=9606 GN=ACTB PE=1 SV=1	Q9UE89; P63267; A0A2R8YFE2; A4UCT3; Q53G99; A8K3K1; Q6PJ43; B7Z6P1; Q53GK6; B3KPP5; A6NL76; P60709; B4E335; Q8WVW5; Q53G76; Q96DE1; B3KUD3; B4E3A4; Q96FU6; F1BXA6; D2JYH4; B4DVQ0; P68133; B4DUI8; A5GZ75; B4DW52; P68032; P63261; Q13707; Q7Z7J6; B3KWQ3; B7ZAP6	P60709 [316-326]	0	1177.61	11	100	24324040	24324040	1		High	High	High	2	0.4805	0	1	1	1	589.311	0.85	0.0005	22.7918	0	0.01801	0.646	2.31	22.95
FALSE	High	Unambiguous	ELWFSDDPNVTK	[K].ELWFSDDPNVTK.[T]					0.023605	0	0.776	1	3	1	O95831	Apoptosis-inducing factor 1, mitochondrial OS=Homo sapiens OX=9606 GN=AIFM1 PE=1 SV=1	Q5RZA0; O95831; Q5RZ99	O95831 [178-189]	0	1450.68	12					NoQuanValues	High	High	High	2	0.6749	0	1	1	1	725.848	2.93	0.00212	24.5101	0	0.01091	0.776	2.43
FALSE	High	Unambiguous	ENAGEDPGLARQAPK	[K].ENAGEDPGLARQAPK.[P]					0.00309894	0	1.386	1	1	1	P81605	Dermcidin OS=Homo sapiens OX=9606 GN=DCD PE=1 SV=2	P81605	P81605 [43-57]	0	1552.77	15					NoneMonoisotopic	High	High	High	3	0.6596	0	1	1	1	518.262	0.78	0.0004	23.9637	0	0.001019	1.386	3.79
FALSE	High	Unambiguous	ERSGVSLAALK	[K].ERSGVSLAALK.[K]					0.0895441	0	0.371	1	6	1	P16402	Histone H1.3 OS=Homo sapiens OX=9606 GN=H1-3 PE=1 SV=2	Q4VB24; B2R984; P16402; A3R0T8; P16403; A3R0T7	P16402 [54-64]	0	1130.65	11					NoQuanValues	High	High	High	3	0.408	0	1	1	1	377.556	1.54	0.00058	24.2661	0	0.05219	0.371	2.99
FALSE	High	Unambiguous	ESEAVEWQQK	[K].ESEAVEWQQK.[A]					0.140821	0	0.23	1	2	1	P26038	Moesin OS=Homo sapiens OX=9606 GN=MSN PE=1 SV=3	B7Z4C7; P26038	P26038 [439-448]	0	1233.57	10					NoQuanValues	High	High	High	2	0.4737	0	1	1	1	617.291	-0.18	-0.00011	22.2283	0	0.08912	0.23	1.33
FALSE	High	Unambiguous	ETAEAYLGK	[K].ETAEAYLGK.[K]					0.0812277	0	0.401	1	2	2	V9HWB4	Epididymis secretory sperm binding protein Li 89n OS=Homo sapiens OX=9606 GN=HEL-S-89n PE=2 SV=1	V9HWB4; B4DEF7	V9HWB4 [155-163]	0	981.489	9	100	11246692	11246692	1		High	High	High	2	0.3636	0	1	1	1	491.249	2.06	0.00101	22.6141	0	0.04648	0.401	2.31	22.93
FALSE	High	Unambiguous	ETEGDVTSVK	[K].ETEGDVTSVK.[D]					0.173291	0	0.164	1	3	1	P50990	T-complex protein 1 subunit theta OS=Homo sapiens OX=9606 GN=CCT8 PE=1 SV=4	P50990; Q7Z759; Q53HU0	P50990 [226-235]	0	1064.51	10	100	287319	287319	1		High	High	High	2	0.3906	0	1	1	1	532.76	1.89	0.00101	17.6474	0	0.1143	0.164	1.28	17.69
FALSE	High	Unambiguous	EVDEQMLNVQNK	[K].EVDEQMLNVQNK.[NS]	1xOxidation [M6]	1xOxidation [M6]	B4DY90 1xOxidation [M350]	B4DY90 1xOxidation [M350]	0.00522894	0	1.229	1	31	3	B4DY90	Tubulin beta chain OS=Homo sapiens OX=9606 PE=2 SV=1	B4DMJ5; Q8N6N5; B4DMU8; Q6P602; Q13885; Q6LC01; Q96B85; B4E052; Q1KSF8; B4DQN9; Q5ST81; B4DXZ5; B4DY90; Q8IWP6; B7ZAF0; A4UCT2; B2R6L0; O43209; B7Z4N1; Q96HX0; Q8IZ29; Q9BUU9; Q9UGA2; Q5JP53; A0A384NYT8; P07437; B3KML9; P68371; B7ZAK1; Q9BVA1; A0A024QZU2	B4DY90 [345-356]	0	1462.68	12	100	928070	928070	1		High	High	High	2	0.65	0	1	1	1	731.847	1.76	0.00129	19.3909	0	0.009462	0.813	2.4	19.22
FALSE	High	Unambiguous	EVSTYIK	[K-].EVSTYIK.[K]					0.247719	0.00791019	0.047	1	34	1	Q53G85	Elongation factor 1-alpha (Fragment) OS=Homo sapiens OX=9606 PE=2 SV=1	Q53HQ7; A0A4D5RA52; Q53HR1; Q6IPT9; Q9H2I7; A9X7H1; Q53GA1; Q96RE1; A0A4D5RAF1; A8K9C4; A0A087WVQ9; A0A4D5RAR2; B4DV42; Q53G89; Q6P4C9; A0A4D5RAE2; A0A4D5RA61; Q53HM9; Q53G85; Q16577; Q6IPS9; A0A4D5RBI9; A0A4D5RBG5; B4E2C5; Q6IPN6; A0A4D5RAC9; Q504Z0; A0A087WV01; A0A4D5RA98; Q53HR5; Q5VTE0; Q8IUB0; A0A4D5RAC7; A0A4D5RA76	Q53G85 [173-179]	0	839.451	7	100	20065128	20065128	1		High	High	High	2	0.2109	0	1	1	1	420.229	-0.72	-0.0003	23.2083	0.005065	0.1756	0.047	1.47	23.06
FALSE	High	Unambiguous	EYQELMNVK	[K].EYQELMNVK.[L]	1xOxidation [M6]	1xOxidation [M6]	B2R853 1xOxidation [M452]	B2R853 1xOxidation [M452]	0.236137	0.00791019	0.063	1	10	1	B2R853	cDNA, FLJ93744, highly similar to Homo sapiens keratin 6E (KRT6E), mRNA OS=Homo sapiens OX=9606 PE=2 SV=1	B2R853; P04259; A0A0S2Z428; B4DKV4; P48668; B4DRY0; B4DWU6; A8K2I0; B4DRR0; B4DRU6	B2R853 [447-455]	0	1169.55	9	100	624762	624762	1		High	High	High	2	0.5569	0	1	1	1	585.282	5.75	0.00336	21.6147	0.005065	0.1657	0.063	1.67	21.79
FALSE	High	Unambiguous	FGDPVVQSDMK	[K].FGDPVVQSDMK.[H]	1xOxidation [M10]	1xOxidation [M10]	Q59EJ3 1xOxidation [M155]	Q59EJ3 1xOxidation [M155]	0.00367305	0	1.335	1	8	2	Q59EJ3	Heat shock 70kDa protein 1A variant (Fragment) OS=Homo sapiens OX=9606 PE=2 SV=1	B4DNX1; A0A0G2JIW1; B4DFN9; B4DNT8; A8K5I0; B4E388; A0A1U9X7W4; Q59EJ3	Q59EJ3 [146-156]	0	1238.57	11	100	3538843	3538843	1		High	High	High	2	0.7752	0	1	1	1	619.79	1.2	0.00075	22.5034	0	0.001244	1.335	2.98	22.82
FALSE	High	Unambiguous	EILNNHGK	[K].EILNNHGK.[S]					0.180441	0	0.151	1	1	1	Q8N884	Cyclic GMP-AMP synthase OS=Homo sapiens OX=9606 GN=CGAS PE=1 SV=2	Q8N884	Q8N884 [385-392]	0	924.49	8					NoQuanValues	High	High	High	2	0.3619	0	1	1	1	462.749	0.5	0.00023	24.1937	0	0.1197	0.151	2.1
FALSE	High	Unambiguous	YSLEPVAVELK	[K].YSLEPVAVELK.[S]					0.0354829	0	0.653	1	1	1	V9HWF4	Phosphoglycerate kinase OS=Homo sapiens OX=9606 GN=HEL-S-68p PE=2 SV=1	V9HWF4	V9HWF4 [76-86]	0	1247.69	11					NoQuanValues	High	High	High	2	0.6699	0	1	1	1	624.348	0.67	0.00042	24.3931	0	0.01753	0.653	3.09

## Sheet: Mouse1
Checked	Confidence	PSM Ambiguity	Sequence	Annotated Sequence	Modifications	Modifications (all possible sites)	Modifications in Master Proteins	Modifications in Master Proteins (all Sites)	Qvality PEP	Qvality q-value	SVM_Score	# Protein Groups	# Proteins	# PSMs	Master Protein Accessions	Master Protein Descriptions	Protein Accessions	Positions in Master Proteins	# Missed Cleavages	Theo. MH+ [Da]	Sequence Length	Abundances (Scaled): F1: Sample	Abundances (Normalized): F1: Sample	Abundance: F1: Sample	Abundances Count: F1: Sample	Quan Info	Found in Sample: [S1] F1: Sample	Found in Sample Group: [S1] F1: Sample	Confidence (by Search Engine): Sequest HT	Charge (by Search Engine): Sequest HT	DeltaScore (by Search Engine): Sequest HT	DeltaCn (by Search Engine): Sequest HT	Rank (by Search Engine): Sequest HT	Search Engine Rank (by Search Engine): Sequest HT	Concatenated Rank (by Search Engine): Sequest HT	m/z [Da] (by Search Engine): Sequest HT	DeltaM [ppm] (by Search Engine): Sequest HT	Deltam/z [Da] (by Search Engine): Sequest HT	RT [min] (by Search Engine): Sequest HT	Percolator q-Value (by Search Engine): Sequest HT	Percolator PEP (by Search Engine): Sequest HT	Percolator SVMScore (by Search Engine): Sequest HT	XCorr (by Search Engine): Sequest HT	Top Apex RT [min]
FALSE	High	Unambiguous	AADIDQEVK	[K].AADIDQEVK.[E]					0.0544874	0	0.578	1	2	2	Q6ZQ38	Cullin-associated NEDD8-dissociated protein 1 OS=Mus musculus OX=10090 GN=Cand1 PE=1 SV=2	Q3UMI9; Q6ZQ38	Q6ZQ38 [578-586]	0	988.495	9					NoQuanValues	High	High	High	2	0.5775	0	1	1	1	494.752	1.9	0.00094	19.9876	0	0.02764	0.578	2.13
FALSE	High	Unambiguous	NTQPIMDTDGSYFVYSK	[K].NTQPIMDTDGSYFVYSK.[L]	1xOxidation [M6]	1xOxidation [M6]	I6L985 1xOxidation [M420]	I6L985 1xOxidation [M420]	2.35533e-05	0	3.018	1	8	23	I6L985	Igh protein OS=Mus musculus OX=10090 GN=Igh PE=1 SV=1	A0A4U9FFL2; U5LP42; A0A0C6E3V3; A0A0A6YWR2; A0A075B5P4; I6L985; A0A0M4KM70; A0A0B6VMB2	I6L985 [415-431]	0	1981.88	17	100	2.47125e+09	2.47125e+09	12		High	High	High	2	0.694	0	1	1	1	991.449	2.54	0.00252	26.0279	0	1.236e-05	2.583	4.15	23.86
FALSE	High	Unambiguous	PFLFDTK	[K].PFLFDTK.[P]					0.124119	0	0.313	1	2	1	Q3TXE5	Uncharacterized protein OS=Mus musculus OX=10090 GN=Canx PE=2 SV=1	Q3TXE5; Q5SUC3	Q3TXE5 [139-145]	0	867.461	7	100	3.84514e+06	3.84514e+06	1		High	High	High	2	0.5745	0	1	1	1	434.235	2.28	0.00099	24.5424	0	0.07537	0.313	1.88	24.53
FALSE	High	Unambiguous	PSYAFGSVGK	[K].PSYAFGSVGK.[E]					0.088165	0	0.424	1	3	1	P30416	Peptidyl-prolyl cis-trans isomerase FKBP4 OS=Mus musculus OX=10090 GN=Fkbp4 PE=1 SV=5	F7CAT1; P30416; F6S2D5	P30416 [223-232]	0	1012.51	10	100	5492368	5492368	1		High	High	High	2	0.3707	0	1	1	1	506.76	2.4	0.00122	24.0354	0	0.04975	0.424	2.32	24.02
FALSE	High	Unambiguous	QDAQSLHGDIPQK	[K].QDAQSLHGDIPQK.[Q]					0.0502103	0	0.604	1	5	1	Q3ULC7	Uncharacterized protein OS=Mus musculus OX=10090 GN=Ddx21 PE=2 SV=1	Q8K2L4; Q6PCP0; Q9JIK5; Q3ULC7; Q9CWZ5	Q3ULC7 [534-546]	0	1436.71	13					NoQuanValues	High	High	High	2	0.5037	0	1	1	1	718.862	2.45	0.00176	23.9781	0	0.02504	0.604	2.68
FALSE	High	Unambiguous	QIALGTSK	[K].QIALGTSK.[L]					0.280029	0.00433721	0.037	1	3	1	Q04750	DNA topoisomerase 1 OS=Mus musculus OX=10090 GN=Top1 PE=1 SV=2	Q6LBJ1; Q04750; Q3TSR2	Q04750 [715-722]	0	817.478	8	100	344238	344238	1		High	High	High	2	0.3087	0	1	1	1	409.243	2.36	0.00096	21.7126	0.002389	0.2054	0.037	1.49	21.78
FALSE	High	Unambiguous	QLAPIWDK	[K].QLAPIWDK.[L]					0.17676	0.00433721	0.196	1	13	1	P09103	Protein disulfide-isomerase OS=Mus musculus OX=10090 GN=P4hb PE=1 SV=2	P09103; Q3URP6; Q3TWE3; Q3U738; Q3TIM0; Q3TF72; Q3UBY9; Q3UDR2; Q3THC3; E9Q8G8; Q3UA23; Q3TIQ5; Q3UJA8	P09103 [404-411]	0	970.536	8	100	5062885	5062885	1		High	High	High	2	0.5135	0	1	1	1	485.773	3.51	0.0017	24.3846	0.002389	0.1162	0.196	1.85	24.35
FALSE	High	Unambiguous	QLIVGVNK	[K].QLIVGVNK.[M]					0.161587	0.00433721	0.226	1	7	1	P10126	Elongation factor 1-alpha 1 OS=Mus musculus OX=10090 GN=Eef1a1 PE=1 SV=3	D3YZ68; P10126; Q3UZQ3; P62631; Q3UA81; Q3TII3; D3Z3I8	P10126 [147-154]	0	870.541	8	100	54210144	54210144	1		High	High	High	2	0.3938	0	1	1	1	435.774	-0.53	-0.00023	23.8922	0.002389	0.1043	0.226	1.93	23.99
FALSE	High	Unambiguous	RTNAENEFVTIK	[K].RTNAENEFVTIK.[K]					0.0406564	0	0.671	1	1	2	P04104	Keratin, type II cytoskeletal 1 OS=Mus musculus OX=10090 GN=Krt1 PE=1 SV=4	P04104	P04104 [285-296]	0	1421.74	12	100	84976280	84976280	1		High	High	High	3	0.6756	0	1	1	1	474.584	0.26	0.00012	24.2019	0	0.02843	0.571	3.73	24.22
FALSE	High	Unambiguous	RTNAENEFVTIKK	[K].RTNAENEFVTIKK.[D]					0.0220138	0	0.865	1	1	1	P04104	Keratin, type II cytoskeletal 1 OS=Mus musculus OX=10090 GN=Krt1 PE=1 SV=4	P04104	P04104 [285-297]	1	1549.83	13					NoQuanValues	High	High	High	3	0.7512	0	1	1	1	517.284	3.04	0.00157	24.23	0	0.009201	0.865	4.22
FALSE	High	Unambiguous	SAAQAAAQTNSNAAGK	[K].SAAQAAAQTNSNAAGK.[Q]					0.0110627	0	1.082	1	9	3	Q9CY58	Plasminogen activator inhibitor 1 RNA-binding protein OS=Mus musculus OX=10090 GN=Serbp1 PE=1 SV=2	A0A0N4SUQ1; A0A0N4SV32; Q3UEI6; A0A0N4SUN8; A0A0N4SWH2; Q3V274; Q3UJK2; Q9CY58; Q3UMP4	Q9CY58 [53-68]	0	1460.71	16	100	856680	856680	3		High	High	High	2	0.7877	0	1	1	1	730.86	3.24	0.00237	13.2698	0.002389	0.1078	0.217	1.79	13.19
FALSE	High	Unambiguous	NSTSTKK	[K].NSTSTKK.[T]	1xGG [K6]	1xGG [K6]	Q3U1T8 1xGG [K41]	Q3U1T8 1xGG [K41]	0.275379	0.00433721	0.043	1	2	1	Q3U1T8	Uncharacterized protein OS=Mus musculus OX=10090 GN=Cd52 PE=2 SV=1	Q64389; Q3U1T8	Q3U1T8 [36-42]	1	879.453	7	100	913969	913969	1		High	High	High	2	0.1284	0	1	1	1	440.234	8.48	0.00373	14.26	0.002389	0.2013	0.043	1.48	14.02
FALSE	High	Unambiguous	SAVEDEGLK	[K].SAVEDEGLK.[G]					0.0151924	0	0.982	1	6	4	P17879	Heat shock 70 kDa protein 1B OS=Mus musculus OX=10090 GN=Hspa1b PE=1 SV=3	O88688; Q61696; Q3TAI8; A1E2B8; P17879; Q61698	P17879 [551-559]	0	947.468	9	100	1.18077e+07	1.18077e+07	2		High	High	High	2	0.668	0	1	1	1	474.239	1.85	0.00088	20.2229	0	0.005875	0.982	2.5	20.19
FALSE	High	Unambiguous	SEMEVQDAELK	[K].SEMEVQDAELK.[A]	1xOxidation [M3]	1xOxidation [M3]	Q3TGU7 1xOxidation [M347]	Q3TGU7 1xOxidation [M347]	0.00285028	0	1.509	1	3	1	Q3TGU7	Peptidase_M24 domain-containing protein OS=Mus musculus OX=10090 GN=Pa2g4 PE=1 SV=1	Q3TGU7; Q05BN2; Q3UMW2	Q3TGU7 [345-355]	0	1294.58	11	100	421940	421940	1		High	High	High	2	0.5244	0	1	1	1	647.796	0.51	0.00033	19.6425	0	0.0007727	1.509	2.46	19.86
FALSE	High	Unambiguous	SGDAAIVDMVPGK	[K].SGDAAIVDMVPGK.[P]	1xOxidation [M9]	1xOxidation [M9]	P10126 1xOxidation [M404]	P10126 1xOxidation [M404]	0.00306641	0	1.486	1	5	2	P10126	Elongation factor 1-alpha 1 OS=Mus musculus OX=10090 GN=Eef1a1 PE=1 SV=3	P10126; Q3UZQ3; Q4FZE5; Q3UA81; Q3TII3	P10126 [396-408]	0	1275.62	13	100	586658	586658	1		High	High	High	2	0.7651	0	1	1	1	638.318	3.06	0.00195	22.1163	0	0.0008418	1.486	2.81	22.18
FALSE	High	Unambiguous	SGTSEFLNK	[K].SGTSEFLNK.[M]					0.0492713	0	0.61	1	4	1	P08113	Endoplasmin OS=Mus musculus OX=10090 GN=Hsp90b1 PE=1 SV=2	Q3UBU0; Q91V38; Q8C2R2; P08113	P08113 [169-177]	0	982.484	9					NoneMonoisotopic	High	High	High	2	0.6552	0	1	1	1	491.746	1.17	0.00058	23.567	0	0.02442	0.61	2.61
FALSE	High	Unambiguous	SGVGNIFIK	[K].SGVGNIFIK.[N]					0.0380498	0	0.692	1	7	1	P29341	Polyadenylate-binding protein 1 OS=Mus musculus OX=10090 GN=Pabpc1 PE=1 SV=2	P29341; A0A2I3BR37; Q3U8U8; Q8C7D3; Q921B8; Q8BN32; Q9DBE3	P29341 [96-104]	0	934.536	9	100	20928782	20928782	1		High	High	High	2	0.5774	0	1	1	1	467.773	3.12	0.00146	24.3255	0	0.01787	0.692	2.65	24.43
FALSE	High	Unambiguous	SIENETLNK	[K].SIENETLNK.[E]					0.0390227	0	0.684	1	7	10	Q3THB0	RRM domain-containing protein OS=Mus musculus OX=10090 GN=Eif4b PE=2 SV=1	Q3TLQ9; Q922K6; Q3TDD8; Q8BGD9; Q3TSY9; Q3UGC0; Q3THB0	Q3THB0 [445-453]	0	1047.53	9	100	24763853	24763853	3		High	High	High	2	0	0	1	1	1	524.271	3.48	0.00182	21.9905	0	0.07458	0.316	2.06	21.27
FALSE	High	Unambiguous	SIYYITGESK	[K].SIYYITGESK.[E]					0.0335343	0	0.732	1	4	1	Q71LX8	Heat shock protein 84b OS=Mus musculus OX=10090 GN=Hsp90ab1 PE=1 SV=1	Q811H6; Q80YC2; Q71LX8; E9Q0C3	Q71LX8 [482-491]	0	1160.58	10	100	14655515	14655515	1		High	High	High	2	0.6853	0	1	1	1	580.796	1.19	0.00069	24.0559	0	0.01534	0.732	2.32	24.08
FALSE	High	Unambiguous	SSIDSEPALVLGPLK	[K].SSIDSEPALVLGPLK.[S]					0.12261	0	0.317	1	1	1	Q6GQT9	Nodal modulator 1 OS=Mus musculus OX=10090 GN=Nomo1 PE=1 SV=1	Q6GQT9	Q6GQT9 [678-692]	0	1525.85	15					NoQuanValues	High	High	High	2	0.6174	0	1	1	1	763.435	9.93	0.00758	24.4102	0	0.07443	0.317	1.49
FALSE	High	Unambiguous	STCIYGGAPK	[K].STCIYGGAPK.[G]	1xCarbamidomethyl [C3]	1xCarbamidomethyl [C3]	Q3V0Z8 1xCarbamidomethyl [C275]; Q3U741 1xCarbamidomethyl [C198]	Q3V0Z8 1xCarbamidomethyl [C275]; Q3U741 1xCarbamidomethyl [C198]	0.212869	0.00433721	0.133	2	10	1	Q3V0Z8; Q3U741	Uncharacterized protein (Fragment) OS=Mus musculus OX=10090 GN=Ddx5 PE=2 SV=1;Probable ATP-dependent RNA helicase DDX17 OS=Mus musculus OX=10090 GN=Ddx17 PE=1 SV=1	Q3UXW3; Q5U222; Q3TU25; Q3V0Z8; Q501J6; Q3U741; A1L333; S4R1I6; Q61656; Q8BTS0	Q3V0Z8 [273-282]; Q3U741 [196-205]	0	1053.5	10					NotUnique	High	High	High	2	0.6368	0	1	1	1	527.257	2.88	0.00152	20.7889	0.002389	0.1461	0.133	1.9
FALSE	High	Unambiguous	STFVLDEFK	[K].STFVLDEFK.[R]					0.0635431	0	0.529	1	2	1	Q9D8N0	Elongation factor 1-gamma OS=Mus musculus OX=10090 GN=Eef1g PE=1 SV=3	Q8R1N8; Q9D8N0	Q9D8N0 [286-294]	0	1085.55	9	100	10183525	10183525	1		High	High	High	2	0.7397	0	1	1	1	543.281	3.57	0.00194	24.4272	0	0.03334	0.529	2.19	24.44
FALSE	High	Unambiguous	STLTDSLVCK	[K].STLTDSLVCK.[A]	1xCarbamidomethyl [C9]	1xCarbamidomethyl [C9]	P58252 1xCarbamidomethyl [C41]	P58252 1xCarbamidomethyl [C41]	0.029179	0	0.776	1	15	1	P58252	Elongation factor 2 OS=Mus musculus OX=10090 GN=Eef2 PE=1 SV=2	Q3UMI7; Q8C153; P58252; Q3TW58; Q3UDC8; Q3TJZ1; Q3UBL9; Q8BMA8; Q6P9L9; Q3UZ14; Q3TK17; Q3TLB1; Q3TWX1; Q3TX47; O89069	P58252 [33-42]	0	1123.57	10	100	8555095	8555095	1		High	High	High	2	0.7071	0	1	1	1	562.287	0.42	0.00023	23.9314	0	0.01296	0.776	2.8	23.96
FALSE	High	Unambiguous	SCNCLLLK	[K].SCNCLLLK.[V]	2xCarbamidomethyl [C2; C4]	2xCarbamidomethyl [C2; C4]	Q5FW97 2xCarbamidomethyl [C337; C339]	Q5FW97 2xCarbamidomethyl [C337; C339]	0.106136	0	0.364	1	2	1	Q5FW97	Enolase 1, alpha non-neuron OS=Mus musculus OX=10090 GN=EG433182 PE=1 SV=1	Q5FW97; Q6PHC1	Q5FW97 [336-343]	0	1007.5	8	100	5.86578e+06	5.86578e+06	1		High	High	High	2	0.5355	0	1	1	1	504.254	-0.28	-0.00014	24.0946	0	0.06227	0.364	2.11	24.13
FALSE	High	Unambiguous	NSQGEEVAQRSTVFK	[K].NSQGEEVAQRSTVFK.[T]					0.1568	0	0.236	1	1	1	P14733	Lamin-B1 OS=Mus musculus OX=10090 GN=Lmnb1 PE=1 SV=3	P14733	P14733 [534-548]	0	1679.83	15					NoQuanValues	High	High	High	2	0.3484	0	1	1	1	840.42	-1.36	-0.00115	24.1546	0	0.1004	0.236	1.55
FALSE	High	Unambiguous	NQVAMNPTNTVFDAK	[K].NQVAMNPTNTVFDAK.[R]	1xOxidation [M5]	1xOxidation [M5]	P63017 1xOxidation [M61]	P63017 1xOxidation [M61]	0.00247833	0	1.553	1	14	1	P63017	Heat shock cognate 71 kDa protein OS=Mus musculus OX=10090 GN=Hspa8 PE=1 SV=1	Q3TRH3; Q3UDS0; Q3TEK2; Q3U9L2; D3Z5E2; Q3TH56; Q3TZJ3; P63017; Q3TQ13; Q3TB63; Q504P4; Q3ULM1; Q3UBA6; Q3TF16	P63017 [57-71]	0	1665.79	15					NoQuanValues	High	High	High	2	0.7922	0	1	1	1	833.4	1.02	0.00085	23.2397	0	0.0006518	1.553	2.31
FALSE	High	Unambiguous	NQVAMNPQNTVFDAK	[K].NQVAMNPQNTVFDAK.[R]	1xOxidation [M5]	1xOxidation [M5]	B2CSK2 1xOxidation [M63]	B2CSK2 1xOxidation [M63]	0.138934	0	0.276	1	3	1	B2CSK2	Heat shock protein 1-like protein OS=Mus musculus OX=10090 PE=3 SV=1	Q9R2A1; P16627; B2CSK2	B2CSK2 [59-73]	0	1692.8	15					NoQuanValues	High	High	High	2	0.6514	0	1	1	1	846.906	2.14	0.00181	23.6136	0	0.08646	0.276	1.75
FALSE	High	Unambiguous	IRYESLTDPSK	[K].IRYESLTDPSK.[L]					0.101027	0	0.38	2	14	2	P07901; Q71LX8	Heat shock protein HSP 90-alpha OS=Mus musculus OX=10090 GN=Hsp90aa1 PE=1 SV=4;Heat shock protein 84b OS=Mus musculus OX=10090 GN=Hsp90ab1 PE=1 SV=1	Q3TKB9; P07901; B7ZC50; Q3TKA2; Q3UIF3; A0PJ91; B7ZC49; Q8C2A9; Q71LX8; D3Z1R1; A2A6A2; E9PX27; Q3TKG0; Q8C5U3	P07901 [59-69]; Q71LX8 [54-64]	0	1308.68	11	100	14465378	14465378	1	NotUnique	High	High	High	3	0.4895	0	1	1	1	436.898	0.75	0.00033	24.1985	0.002389	0.1558	0.115	2.39	24.21
FALSE	High	Unambiguous	ISAPNEFDVMFK	[K].ISAPNEFDVMFK.[L]	1xOxidation [M10]	1xOxidation [M10]	Q8C6L5 1xOxidation [M215]	Q8C6L5 1xOxidation [M215]	0.00357168	0	1.438	1	6	1	Q8C6L5	Cyclic GMP-AMP synthase OS=Mus musculus OX=10090 GN=Cgas PE=1 SV=1	Q8C6L5; D3Z5R0; F6ZBV6; Q8BSY1; Q05BI9; Q8BNZ9	Q8C6L5 [206-217]	0	1413.67	12					NoQuanValues	High	High	High	2	0.747	0	1	1	1	707.342	3.49	0.00246	24.2327	0	0.001014	1.438	3.28
FALSE	High	Unambiguous	LSASILEK	[K].LSASILEK.[E]					0.289514	0.00433721	0.025	1	1	1	Q9D853	EEF1A lysine methyltransferase 2 OS=Mus musculus OX=10090 GN=Eef1akmt2 PE=1 SV=1	Q9D853	Q9D853 [117-124]	0	860.509	8	100	8195585	8195585	1		High	High	High	2	0.3867	0	1	1	1	430.758	0.87	0.00037	24.1403	0.002389	0.2138	0.025	1.81	24.13
FALSE	High	Unambiguous	LSDGVAVLK	[K].LSDGVAVLK.[V]					0.0253859	0	0.82	1	1	1	P63038	60 kDa heat shock protein, mitochondrial OS=Mus musculus OX=10090 GN=Hspd1 PE=1 SV=1	P63038	P63038 [397-405]	0	901.535	9	100	28061196	28061196	1		High	High	High	2	0.4076	0	1	1	1	451.272	1.1	0.0005	24.0905	0	0.01093	0.82	2.38	24.1
FALSE	High	Unambiguous	ISDSEGFK	[K].ISDSEGFK.[A]					0.134774	0	0.286	1	2	3	Q8VIJ6	Splicing factor, proline- and glutamine-rich OS=Mus musculus OX=10090 GN=Sfpq PE=1 SV=1	Q8VIJ6; Q3TZL2	Q8VIJ6 [264-271]	0	882.42	8	100	3.15852e+06	3.15852e+06	2		High	High	High	2	0.713	0	1	1	1	441.716	4.77	0.0021	21.6657	0	0.08836	0.271	2.16	21.56
FALSE	High	Unambiguous	ISSDLDGHPVPK	[K].ISSDLDGHPVPK.[Q]					0.0976523	0	0.391	1	2	1	P40142	Transketolase OS=Mus musculus OX=10090 GN=Tkt PE=1 SV=1	A0A286YE28; P40142	P40142 [103-114]	0	1264.65	12					NoQuanValues	High	High	High	3	0.5786	0	1	1	1	422.223	2.06	0.00087	24.174	0	0.05621	0.391	2.99
FALSE	High	Unambiguous	ISVVSATK	[K].ISVVSATK.[G]					0.294349	0.00433721	0.019	1	7	2	Q9JIX8	Apoptotic chromatin condensation inducer in the nucleus OS=Mus musculus OX=10090 GN=Acin1 PE=1 SV=3	Q7TSL7; Q9JIX8; B8JJ90; B8JJ91; F6RJ39; Q05D19; Q80TU6	Q9JIX8 [824-831]	0	804.483	8	100	589637	589637	1		High	High	High	2	0.2038	0	1	1	1	402.746	3.02	0.00121	21.7699	0.002389	0.2181	0.019	1.57	21.53
FALSE	High	Unambiguous	LTQDQDVDVK	[K].LTQDQDVDVK.[Y]					0.163049	0.00433721	0.223	1	3	1	Q76MZ3	Serine/threonine-protein phosphatase 2A 65 kDa regulatory subunit A alpha isoform OS=Mus musculus OX=10090 GN=Ppp2r1a PE=1 SV=3	Q7TMX2; Q8C2E1; Q76MZ3	Q76MZ3 [567-576]	0	1160.58	10					NoQuanValues	High	High	High	2	0.547	0	1	1	1	580.795	2.87	0.00167	19.1009	0.002389	0.1054	0.223	1.17
FALSE	High	Unambiguous	IVPRDCGCK	[K].IVPRDCGCK.[P]	2xCarbamidomethyl [C6; C8]	2xCarbamidomethyl [C6; C8]	I6L985 2xCarbamidomethyl [C247; C249]	I6L985 2xCarbamidomethyl [C247; C249]	0.028995	0	0.778	1	11	1	I6L985	Igh protein OS=Mus musculus OX=10090 GN=Igh PE=1 SV=1	A0A4U9FFL2; P01869; U5LP42; P01868; Q99LC4; A0A0C6E3V3; A0A0A6YWR2; A0A075B5P4; I6L985; A0A0M4KM70; A0A0B6VMB2	I6L985 [242-250]	0	1104.53	9	100	21088134	21088134	1		High	High	High	2	0.5052	0	1	1	1	552.768	0.33	0.00018	24.0973	0	0.01285	0.778	1.92	24.14
FALSE	High	Unambiguous	MDGIVPDIAVGTK	[-].MDGIVPDIAVGTK.[R]	1xAcetyl [N-Term]	1xAcetyl [N-Term]	Q3U5I2 1xAcetyl [N-Term]	Q3U5I2 1xAcetyl [N-Term]	0.000688507	0	1.956	1	16	1	Q3U5I2	Uncharacterized protein OS=Mus musculus OX=10090 GN=Ptbp1 PE=2 SV=1	E9QMW9; Q3TQW3; P17225; Q8K144; Q8R509; Q3UBR5; Q922I7; Q8C2R5; Q8CB58; E9Q279; Q8BGJ5; Q5RJV5; Q6NZB8; Q3U5I2; Q3T984; Q80T07	Q3U5I2 [1-13]	0	1357.7	13	100	1.16632e+06	1.16632e+06	1		High	High	High	2	0.6694	0	1	1	1	679.357	2.6	0.00177	24.7093	0	0.0001379	1.956	2.48	24.69
FALSE	High	Unambiguous	MDSTANEVEAVK	[K].MDSTANEVEAVK.[V]					0.153065	0	0.244	1	14	1	P09103	Protein disulfide-isomerase OS=Mus musculus OX=10090 GN=P4hb PE=1 SV=2	P09103; Q3URP6; Q3TWE3; Q3U738; Q3TIM0; Q3TF72; Q3UBY9; Q3UDR2; Q3TGS0; Q3THC3; E9Q8G8; Q3UA23; Q3TIQ5; Q3UJA8	P09103 [427-438]	0	1293.6	12					NoQuanValues	High	High	High	2	0.2517	0	1	1	1	647.304	2.03	0.00131	20.2193	0	0.09738	0.244	1.43
FALSE	High	Unambiguous	MDSTANEVEAVK	[K].MDSTANEVEAVK.[V]	1xOxidation [M1]	1xOxidation [M1]	P09103 1xOxidation [M427]	P09103 1xOxidation [M427]	0.163049	0.00433721	0.223	1	14	1	P09103	Protein disulfide-isomerase OS=Mus musculus OX=10090 GN=P4hb PE=1 SV=2	P09103; Q3URP6; Q3TWE3; Q3U738; Q3TIM0; Q3TF72; Q3UBY9; Q3UDR2; Q3TGS0; Q3THC3; E9Q8G8; Q3UA23; Q3TIQ5; Q3UJA8	P09103 [427-438]	0	1309.59	12	100	324920	324920	1		High	High	High	2	0.6806	0	1	1	1	655.302	1.51	0.00099	18.9525	0.002389	0.1054	0.223	1.44	19.02
FALSE	High	Unambiguous	MMPTPVILLK	[-].MMPTPVILLK.[E]	1xAcetyl [N-Term]; 1xOxidation [M2]	1xAcetyl [N-Term]; 1xOxidation [M2]	P80313 1xAcetyl [N-Term]; 1xOxidation [M2]	P80313 1xAcetyl [N-Term]; 1xOxidation [M2]	0.291924	0.00433721	0.022	1	9	1	P80313	T-complex protein 1 subunit eta OS=Mus musculus OX=10090 GN=Cct7 PE=1 SV=1	Q3TET0; Q3UDB1; Q3UIJ0; A0A0N4SV22; Q8C5Q5; A0A0N4SV00; Q3TJN2; Q3THH8; P80313	P80313 [1-10]	0	1200.67	10	100	413563	413563	1		High	High	High	2	0.552	0	1	1	1	600.845	8.2	0.00492	24.8647	0.002389	0.2161	0.022	1.25	24.85
FALSE	High	Unambiguous	NDQDTWDYTNPNLSGQGDPGSNPNK	[K].NDQDTWDYTNPNLSGQGDPGSNPNK.[R]					3.85407e-07	0	4.31204	1	4	1	G5E924	Heterogeneous nuclear ribonucleoprotein L (Fragment) OS=Mus musculus OX=10090 GN=Hnrnpl PE=1 SV=1	Q8R081; G3UY38; Q3UMT7; G5E924	G5E924 [267-291]	0	2734.16	25					NoQuanValues	High	High	High	2	0.8899	0	1	1	1	1367.59	3.93	0.00538	23.1663	0	1.58955e-08	4.31204	3.18
FALSE	High	Unambiguous	NDYDQLQK	[K].NDYDQLQK.[A]					0.16256	0.00433721	0.224	1	2	1	E9Q557	Desmoplakin OS=Mus musculus OX=10090 GN=Dsp PE=1 SV=1	E9Q557; E9PZW0	E9Q557 [1149-1156]	0	1023.47	8	100	527918	527918	1		High	High	High	2	0.599	0	1	1	1	512.241	1.08	0.00055	19.5127	0.002389	0.105	0.224	1.97	19.53
FALSE	High	Unambiguous	NGQDLGVAFK	[K].NGQDLGVAFK.[I]					0.0147182	0	0.992	1	9	1	Q3TVV6	Uncharacterized protein OS=Mus musculus OX=10090 GN=Hnrnpu PE=2 SV=1	Q8C290; Q3ULH5; Q3TVV6; Q3TXW2; Q3TGN5; O88568; Q3TWN5; Q3TS50; Q8VEK3	Q3TVV6 [400-409]	0	1048.54	10	100	15001225	15001225	1		High	High	High	2	0.6429	0	1	1	1	524.776	1.72	0.0009	24.0552	0	0.005636	0.992	2.66	24.02
FALSE	High	Unambiguous	NNASTDYDLSDK	[K].NNASTDYDLSDK.[S]					0.00153369	0	1.704	1	7	2	P27659	60S ribosomal protein L3 OS=Mus musculus OX=10090 GN=Rpl3 PE=1 SV=3	Q3UB67; Q3UB15; Q99N25; Q3UB90; Q3U9L3; Q3T9U9; P27659	P27659 [301-312]	0	1342.58	12	100	887927	887927	1		High	High	High	2	0.8172	0	1	1	1	671.793	2.64	0.00177	19.7356	0	0.005693	0.99	2.9	20.06
FALSE	High	Unambiguous	NNVVINYK	[K].NNVVINYK.[D]					0.159656	0.00433721	0.23	1	3	1	Q99PV0	Pre-mRNA-processing-splicing factor 8 OS=Mus musculus OX=10090 GN=Prpf8 PE=1 SV=2	Q99PV0; Q3UNG1; B7ZC27	Q99PV0 [1013-1020]	0	963.526	8	100	731501	731501	1		High	High	High	2	0.6887	0	1	1	1	482.268	2.72	0.00131	23.0875	0.002389	0.1027	0.23	2.12	23.15
FALSE	High	Unambiguous	NPADLPK	[K].NPADLPK.[L]					0.237632	0.00433721	0.095	1	17	3	P58252	Elongation factor 2 OS=Mus musculus OX=10090 GN=Eef2 PE=1 SV=2	Q3UMI7; Q3TSK4; Q8C153; P58252; O89070; Q3TW58; Q3UDC8; Q3TJZ1; Q3UBL9; Q8BMA8; Q6P9L9; Q3TPG2; Q3UZ14; Q3TK17; Q3TLB1; Q3TWX1; Q3TX47	P58252 [513-519]	0	754.409	7	100	5.27862e+06	5.27862e+06	2		High	High	High	2	0.4788	0	1	1	1	377.708	0.36	0.00014	19.782	0.002389	0.1921	0.056	1.65	19.79
FALSE	High	Unambiguous	NPVMELNEK	[K].NPVMELNEK.[R]	1xOxidation [M4]	1xOxidation [M4]	A0A1L1STE4 1xOxidation [M543]	A0A1L1STE4 1xOxidation [M543]	0.0685003	0	0.505	1	7	2	A0A1L1STE4	Interleukin enhancer-binding factor 3 OS=Mus musculus OX=10090 GN=Ilf3 PE=1 SV=1	Q91WM1; Q8C5B7; Q45VK6; A0A1L1STE4; Q9Z1X4; A0A1L1SQR7; Q45VK5	A0A1L1STE4 [540-548]	0	1089.52	9					NoQuanValues	High	High	High	2	0.7113	0	1	1	1	545.266	1.1	0.0006	21.5706	0.002389	0.1371	0.151	1.94
FALSE	High	Unambiguous	NQLTSNPENTVFDAK	[K].NQLTSNPENTVFDAK.[R]					6.85214e-05	0	2.682	1	9	1	P20029	Endoplasmic reticulum chaperone BiP OS=Mus musculus OX=10090 GN=Hspa5 PE=1 SV=3	Q3TWF2; P20029; Q3TKF8; Q9DC41; Q3U9G2; Q3U6V3; Q3UEM8; Q3U7T8; Q3TI47	P20029 [83-97]	0	1677.81	15	100	6172742	6172742	1		High	High	High	2	0.6795	0	1	1	1	839.408	0.32	0.00027	23.7922	0	8.438e-06	2.682	3.37	23.75
FALSE	High	Unambiguous	NQNSWGTGEDVK	[K].NQNSWGTGEDVK.[V]					0.0623596	0	0.535	1	1	2	P14733	Lamin-B1 OS=Mus musculus OX=10090 GN=Lmnb1 PE=1 SV=3	P14733	P14733 [518-529]	0	1334.6	12	100	856812	856812	2		High	High	High	2	0.6832	0	1	1	1	667.805	4.54	0.00303	21.4494	0	0.03252	0.535	2.02	21.75
FALSE	High	Unambiguous	NQVALNPQNTVFDAK	[K].NQVALNPQNTVFDAK.[R]					0.00373415	0	1.424	1	4	1	P17879	Heat shock 70 kDa protein 1B OS=Mus musculus OX=10090 GN=Hspa1b PE=1 SV=3	Q61696; Q3TAI8; A1E2B8; P17879	P17879 [57-71]	0	1658.85	15	100	19163352	19163352	1		High	High	High	2	0.6406	0	1	1	1	829.928	-0.74	-0.00061	23.7982	0	0.001069	1.424	4.09	23.91
FALSE	High	Unambiguous	STTTGHLIYK	[K].STTTGHLIYK.[C]					0.0195163	0	0.903	1	7	1	P10126	Elongation factor 1-alpha 1 OS=Mus musculus OX=10090 GN=Eef1a1 PE=1 SV=3	D3YZ68; P10126; Q3UZQ3; P62631; Q3UA81; Q3TII3; D3Z3I8	P10126 [21-30]	0	1120.6	10	100	30434502	30434502	1		High	High	High	2	0.5526	0	1	1	1	560.804	0.4	0.00022	24.1934	0	0.007949	0.903	3.04	24.2
FALSE	High	Unambiguous	TADEVPLK	[K].TADEVPLK.[I]					0.0560499	0	0.569	1	2	3	O88477	Insulin-like growth factor 2 mRNA-binding protein 1 OS=Mus musculus OX=10090 GN=Igf2bp1 PE=1 SV=1	A0A0H3XWX3; O88477	O88477 [273-280]	0	872.472	8	100	661205	661205	1		High	High	High	2	0.6452	0	1	1	1	436.741	3.11	0.00136	21.7526	0	0.02862	0.569	2.17	21.55
FALSE	High	Unambiguous	TCNCETEDYGEK	[K].TCNCETEDYGEK.[F]	2xCarbamidomethyl [C2; C4]	2xCarbamidomethyl [C2; C4]	Q3TVV6 2xCarbamidomethyl [C365; C367]	Q3TVV6 2xCarbamidomethyl [C365; C367]	0.0629486	0	0.532	1	9	1	Q3TVV6	Uncharacterized protein OS=Mus musculus OX=10090 GN=Hnrnpu PE=2 SV=1	Q8C290; Q3ULH5; Q3TVV6; Q3TXW2; Q3TGN5; O88568; Q3TWN5; Q3TS50; Q8VEK3	Q3TVV6 [364-375]	0	1505.55	12	100	234272	234272	1		High	High	High	2	1	0	1	1	1	753.28	0.59	0.00044	16.5561	0	0.03293	0.532	1.85	16.57
FALSE	High	Unambiguous	TCVADESAANCDK	[K].TCVADESAANCDK.[S]	2xCarbamidomethyl [C2; C11]	2xCarbamidomethyl [C2; C11]	Q546G4 2xCarbamidomethyl [C77; C86]	Q546G4 2xCarbamidomethyl [C77; C86]	0.00451838	0	1.364	1	2	2	Q546G4	Serum albumin OS=Mus musculus OX=10090 GN=Alb PE=1 SV=1	K7R066; Q546G4	Q546G4 [76-88]	0	1440.57	13	100	246852	246852	1		High	High	High	2	1	0	1	1	1	720.791	0.9	0.00065	15.3531	0	0.004528	1.049	2.27	15.7
FALSE	High	Unambiguous	VMPAPPPK	[K].VMPAPPPK.[E]	1xOxidation [M2]	1xOxidation [M2]	Q3THB0 1xOxidation [M474]	Q3THB0 1xOxidation [M474]	0.127579	0	0.304	1	7	3	Q3THB0	RRM domain-containing protein OS=Mus musculus OX=10090 GN=Eif4b PE=2 SV=1	Q3TLQ9; Q922K6; Q3TDD8; Q8BGD9; Q3TSY9; Q3UGC0; Q3THB0	Q3THB0 [473-480]	0	852.465	8	100	2.44356e+06	2.44356e+06	3		High	High	High	2	0.7464	0	1	1	1	426.737	1.34	0.00057	15.8658	0	0.08884	0.269	2.09	16.22
FALSE	High	Unambiguous	VNIIPIIAK	[K].VNIIPIIAK.[A]					0.0236775	0	0.842	1	17	2	B1AQZ0	Septin-8 OS=Mus musculus OX=10090 GN=Septin8 PE=1 SV=1	E9Q1G8; B7ZC46; Q8C2A3; Q8C650; A0A1W2P6J7; E9Q9F5; Q5DTS3; Q8CHH9; Q8C1B7; B1AQZ0; Q3UNN1; O55131; B1AQY9; A0A0J9YVA6; A0A0R4J233; A0A0J9YUL3; A0A0J9YTY0	B1AQZ0 [179-187]	0	980.65	9	100	2.52934e+06	2.52934e+06	1		High	High	High	2	0	0	1	1	1	490.83	1.84	0.0009	24.4341	0	0.01005	0.842	2.09	24.45
FALSE	High	Unambiguous	VNQIGSVTESLQACK	[K].VNQIGSVTESLQACK.[L]	1xCarbamidomethyl [C14]	1xCarbamidomethyl [C14]	Q5FW97 1xCarbamidomethyl [C357]	Q5FW97 1xCarbamidomethyl [C357]	0.000345452	0	2.173	1	5	2	Q5FW97	Enolase 1, alpha non-neuron OS=Mus musculus OX=10090 GN=EG433182 PE=1 SV=1	Q5FW97; Q4FK59; J3QPZ9; Q6PHC1; P21550	Q5FW97 [344-358]	0	1633.82	15	100	2.12553e+06	2.12553e+06	1		High	High	High	2	0	0	1	1	1	817.419	5.49	0.00449	23.5634	0	5.998e-05	2.173	2.91	23.59
FALSE	High	Unambiguous	VNSDEVGGEALGR	[K].VNSDEVGGEALGR.[-]					0.0785844	0	0.461	1	1	2	Q61348	Beta-maj globin gene 5' flanking region (Fragment) OS=Mus musculus OX=10090 PE=4 SV=1	Q61348	Q61348 [19-31]	0	1302.63	13	100	585240	585240	1		High	High	High	2	0.7545	0	1	1	1	651.819	1.62	0.00105	21.5829	0	0.04325	0.461	2.2	21.55
FALSE	High	Unambiguous	VPAINVNDSVTK	[K].VPAINVNDSVTK.[S]					0.000315036	0	2.202	1	5	1	Q3TF14	Adenosylhomocysteinase OS=Mus musculus OX=10090 GN=Ahcy PE=1 SV=1	Q3U4D1; Q8BPI7; Q3U5U5; Q3TF14; Q5M9P0	Q3TF14 [175-186]	0	1256.68	12	100	4.17528e+06	4.17528e+06	1		High	High	High	2	0.7984	0	1	1	1	628.848	3.6	0.00226	23.1354	0	5.358e-05	2.202	3.67	23.08
FALSE	High	Unambiguous	VQAGDVITIDK	[K].VQAGDVITIDK.[A]					0.0278265	0	0.791	1	4	1	Q3UXP2	RuvB-like helicase OS=Mus musculus OX=10090 GN=Ruvbl2 PE=2 SV=1	Q3UXP2; A0A1B0GSR4; A0A1B0GRW3; Q9WTM5	Q3UXP2 [187-197]	0	1158.64	11					NoneMonoisotopic	High	High	High	2	0.6101	0	1	1	1	579.823	1.2	0.00069	23.7171	0	0.01222	0.791	2.77
FALSE	High	Unambiguous	VQFLEQQNK	[K].VQFLEQQNK.[V]					0.0404007	0	0.673	1	2	1	A0A2R8VHP3	Predicted pseudogene 5478 OS=Mus musculus OX=10090 GN=Gm5478 PE=1 SV=1	A0A2R8VHP3; Q6IFZ8	A0A2R8VHP3 [131-139]	0	1133.59	9	100	4.93344e+06	4.93344e+06	1		High	High	High	2	0.4874	0	1	1	1	567.299	-3.6	-0.00204	23.7285	0	0.01925	0.673	2.38	24.13
FALSE	High	Unambiguous	VRALEESNYELEGK	[K].VRALEESNYELEGK.[I]					0.000637943	0	1.98	1	2	1	P02535	Keratin, type I cytoskeletal 10 OS=Mus musculus OX=10090 GN=Krt10 PE=1 SV=3	A2A513; P02535	P02535 [162-175]	0	1636.82	14					NoQuanValues	High	High	High	2	0.5487	0	1	1	1	818.915	3.27	0.00268	24.1771	0	0.000126	1.98	3.9
FALSE	High	Unambiguous	VRFLEQQNQVLQTK	[K].VRFLEQQNQVLQTK.[W]					0.174144	0.00433721	0.201	1	6	1	P04104	Keratin, type II cytoskeletal 1 OS=Mus musculus OX=10090 GN=Krt1 PE=1 SV=4	Q9R0H5; Q6NXH9; Q6IFZ9; P04104; Q6IFZ6; Q08EK4	P04104 [206-219]	0	1730.95	14					NoQuanValues	High	High	High	2	0.3533	0	1	1	1	865.984	3.15	0.00273	24.2458	0.002389	0.1144	0.201	1.84
FALSE	High	Unambiguous	VTADVINAAEK	[K].VTADVINAAEK.[L]					0.00174715	0	1.663	1	2	1	Q61753	D-3-phosphoglycerate dehydrogenase OS=Mus musculus OX=10090 GN=Phgdh PE=1 SV=3	Q61753; F6ZSB7	Q61753 [59-69]	0	1130.61	11	100	1.42694e+06	1.42694e+06	1		High	High	High	2	0.3719	0	1	1	1	565.808	3.75	0.00212	22.0615	0	0.0004268	1.663	1.99	22.42
FALSE	High	Unambiguous	VTAQGPGLEPSGNIANK	[K].VTAQGPGLEPSGNIANK.[T]					0.158699	0	0.232	1	6	1	Q8BTM8	Filamin-A OS=Mus musculus OX=10090 GN=Flna PE=1 SV=5	Q3U7N9; B7FAV1; F6XC15; B9EKP5; Q8BTM8; B7FAU9	Q8BTM8 [384-400]	0	1652.86	17	100	407164	407164	1		High	High	High	2	0.5595	0	1	1	1	826.936	2.62	0.00216	21.1114	0	0.102	0.232	1.68	21.13
FALSE	High	Unambiguous	VTCVVVDISK	[K].VTCVVVDISK.[D]	1xCarbamidomethyl [C3]	1xCarbamidomethyl [C3]	I6L985 1xCarbamidomethyl [C283]	I6L985 1xCarbamidomethyl [C283]	0.00787706	0	1.189	1	11	1	I6L985	Igh protein OS=Mus musculus OX=10090 GN=Igh PE=1 SV=1	A0A4U9FFL2; P01869; U5LP42; P01868; Q99LC4; A0A0C6E3V3; A0A0A6YWR2; A0A075B5P4; I6L985; A0A0M4KM70; A0A0B6VMB2	I6L985 [281-290]	0	1119.61	10	100	4.93188e+06	4.93188e+06	1		High	High	High	2	0.6186	0	1	1	1	560.309	3.17	0.00178	23.8374	0	0.002649	1.189	3.33	23.81
FALSE	High	Unambiguous	VTLDWAK	[K].VTLDWAK.[P]					0.259587	0.00433721	0.064	1	6	1	P09405	Nucleolin OS=Mus musculus OX=10090 GN=Ncl PE=1 SV=2	Q8CD23; Q3TL52; P09405; Q3TGR3; Q3TT41; Q8CE30	P09405 [637-643]	0	832.456	7	100	25283584	25283584	1		High	High	High	2	0.381	0	1	1	1	416.733	2	0.00083	24.287	0.002389	0.1869	0.064	1.89	24.31
FALSE	High	Unambiguous	VTLPDGK	[K].VTLPDGK.[Q]					0.290316	0.00433721	0.024	1	3	2	Q3U630	AA_TRNA_LIGASE_II domain-containing protein OS=Mus musculus OX=10090 GN=Tars PE=2 SV=1	Q3U630; Q9D0R2; A0A2I3BPK8	Q3U630 [84-90]	0	729.414	7	100	868827	868827	1		High	High	High	2	0.3642	0	1	1	1	365.211	1.39	0.00051	21.5816	0.002389	0.2146	0.024	1.62	21.56
FALSE	High	Unambiguous	VVDLLAPYAK	[K].VVDLLAPYAK.[G]					0.0326971	0	0.74	1	1	1	P56480	ATP synthase subunit beta, mitochondrial OS=Mus musculus OX=10090 GN=Atp5f1b PE=1 SV=2	P56480	P56480 [189-198]	0	1088.64	10	100	6.85073e+06	6.85073e+06	1		High	High	High	2	0.728	0	1	1	1	544.824	4.52	0.00246	24.468	0	0.01485	0.74	2.61	24.46
FALSE	High	Unambiguous	VVGAQSLK	[K].VVGAQSLK.[D]					0.24454	0.00433721	0.085	1	4	1	Q3UAG2	6-phosphogluconate dehydrogenase, decarboxylating OS=Mus musculus OX=10090 GN=Pgd PE=2 SV=1	Q9DCD0; Q3UAG2; Q91V28; Q91YT9	Q3UAG2 [52-59]	0	801.483	8	100	600809	600809	1		High	High	High	2	0.2783	0	1	1	1	401.246	2.53	0.00102	20.8088	0.002389	0.1736	0.085	1.15	20.64
FALSE	High	Unambiguous	VYEGERPLTK	[K].VYEGERPLTK.[D]					0.07834	0	0.462	1	10	1	P20029	Endoplasmic reticulum chaperone BiP OS=Mus musculus OX=10090 GN=Hspa5 PE=1 SV=3	Q3TWF2; P20029; Q3TKF8; Q9DC41; Q3U9G2; Q3U6V3; Q3TUS2; Q3UEM8; Q3U7T8; Q3TI47	P20029 [466-475]	0	1191.64	10	100	6047490	6047490	1		High	High	High	3	0.4471	0	1	1	1	397.884	1.69	0.00067	24.2005	0	0.04305	0.462	2.08	24.2
FALSE	High	Unambiguous	YAALYQPLFDK	[K].YAALYQPLFDK.[R]					0.201939	0.00433721	0.151	1	4	1	Q8C1W9	Uncharacterized protein OS=Mus musculus OX=10090 GN=Nap1l4 PE=2 SV=1	Q8C1W9; B7ZNL2; Q78ZA7; A0A140LJB5	Q8C1W9 [95-105]	0	1328.69	11					NoQuanValues	High	High	High	2	0.6489	0	1	1	1	664.851	4.05	0.00269	24.4848	0.002389	0.1369	0.151	1.88
FALSE	High	Unambiguous	YEDEINK	[K].YEDEINK.[R]					0.181019	0.00433721	0.188	4	16	4	P04104; A0A2R8VHP3; Q32P04; B2RTP7	Keratin, type II cytoskeletal 1 OS=Mus musculus OX=10090 GN=Krt1 PE=1 SV=4;Predicted pseudogene 5478 OS=Mus musculus OX=10090 GN=Gm5478 PE=1 SV=1;Keratin 5 OS=Mus musculus OX=10090 GN=Krt5 PE=1 SV=2;Krt2 protein OS=Mus musculus OX=10090 GN=Krt2 PE=2 SV=1	Q05B38; Q3TTY5; Q4L0E7; Q678L1; P50446; Q3UV11; P04104; Q8VED5; P11679; Q6IFZ6; A0A2R8VHP3; Q08EK4; Q0VDR7; Q9Z331; Q32P04; B2RTP7	P04104 [278-284]; A0A2R8VHP3 [203-209]; Q32P04 [252-258]; B2RTP7 [289-295]	0	910.415	7	100	32365004	32365004	1	NotUnique	High	High	High	2	0.4332	0	1	1	1	455.711	0.29	0.00013	20.1439	0.002389	0.1241	0.178	2.17	19.26
FALSE	High	Unambiguous	YEWDVAEARK	[K].YEWDVAEARK.[I]					0.0912243	0	0.413	1	16	1	P58252	Elongation factor 2 OS=Mus musculus OX=10090 GN=Eef2 PE=1 SV=2	Q3UMI7; Q3TSK4; Q8C153; P58252; Q61509; Q3TW58; Q3UDC8; Q3UBL9; Q8BMA8; Q6P9L9; Q3TPG2; Q3UZ14; Q3TK17; Q99LT6; Q3TWX1; Q3TX47	P58252 [639-648]	0	1266.61	10					NoQuanValues	High	High	High	2	0.6056	0	1	1	1	633.812	4.18	0.00265	24.2964	0	0.05182	0.413	2.13
FALSE	High	Unambiguous	YIDQEELNK	[K].YIDQEELNK.[T]					0.014304	0	1.001	2	9	6	P07901; Q71LX8	Heat shock protein HSP 90-alpha OS=Mus musculus OX=10090 GN=Hsp90aa1 PE=1 SV=4;Heat shock protein 84b OS=Mus musculus OX=10090 GN=Hsp90ab1 PE=1 SV=1	Q3TKB9; P07901; Q3TJU7; Q3TKA2; E9Q3D6; Q3UIF3; A0PJ91; Q71LX8; Q3TKG0	P07901 [285-293]; Q71LX8 [276-284]	0	1151.56	9	100	4.90054e+07	4.90054e+07	5	NotUnique	High	High	High	2	0.5245	0	1	1	1	576.284	2.45	0.00141	22.2155	0	0.007868	0.906	2.04	21.84
FALSE	High	Unambiguous	YLLEQLK	[K].YLLEQLK.[K]					0.219799	0.00433721	0.122	1	2	1	Q8C6L5	Cyclic GMP-AMP synthase OS=Mus musculus OX=10090 GN=Cgas PE=1 SV=1	Q8C6L5; Q8BNZ9	Q8C6L5 [403-409]	0	906.529	7	100	130246344	130246344	1		High	High	High	2	0.4503	0	1	1	1	453.77	2.59	0.00118	24.3543	0.002389	0.1524	0.122	1.51	24.38
FALSE	High	Unambiguous	YILNNHGIEK	[K].YILNNHGIEK.[T]					0.0227223	0	0.855	1	3	2	Q8C6L5	Cyclic GMP-AMP synthase OS=Mus musculus OX=10090 GN=Cgas PE=1 SV=1	Q8C6L5; D3Z5R0; Q8BNZ9	Q8C6L5 [373-382]	0	1200.64	10	100	127859168	127859168	2		High	High	High	3	0.5525	0	1	1	1	400.884	0.94	0.00038	24.2268	0	0.00957	0.855	3.24	24.25
FALSE	High	Unambiguous	VMPAPPPK	[K].VMPAPPPK.[E]					0.236271	0.00433721	0.097	1	7	2	Q3THB0	RRM domain-containing protein OS=Mus musculus OX=10090 GN=Eif4b PE=2 SV=1	Q3TLQ9; Q922K6; Q3TDD8; Q8BGD9; Q3TSY9; Q3UGC0; Q3THB0	Q3THB0 [473-480]	0	836.47	8	100	3.22724e+06	3.22724e+06	1		High	High	High	2	0.5864	0	1	1	1	418.739	1.49	0.00062	19.1291	0.002389	0.1664	0.097	1.62	19.52
FALSE	High	Unambiguous	LQRQLDEPK	[K].LQRQLDEPK.[L]					0.246644	0.00433721	0.082	1	8	2	Q3THB0	RRM domain-containing protein OS=Mus musculus OX=10090 GN=Eif4b PE=2 SV=1	Q3TLQ9; Q922K6; Q3TDD8; Q8BGD9; B2RWE8; Q3TSY9; Q3UGC0; Q3THB0	Q3THB0 [387-395]	0	1126.62	9	100	50021542	50021542	2		High	High	High	3	0.3397	0	1	1	1	376.212	0.62	0.00023	24.166	0.004728	0.2253	0.01	2.09	24.17
FALSE	High	Unambiguous	VLVVTQGSNAK	[K].VLVVTQGSNAK.[A]					0.166009	0.00433721	0.217	1	1	1	P01027	Complement C3 OS=Mus musculus OX=10090 GN=C3 PE=1 SV=3	P01027	P01027 [388-398]	0	1115.64	11	100	472840	472840	1		High	High	High	2	0.6242	0	1	1	1	558.324	-1.21	-0.00067	21.9552	0.002389	0.1079	0.217	1.49	21.99
FALSE	High	Unambiguous	VLEDSDLK	[K].VLEDSDLK.[K]					0.0635431	0	0.529	1	9	1	P20029	Endoplasmic reticulum chaperone BiP OS=Mus musculus OX=10090 GN=Hspa5 PE=1 SV=3	Q3TWF2; P20029; Q3TKF8; Q3U9G2; Q3U6V3; Q3TUS2; Q3UEM8; Q3U7T8; Q3TI47	P20029 [346-353]	0	918.478	8	100	3.41313e+06	3.41313e+06	1		High	High	High	2	0.3784	0	1	1	1	459.743	1.5	0.00069	22.7527	0	0.03328	0.529	1.85	23.24
FALSE	High	Unambiguous	TFTTQETITNAETAK	[K].TFTTQETITNAETAK.[E]					0.00378192	0	1.42	1	3	1	P06745	Glucose-6-phosphate isomerase OS=Mus musculus OX=10090 GN=Gpi PE=1 SV=4	B2RXT5; P06745; B7ZWL9	P06745 [212-226]	0	1655.81	15	100	1.70281e+06	1.70281e+06	1		High	High	High	2	0.6968	0	1	1	1	828.409	-0.35	-0.00029	22.9949	0	0.001089	1.42	2.21	23.11
FALSE	High	Unambiguous	TGAEGAVLDEAK	[K].TGAEGAVLDEAK.[N]					0.0731455	0	0.484	1	13	1	P33175	Kinesin heavy chain isoform 5A OS=Mus musculus OX=10090 GN=Kif5a PE=1 SV=3	O70402; Q61768; Q3US62; Q3TY51; P28738; P33175; Q8CFE7; E9QAK5; Q3UWI9; Q05CD7; Q05CG8; Q6NSS5; Q8CHF1	P33175 [242-253]	0	1160.58	12	100	213883	213883	1		High	High	High	2	0.5542	0	1	1	1	580.797	5.6	0.00325	21.9856	0	0.03962	0.484	1.66	22
FALSE	High	Selected	TGTAYTFFTPNNIK	[K].TGTAYTFFTPNNIK.[Q]					0.00682826	0	1.234	1	7	1	Q3V0Z8	Uncharacterized protein (Fragment) OS=Mus musculus OX=10090 GN=Ddx5 PE=2 SV=1	Q9CSD9; Q3UXW3; Q5U222; Q3V0Z8; A1L333; Q61656; Q8BTS0	Q3V0Z8 [513-526]	0	1574.78	14					NoneMonoisotopic	High	High	High	2		0.0197	3	3	5	787.898	2.57	0.00203	24.3397	0	0.002228	1.234	1.49
FALSE	High	Unambiguous	TIAPALVSK	[K].TIAPALVSK.[K]					0.0697974	0	0.499	1	3	1	Q5FW97	Enolase 1, alpha non-neuron OS=Mus musculus OX=10090 GN=EG433182 PE=1 SV=1	Q8CF78; Q5FW97; B1ARR7	Q5FW97 [72-80]	0	899.556	9	100	56148280	56148280	1		High	High	High	2	0.665	0	1	1	1	450.282	0.72	0.00032	23.81	0	0.03738	0.499	2.06	23.94
FALSE	High	Unambiguous	TIEDLRNK	[K].TIEDLRNK.[I]					0.136839	0	0.281	1	1	1	Q6IFX2	Keratin, type I cytoskeletal 42 OS=Mus musculus OX=10090 GN=Krt42 PE=1 SV=1	Q6IFX2	Q6IFX2 [147-154]	0	988.542	8	100	12473150	12473150	1		High	High	High	2	0.2515	0	1	1	1	494.775	1.09	0.00054	24.1972	0	0.08502	0.281	1.67	24.21
FALSE	High	Unambiguous	TLGDFAAEYAK	[K].TLGDFAAEYAK.[S]					0.0060137	0	1.274	1	1	1	P11103	Poly [ADP-ribose] polymerase 1 OS=Mus musculus OX=10090 GN=Parp1 PE=1 SV=3	P11103	P11103 [109-119]	0	1185.58	11					NoQuanValues	High	High	High	2	0.5747	0	1	1	1	593.295	3.22	0.00191	24.2623	0	0.001908	1.274	2.21
FALSE	High	Unambiguous	TIIQNPTDQQK	[K].TIIQNPTDQQK.[K]					0.00514693	0	1.323	1	3	3	Q3TGU7	Peptidase_M24 domain-containing protein OS=Mus musculus OX=10090 GN=Pa2g4 PE=1 SV=1	Q3TGU7; Q05BN2; Q3UMW2	Q3TGU7 [200-210]	0	1285.67	11	100	3.49772e+06	3.49772e+06	2		High	High	High	2	0.7594	0	1	1	1	643.344	4.33	0.00278	20.3093	0	0.006714	0.947	2.66	20.71
FALSE	High	Unambiguous	TLVDIAK	[K].TLVDIAK.[S]					0.295161	0.00433721	0.018	1	8	1	P80313	T-complex protein 1 subunit eta OS=Mus musculus OX=10090 GN=Cct7 PE=1 SV=1	Q3TET0; Q3UDB1; Q3UIJ0; Q8C5Q5; A0A0N4SV00; Q3TJN2; Q3THH8; P80313	P80313 [78-84]	0	759.461	7	100	15260468	15260468	1		High	High	High	2	0.1095	0	1	1	3	380.235	0.84	0.00032	24.0744	0.002389	0.2189	0.018	1.37	24.11
FALSE	High	Unambiguous	TNCDLYEK	[K].TNCDLYEK.[L]	1xCarbamidomethyl [C3]	1xCarbamidomethyl [C3]	Q546G4 1xCarbamidomethyl [C416]	Q546G4 1xCarbamidomethyl [C416]	0.148961	0	0.253	1	1	1	Q546G4	Serum albumin OS=Mus musculus OX=10090 GN=Alb PE=1 SV=1	Q546G4	Q546G4 [414-421]	0	1042.45	8	100	838673	838673	1		High	High	High	2	0.5587	0	1	1	1	521.729	-0.83	-0.00043	19.5225	0	0.0942	0.253	1.79	19.72
FALSE	High	Unambiguous	TSTSPIVK	[K].TSTSPIVK.[S]					0.0740644	0	0.48	1	29	4	Q52L64	ENSMUSG00000076577 protein OS=Mus musculus OX=10090 GN=Igkv8-30 PE=1 SV=1	I6L9E2; Q7TS98; A0A0F7R1B7; A0A0F7R5U8; Q52L95; I6L991; Q5XFY8; A0A0C6EL31; P01837; A0A5E3; A0A125T906; A0A4U9FD83; A0A5H1ZRK8; A2P1G9; A0A125T904; A0A0M4KEQ7; A0A0E4B213; A0A0M3KL49; Q52L64; A0A125T908; Q58EU8; I6L958; A2NHM3; A0A0U5BC76; A0A0D5ZY64; I6L9E1; A0A0B6VQ20; Q65ZC0; I6L978	Q52L64 [226-233]	0	832.477	8	100	102075654	102075654	3		High	High	High	2	0.4362	0	1	1	1	416.743	1.55	0.00064	20.1011	0	0.0466	0.441	1.88	20.06
FALSE	High	Unambiguous	TVSDLIDQK	[K].TVSDLIDQK.[V]					0.0976523	0	0.391	1	1	1	Q8QZY1	Eukaryotic translation initiation factor 3 subunit L OS=Mus musculus OX=10090 GN=Eif3l PE=1 SV=1	Q8QZY1	Q8QZY1 [62-70]	0	1018.54	9	100	2.70314e+06	2.70314e+06	1		High	High	High	2	0.3828	0	1	1	1	509.775	0.39	0.0002	23.6866	0	0.05638	0.391	2.09	24.06
FALSE	High	Unambiguous	VAQGVSGAVQDK	[K].VAQGVSGAVQDK.[G]					0.000403666	0	2.124	1	4	2	Q3U9N8	Inosine-5'-monophosphate dehydrogenase OS=Mus musculus OX=10090 GN=Impdh2 PE=2 SV=1	Q3U9N8; A0A0A6YY72; Q3UPJ2; Q3UAT9	Q3U9N8 [439-450]	0	1158.61	12	100	683758	683758	1		High	High	High	2	0.6813	0	1	1	1	579.811	2.68	0.00155	17.6562	0	7.234e-05	2.124	2.73	17.27
FALSE	High	Unambiguous	VAVGELTDEDVK	[K].VAVGELTDEDVK.[M]					0.0246727	0	0.829	1	3	1	Q3UJN1	DNA helicase OS=Mus musculus OX=10090 GN=Mcm2 PE=2 SV=1	Q3UK39; P97310; Q3UJN1	Q3UJN1 [451-462]	0	1274.65	12					NoneMonoisotopic	High	High	High	2	0.3448	0	1	1	1	637.829	2.35	0.0015	23.6816	0	0.01057	0.829	2.03
FALSE	High	Unambiguous	VCNPIITK	[K].VCNPIITK.[L]	1xCarbamidomethyl [C2]	1xCarbamidomethyl [C2]	P63017 1xCarbamidomethyl [C603]	P63017 1xCarbamidomethyl [C603]	0.0955612	0	0.398	1	15	1	P63017	Heat shock cognate 71 kDa protein OS=Mus musculus OX=10090 GN=Hspa8 PE=1 SV=1	Q3TRH3; Q3TEK2; Q3U9L2; Q3UBR0; Q3UXU1; Q3TH56; Q3TH04; Q3TZJ3; P63017; Q3TQ13; Q504P4; Q3KQJ4; Q3ULM1; Q3UBA6; Q3TF16	P63017 [602-609]	0	944.523	8	100	3.64362e+06	3.64362e+06	1		High	High	High	2	0.6193	0	1	1	1	472.766	2.26	0.00107	23.2304	0	0.05491	0.398	2.18	23.34
FALSE	High	Unambiguous	VDEAIALFQK	[K].VDEAIALFQK.[M]					0.00790211	0	1.188	1	4	1	Q3U3D3	GST C-terminal domain-containing protein OS=Mus musculus OX=10090 GN=Vars PE=2 SV=1	Q3U3D3; Q3TII4; Q7TPT7; Q790I0	Q3U3D3 [1252-1261]	0	1133.62	10	100	3.6785e+06	3.6785e+06	1		High	High	High	2	0.6531	0	1	1	1	567.317	5.66	0.00321	24.3626	0	0.002651	1.188	2.71	23.83
FALSE	High	Unambiguous	VDPEIQNVK	[K].VDPEIQNVK.[S]					0.0231583	0	0.849	1	2	5	B2RTP7	Krt2 protein OS=Mus musculus OX=10090 GN=Krt2 PE=2 SV=1	Q3TTY5; B2RTP7	B2RTP7 [188-196]	0	1041.56	9	100	48428740	48428740	1		High	High	High	2	0.5864	0	1	1	1	521.284	3.2	0.00167	20.7612	0	0.009798	0.849	1.91	20.63
FALSE	High	Unambiguous	VEAIDVEEAK	[K].VEAIDVEEAK.[R]					0.00980592	0	1.12	1	6	1	P49717	DNA replication licensing factor MCM4 OS=Mus musculus OX=10090 GN=Mcm4 PE=1 SV=1	Q921D5; Q9D077; P49717; Q8C1Z0; Q5DTS8; Q3UA65	P49717 [752-761]	0	1102.56	10	100	796988	796988	1		High	High	High	2	0.4415	0	1	1	1	551.786	1.68	0.00093	22.8826	0	0.003452	1.12	1.88	23.06
FALSE	High	Unambiguous	VEGFPTIYFAPSGDK	[K].VEGFPTIYFAPSGDK.[K]					0.0350509	0	0.718	1	2	1	A0A0R4J0Z1	Protein disulfide-isomerase A4 OS=Mus musculus OX=10090 GN=Pdia4 PE=1 SV=1	A0A0R4J0Z1; P08003	A0A0R4J0Z1 [593-607]	0	1627.8	15					NoQuanValues	High	High	High	2	0.7189	0	1	1	1	814.408	4.93	0.00401	24.4673	0	0.01615	0.718	2.49
FALSE	High	Unambiguous	VFGNEIK	[K].VFGNEIK.[L]					0.27079	0.00433721	0.049	1	7	1	P09405	Nucleolin OS=Mus musculus OX=10090 GN=Ncl PE=1 SV=2	Q8CD23; Q3TL52; P09405; Q3TGR3; Q3TT41; Q8CE30; Q9CT46	P09405 [373-379]	0	806.441	7	100	44284432	44284432	1		High	High	High	2	0.4429	0	1	1	1	403.725	2.09	0.00084	24.0691	0.002389	0.1973	0.049	1.4	24.09
FALSE	High	Unambiguous	VGEVIVTK	[K].VGEVIVTK.[D]					0.0354965	0	0.714	1	1	2	P63038	60 kDa heat shock protein, mitochondrial OS=Mus musculus OX=10090 GN=Hspd1 PE=1 SV=1	P63038	P63038 [345-352]	0	844.514	8	100	4.27288e+06	4.27288e+06	1		High	High	High	2	0.3657	0	1	1	1	422.762	4.12	0.00174	21.9613	0	0.01641	0.714	2.68	22.42
FALSE	High	Unambiguous	VGGTSDVEVNEK	[K].VGGTSDVEVNEK.[K]					0.000146924	0	2.442	1	1	4	P63038	60 kDa heat shock protein, mitochondrial OS=Mus musculus OX=10090 GN=Hspd1 PE=1 SV=1	P63038	P63038 [406-417]	0	1233.6	12	100	1.87437e+07	1.87437e+07	3		High	High	High	2	0.7696	0	1	1	1	617.301	-0.09	-5e-05	17.8205	0	2.123e-05	2.442	3.69	19.01
FALSE	High	Unambiguous	VGINYQPPTVVPGGDLAK	[K].VGINYQPPTVVPGGDLAK.[V]					0.0188476	0	0.914	1	10	1	P05213	Tubulin alpha-1B chain OS=Mus musculus OX=10090 GN=Tuba1b PE=1 SV=2	Q5FW91; Q3TIZ0; Q9JJZ2; Q99KA2; P68369; Q9D9Y2; P05213; Q52L87; A0A0A0MQA5; P68368	P05213 [353-370]	0	1824.99	18					NoQuanValues	High	High	High	2	0.6678	0	1	1	1	912.998	1.59	0.00145	24.0618	0	0.007632	0.914	2.83
FALSE	High	Unambiguous	VGLQVVAVK	[K].VGLQVVAVK.[A]					0.0813222	0	0.45	1	1	1	P63038	60 kDa heat shock protein, mitochondrial OS=Mus musculus OX=10090 GN=Hspd1 PE=1 SV=1	P63038	P63038 [293-301]	0	912.588	9					NoneMonoisotopic	High	High	High	2	0.5663	0	1	1	1	456.799	2.69	0.00123	24.1423	0	0.04495	0.45	3.32
FALSE	High	Unambiguous	VLEEANQAINPK	[K].VLEEANQAINPK.[L]					0.00145303	0	1.721	1	4	1	Q3U741	Probable ATP-dependent RNA helicase DDX17 OS=Mus musculus OX=10090 GN=Ddx17 PE=1 SV=1	Q501J6; Q3U741; Q3U6Y5; Q8K392	Q3U741 [457-468]	0	1325.71	12	100	1.31017e+06	1.31017e+06	1		High	High	High	2	0.7108	0	1	1	1	663.357	1.12	0.00074	21.4011	0	0.0003409	1.721	2.49	21.51
FALSE	High	Unambiguous	LQLLEDDK	[K].LQLLEDDK.[E]					0.11287	0	0.344	1	8	1	P11103	Poly [ADP-ribose] polymerase 1 OS=Mus musculus OX=10090 GN=Parp1 PE=1 SV=3	Q3TX36; Q3TIV3; Q3TF18; P11103; Q3TM68; Q3UJ03; Q3U868; Q921K2	P11103 [571-578]	0	973.52	8					NoneMonoisotopic	High	High	High	2	0.5	0	1	1	1	487.263	-1.87	-0.00091	24.1708	0	0.06715	0.344	2.22
FALSE	High	Unambiguous	IPQALEK	[K].IPQALEK.[I]					0.254489	0.00433721	0.071	1	7	1	Q3UAI4	SAP domain-containing protein OS=Mus musculus OX=10090 GN=Sf3b2 PE=2 SV=1	Q80W39; Q3UAI4; Q3UBH2; Q9CS24; Q3UQU5; A0A494B9S9; Q3UJB0	Q3UAI4 [252-258]	0	798.472	7	100	900583	900583	1		High	High	High	2	0.4805	0	1	1	1	399.74	1.21	0.00048	23.0133	0.002389	0.1823	0.071	1.54	23.12
FALSE	High	Unambiguous	LMIEMDGTENK	[K].LMIEMDGTENK.[S]	2xOxidation [M2; M5]	2xOxidation [M2; M5]	Q5FW97 2xOxidation [M94; M97]	Q5FW97 2xOxidation [M94; M97]	0.119278	0	0.326	1	5	2	Q5FW97	Enolase 1, alpha non-neuron OS=Mus musculus OX=10090 GN=EG433182 PE=1 SV=1	Q8CF78; Q5FW97; B0QZL1; Q6PHC1; B1ARR7	Q5FW97 [93-103]	0	1312.58	11	100	1.53781e+06	1.53781e+06	2		High	High	High	2	0.5528	0	1	1	1	656.792	0.78	0.00051	19.9984	0.002389	0.1228	0.181	1.99	20.32
FALSE	High	Unambiguous	DETGELSSADEK	[K].DETGELSSADEK.[R]					0.0982577	0	0.389	1	1	1	Q9EPU0	Regulator of nonsense transcripts 1 OS=Mus musculus OX=10090 GN=Upf1 PE=1 SV=2	Q9EPU0	Q9EPU0 [588-599]	0	1280.55	12	100	195482	195482	1		High	High	High	2	0.845	0	1	1	1	640.78	3.74	0.0024	17.059	0	0.0567	0.389	2	16.91
FALSE	High	Unambiguous	DGTELELK	[K].DGTELELK.[E]					0.124119	0	0.313	1	4	1	Q3U9G9	Delta(14)-sterol reductase LBR OS=Mus musculus OX=10090 GN=Lbr PE=1 SV=2	Q3U9G9; A0A0A6YXW3; A0A0A6YW01; A0A0A6YXT6	Q3U9G9 [43-50]	0	904.462	8					NoQuanValues	High	High	High	2	0.3317	0	1	1	1	452.734	-1.48	-0.00067	23.4614	0	0.07552	0.313	2.08
FALSE	High	Unambiguous	DLAGSIIGK	[K].DLAGSIIGK.[G]					0.0756995	0	0.473	1	9	1	Q3TL71	Uncharacterized protein OS=Mus musculus OX=10090 GN=Hnrnpk PE=2 SV=1	Q3U9Q3; Q3TUA1; Q5FWJ5; P61979; H3BLL4; B2M1R6; Q3TG17; Q3U6X2; Q3TL71	Q3TL71 [397-405]	0	873.504	9					NoneMonoisotopic	High	High	High	2	0.2908	0	1	1	1	437.257	3.15	0.00138	24.255	0	0.0413	0.473	1.96
FALSE	High	Unambiguous	DIDVSVEK	[K].DIDVSVEK.[E]					0.118186	0	0.329	1	4	6	Q8C6L5	Cyclic GMP-AMP synthase OS=Mus musculus OX=10090 GN=Cgas PE=1 SV=1	Q8C6L5; D3Z5R0; Q8BSY1; Q8BNZ9	Q8C6L5 [279-286]	0	904.462	8	100	80127880	80127880	1		High	High	High	2	0.562	0	1	1	1	452.736	3.58	0.00162	21.853	0	0.07096	0.329	2.42	21.47
FALSE	High	Unambiguous	DLIAQARTGTGK	[K].DLIAQARTGTGK.[T]					0.0042537	0	1.383	1	8	1	Q3ULC7	Uncharacterized protein OS=Mus musculus OX=10090 GN=Ddx21 PE=2 SV=1	Q99MJ9; Q8K2L4; Q5BKP5; Q6PCP0; Q8BRU5; Q9JIK5; Q3ULC7; Q9CWZ5	Q3ULC7 [297-308]	0	1230.68	12	100	9918970	9918970	1		High	High	High	2	0.5762	0	1	1	1	615.845	1.41	0.00087	24.168	0	0.001252	1.383	3.02	24.18
FALSE	High	Unambiguous	DLPEHAVLK	[K].DLPEHAVLK.[M]					0.173108	0.00433721	0.203	1	8	1	Q3TVV6	Uncharacterized protein OS=Mus musculus OX=10090 GN=Hnrnpu PE=2 SV=1	Q8C290; Q3ULH5; Q3TVV6; Q3TXW2; Q3TGN5; O88568; Q3TWN5; Q8VEK3	Q3TVV6 [603-611]	0	1021.57	9	100	46378340	46378340	1		High	High	High	2	0.4687	0	1	1	1	511.29	4.01	0.00205	24.2531	0.002389	0.1135	0.203	1.92	24.26
FALSE	High	Unambiguous	DISEAAETVNK	[K].DISEAAETVNK.[V]					0.00516331	0	1.322	1	6	18	Q8C6L5	Cyclic GMP-AMP synthase OS=Mus musculus OX=10090 GN=Cgas PE=1 SV=1	Q8C6L5; D3Z5R0; F6ZBV6; Q8BSY1; Q05BI9; Q8BNZ9	Q8C6L5 [163-173]	0	1176.57	11	100	3.07635e+08	3.07635e+08	5		High	High	High	2	0.5535	0	1	1	1	588.79	-0.63	-0.00037	19.2605	0	0.02635	0.591	2.71	19.52
FALSE	High	Unambiguous	DISTNYYASQK	[K].DISTNYYASQK.[K]					0.00642845	0	1.253	1	7	3	P08113	Endoplasmin OS=Mus musculus OX=10090 GN=Hsp90b1 PE=1 SV=2	Q3TUD6; Q3UBU0; Q91V38; Q9CW12; Q8CCY5; F7C312; P08113	P08113 [672-682]	0	1289.6	11	100	1.82624e+06	1.82624e+06	1		High	High	High	2	0.8099	0	1	1	1	645.307	4.3	0.00277	20.9783	0	0.002067	1.253	2.42	20.86
FALSE	High	Unambiguous	DPFAHLPK	[K].DPFAHLPK.[S]					0.148063	0	0.255	1	2	1	Q9D8N0	Elongation factor 1-gamma OS=Mus musculus OX=10090 GN=Eef1g PE=1 SV=3	Q8R1N8; Q9D8N0	Q9D8N0 [278-285]	0	924.494	8	100	7.42689e+06	7.42689e+06	1		High	High	High	2	0.5258	0	1	1	1	462.751	1.63	0.00075	24.3275	0	0.09377	0.255	1.94	24.35
FALSE	High	Unambiguous	DPIDVNYEK	[K].DPIDVNYEK.[L]					0.0351617	0	0.717	1	8	1	P11103	Poly [ADP-ribose] polymerase 1 OS=Mus musculus OX=10090 GN=Parp1 PE=1 SV=3	Q3TX36; Q3TIV3; Q3TF18; P11103; Q3TM68; Q3UJ03; Q3U868; Q921K2	P11103 [787-795]	0	1092.52	9	100	934314	934314	1		High	High	High	2	0.6614	0	1	1	1	546.765	0.91	0.0005	22.1684	0	0.01621	0.717	2.54	22.43
FALSE	High	Unambiguous	DSTYSMSSTLTLTK	[K].DSTYSMSSTLTLTK.[D]	1xOxidation [M6]	1xOxidation [M6]	Q52L64 1xOxidation [M201]	Q52L64 1xOxidation [M201]	0.000166842	0	2.402	1	29	2	Q52L64	ENSMUSG00000076577 protein OS=Mus musculus OX=10090 GN=Igkv8-30 PE=1 SV=1	I6L9E2; Q7TS98; A0A0F7R1B7; A0A0F7R5U8; Q52L95; I6L991; Q5XFY8; A0A0C6EL31; P01837; A0A5E3; A0A125T906; A0A4U9FD83; A0A5H1ZRK8; A2P1G9; A0A125T904; A0A0M4KEQ7; A0A0E4B213; A0A0M3KL49; Q52L64; A0A125T908; Q58EU8; I6L958; A2NHM3; A0A0U5BC76; A0A0D5ZY64; I6L9E1; A0A0B6VQ20; Q65ZC0; I6L978	Q52L64 [196-209]	0	1550.73	14	100	8263115	8263115	1		High	High	High	2	0.7508	0	1	1	1	775.869	2.81	0.00218	22.7937	0	2.479e-05	2.402	2.97	22.95
FALSE	High	Unambiguous	DSYVGDEAQSK	[K].DSYVGDEAQSK.[RT]					0.00758259	0	1.201	1	40	3	Q9QZ83	Gamma actin-like protein OS=Mus musculus OX=10090 GN=Actg1 PE=2 SV=1	D3Z2K3; Q3TG92; I6L9D2; Q8CF71; P63268; Q3UIJ3; Q3UCF8; Q3TSB7; Q9QZ83; Q9CXK3; Q61275; Q3UAF6; Q3UD81; Q3U122; Q3UAA9; A0A1D5RM20; B2RRX1; A0A494B9T3; Q61272; Q3U5R4; A1E281; Q3UAF7; G3UZ07; Q3TIJ9; P62737; G3UYG0; P68134; Q61276; Q3UBP6; D3YZY0; E9Q5F4; Q3UBQ4; P68033; P63260; Q61852; Q61264; Q3UA89; Q3U939; Q3U804; E9Q606	Q9QZ83 [55-65]	0	1198.52	11	100	16596867	16596867	2		High	High	High	2	0.6917	0	1	1	1	599.764	-1.91	-0.00115	17.2267	0	0.002522	1.201	2.53	16.91
FALSE	High	Unambiguous	DVDAAYMNK	[K].DVDAAYMNK.[V]					0.037336	0	0.698	1	6	2	Q32P04	Keratin 5 OS=Mus musculus OX=10090 GN=Krt5 PE=1 SV=2	E9Q1Z0; P50446; Q6IME9; Q148Q7; Q8BIS2; Q32P04	Q32P04 [272-280]	0	1026.46	9	100	1.15654e+06	1.15654e+06	1		High	High	High	2	0.6897	0	1	1	1	513.732	-0.33	-0.00017	20.3306	0	0.06396	0.357	2.32	20.46
FALSE	High	Unambiguous	DVDAAYMNK	[K].DVDAAYMNK.[V]	1xOxidation [M7]	1xOxidation [M7]	Q32P04 1xOxidation [M278]	Q32P04 1xOxidation [M278]	0.0768888	0	0.468	1	6	3	Q32P04	Keratin 5 OS=Mus musculus OX=10090 GN=Krt5 PE=1 SV=2	E9Q1Z0; P50446; Q6IME9; Q148Q7; Q8BIS2; Q32P04	Q32P04 [272-280]	0	1042.45	9	100	1.13909e+06	1.13909e+06	1		High	High	High	2	0.3791	0	1	1	1	521.73	1.86	0.00097	17.4161	0	0.07601	0.311	1.82	17.27
FALSE	High	Unambiguous	DVNAAIATIK	[K].DVNAAIATIK.[T]					0.020081	0	0.894	1	7	1	P05213	Tubulin alpha-1B chain OS=Mus musculus OX=10090 GN=Tuba1b PE=1 SV=2	Q5FW91; Q3TIZ0; Q99KA2; P68369; Q9D9Y2; P05213; Q52L87	P05213 [327-336]	0	1015.58	10	100	46278100	46278100	1		High	High	High	2	0.675	0	1	1	1	508.294	2.52	0.00128	23.7477	0	0.008228	0.894	2.8	23.82
FALSE	High	Unambiguous	EAIDSYIK	[K].EAIDSYIK.[A]					0.0722377	0	0.488	1	4	1	Q80U89	MKIAA0034 protein (Fragment) OS=Mus musculus OX=10090 GN=mKIAA0034 PE=4 SV=2	Q80U89; Q68FD5; Q5SXR6; Q3UPJ3	Q80U89 [1133-1140]	0	938.483	8	100	5610798	5610798	1		High	High	High	2	0.2273	0	1	1	1	469.747	3.99	0.00187	24.0385	0	0.03897	0.488	1.54	24.06
FALSE	High	Unambiguous	EAMEDGEIDGNK	[K].EAMEDGEIDGNK.[V]					0.00296107	0	1.497	1	6	3	P09405	Nucleolin OS=Mus musculus OX=10090 GN=Ncl PE=1 SV=2	Q8CD23; Q3TL52; P09405; Q3TGR3; Q3TT41; Q8CE30	P09405 [625-636]	0	1307.54	12	100	1.06274e+06	1.06274e+06	1		High	High	High	2	0.8333	0	1	1	1	654.274	-0.33	-0.00022	19.4735	0	0.0008087	1.497	2.52	19.54
FALSE	High	Unambiguous	EAMEDGEIDGNK	[K].EAMEDGEIDGNK.[V]	1xOxidation [M3]	1xOxidation [M3]	P09405 1xOxidation [M627]	P09405 1xOxidation [M627]	0.00148572	0	1.714	1	6	2	P09405	Nucleolin OS=Mus musculus OX=10090 GN=Ncl PE=1 SV=2	Q8CD23; Q3TL52; P09405; Q3TGR3; Q3TT41; Q8CE30	P09405 [625-636]	0	1323.54	12	100	387074	387074	1		High	High	High	2	0.8509	0	1	1	1	662.273	1.58	0.00104	16.4152	0	0.0003509	1.714	2.28	16.42
FALSE	High	Unambiguous	EAQLPVIENK	[K].EAQLPVIENK.[V]					0.12954	0	0.299	1	2	1	P20918	Plasminogen OS=Mus musculus OX=10090 GN=Plg PE=1 SV=3	Q3V1T9; P20918	P20918 [720-729]	0	1140.63	10	100	3.87619e+06	3.87619e+06	1		High	High	High	2	0.3718	0	1	1	1	570.816	-0.44	-0.00025	23.6731	0	0.07945	0.299	1.56	23.67
FALSE	High	Unambiguous	EDIERMVQEAEK	[K].EDIERMVQEAEK.[Y]	1xOxidation [M6]	1xOxidation [M6]	P63017 1xOxidation [M518]	P63017 1xOxidation [M518]	0.100716	0	0.381	1	16	1	P63017	Heat shock cognate 71 kDa protein OS=Mus musculus OX=10090 GN=Hspa8 PE=1 SV=1	Q3TRH3; Q3UDS0; Q3TEK2; Q3U9L2; Q3UBR0; Q3UXU1; Q3TH56; Q3TH04; Q3TZJ3; P63017; Q3TQ13; Q504P4; Q3KQJ4; Q3ULM1; Q3UBA6; Q3TF16	P63017 [513-524]	0	1492.69	12					NoQuanValues	High	High	High	2	0.4921	0	1	1	1	746.852	1.03	0.00077	24.1259	0	0.05842	0.381	1.91
FALSE	High	Unambiguous	EDQTEYLEERRIK	[K].EDQTEYLEERRIK.[E]					0.0717879	0	0.49	1	9	1	P07901	Heat shock protein HSP 90-alpha OS=Mus musculus OX=10090 GN=Hsp90aa1 PE=1 SV=4	Q3TKB9; P07901; Q3TJU7; Q3TKA2; Q3UIF3; A0PJ91; Q8C2A9; Q3TKG0; Q8C5U3	P07901 [192-204]	0	1708.85	13					NoQuanValues	High	High	High	3	0.2849	0	1	1	1	570.286	-4.38	-0.0025	24.3027	0	0.03863	0.49	1.79
FALSE	High	Unambiguous	EDVFVHQTAIK	[K].EDVFVHQTAIK.[KR]					0.263279	0.00433721	0.059	1	13	1	P62960	Y-box-binding protein 1 OS=Mus musculus OX=10090 GN=Ybx1 PE=1 SV=3	Q9JKB3; Q61478; Q68G78; A0A0A0MQD2; Q810K5; Q60950; Q497N3; P62960; Q71V06; B2RUF0; Q64369; Q60951; Q9Z2C8	P62960 [80-90]	0	1286.67	11	100	4.36213e+06	4.36213e+06	1		High	High	High	2	0.2737	0	1	1	1	643.843	3	0.00193	24.2955	0.002389	0.1905	0.059	1.9	24.26
FALSE	High	Unambiguous	EESDDEAAVEEEEEEK	[K].EESDDEAAVEEEEEEK.[K]					0.0529677	0	0.587	1	7	2	P08113	Endoplasmin OS=Mus musculus OX=10090 GN=Hsp90b1 PE=1 SV=2	Q3TUD6; Q3UBU0; Q91V38; Q8CCY5; F7C312; Q8C2R2; P08113	P08113 [304-319]	0	1866.72	16	100	176366	176366	1		High	High	High	2	0.9275	0	1	1	1	933.872	6.26	0.00584	18.6702	0	0.02675	0.587	1.38	18.62
FALSE	High	Unambiguous	DDTDDEIAK	[K].DDTDDEIAK.[Y]					0.037454	0	0.697	1	2	1	Q3TXE5	Uncharacterized protein OS=Mus musculus OX=10090 GN=Canx PE=2 SV=1	Q3TXE5; Q5SUC3	Q3TXE5 [92-100]	0	1021.43	9	100	153902	153902	1		High	High	High	2	0.7156	0	1	1	1	511.221	1.82	0.00093	16.1795	0	0.01755	0.697	1.09	15.73
FALSE	High	Unambiguous	EFSPFGTITSAK	[K].EFSPFGTITSAK.[V]					0.0478952	0	0.619	1	5	1	P29341	Polyadenylate-binding protein 1 OS=Mus musculus OX=10090 GN=Pabpc1 PE=1 SV=2	P29341; Q3U8U8; Q9D4E6; Q8BN32; Q99KL3	P29341 [313-324]	0	1284.65	12	100	2.26528e+06	2.26528e+06	1		High	High	High	2	0.4951	0	1	1	1	642.829	3.02	0.00194	24.4063	0	0.02363	0.619	2.04	24.38
FALSE	High	Unambiguous	DAEEWFFTK	[K].DAEEWFFTK.[T]					0.135596	0	0.284	1	2	1	Q6IFX2	Keratin, type I cytoskeletal 42 OS=Mus musculus OX=10090 GN=Krt42 PE=1 SV=1	Q9CWC9; Q6IFX2	Q6IFX2 [280-288]	0	1172.53	9	100	9388663	9388663	1		High	High	High	2	0.6389	0	1	1	1	586.768	2.86	0.00168	24.5761	0	0.08402	0.284	2.52	24.59
FALSE	High	Unambiguous	CRVNSAAFPAPIEK	[K].CRVNSAAFPAPIEK.[T]	1xCarbamidomethyl [C1]	1xCarbamidomethyl [C1]	I6L985 1xCarbamidomethyl [C343]	I6L985 1xCarbamidomethyl [C343]	0.0249082	0	0.826	1	11	3	I6L985	Igh protein OS=Mus musculus OX=10090 GN=Igh PE=1 SV=1	A0A4U9FFL2; P01869; U5LP42; P01868; Q99LC4; A0A0C6E3V3; A0A0A6YWR2; A0A075B5P4; I6L985; A0A0M4KM70; A0A0B6VMB2	I6L985 [343-356]	0	1559.8	14	100	3.72279e+08	3.72279e+08	3		High	High	High	3	0.7686	0	1	1	1	520.606	1.5	0.00078	24.135	0	0.07446	0.317	3.63	24.18
FALSE	High	Unambiguous	AADPPAENSSAPEAEQGGAE	[K].AADPPAENSSAPEAEQGGAE.[-]					0.0186102	0	0.918	1	6	1	P62960	Y-box-binding protein 1 OS=Mus musculus OX=10090 GN=Ybx1 PE=1 SV=3	A2BGG7; Q810K5; Q8BRJ5; P62960; Q71V06; Q60951	P62960 [303-322]	0	1897.8	20	100	970854	970854	1		High	High	High	2	0.8344	0	1	1	1	949.41	4.05	0.00384	12.8405	0	0.007494	0.918	3.02	12.79
FALSE	High	Unambiguous	AAIDWFDGK	[K].AAIDWFDGK.[E]					0.0182596	0	0.924	1	8	1	Q8BQ46	TAF15 RNA polymerase II, TATA box binding protein (TBP)-associated factor OS=Mus musculus OX=10090 GN=Taf15 PE=1 SV=1	Q3UK30; G3UXT7; P56959; Q8BQ46; Q8CFQ9; Q3USY4; Q3TLE4; F6QCI0	Q8BQ46 [296-304]	0	1022.49	9	100	1.23736e+06	1.23736e+06	1		High	High	High	2	0.186	0	1	1	1	511.751	0.31	0.00016	24.4529	0	0.007326	0.924	2.15	24.33
FALSE	High	Unambiguous	AASITSEVFNK	[K].AASITSEVFNK.[F]					0.0104154	0	1.101	1	2	1	G3X956	SPT16, facilitates chromatin-remodeling subunit OS=Mus musculus OX=10090 GN=Supt16 PE=1 SV=1	G3X956; Q920B9	G3X956 [186-196]	0	1166.61	11	100	5.8088e+06	5.8088e+06	1		High	High	High	2	0.5894	0	1	1	1	583.809	5.31	0.0031	23.9648	0	0.00371	1.101	3.41	23.99
FALSE	High	Unambiguous	AELARPGASVK	[-].AELARPGASVK.[LM]					0.136839	0	0.281	1	14	1	K7T9T8	IgA heavy chain variable region (Fragment) OS=Mus musculus OX=10090 PE=2 SV=1	K7U5Q2; K7THA9; X5J567; K7TH34; K7TH06; K7THF9; X5J4G3; K7T9T8; X5J4I6; K7TDB3; K7TGX3; K7T9N4; X5J5S9; X5J4K6	K7T9T8 [1-11]	0	1098.63	11	100	8705524	8705524	1		High	High	High	2	0.5751	0	1	1	1	549.818	1.38	0.00076	24.1153	0	0.08506	0.281	3.13	24.13
FALSE	High	Unambiguous	AEIMESIK	[K].AEIMESIK.[R]	1xOxidation [M4]	1xOxidation [M4]	Q9CU62 1xOxidation [M504]	Q9CU62 1xOxidation [M504]	0.264023	0.00433721	0.058	1	2	1	Q9CU62	Structural maintenance of chromosomes protein 1A OS=Mus musculus OX=10090 GN=Smc1a PE=1 SV=4	A0JLM6; Q9CU62	Q9CU62 [501-508]	0	936.471	8					NoQuanValues	High	High	High	2	0.0937	0	1	1	1	468.741	5.05	0.00236	20.7677	0.002389	0.1909	0.058	0.96
FALSE	High	Unambiguous	AGEVFIHK	[K].AGEVFIHK.[D]					0.162073	0.00433721	0.225	1	6	1	Q3TF40	Uncharacterized protein (Fragment) OS=Mus musculus OX=10090 GN=Nono PE=2 SV=1	Q3TMM5; Q3TTV7; Q3TFC2; Q3UM20; Q3TF40; Q99K48	Q3TF40 [157-164]	0	900.494	8	100	8928379	8928379	1		High	High	High	2	0.5233	0	1	1	1	450.751	2.01	0.00091	24.234	0.002389	0.1045	0.225	2.58	24.25
FALSE	High	Unambiguous	AGVAPLQVK	[K].AGVAPLQVK.[V]					0.0221537	0	0.863	1	5	1	Q8BTM8	Filamin-A OS=Mus musculus OX=10090 GN=Flna PE=1 SV=5	Q6KAM8; B7FAV1; B9EKP5; Q8BTM8; B7FAU9	Q8BTM8 [1478-1486]	0	882.541	9	100	3.68063e+06	3.68063e+06	1		High	High	High	2	0.1906	0	1	1	1	441.774	-0.1	-5e-05	23.7489	0	0.009252	0.863	2.78	23.8
FALSE	High	Unambiguous	ALAAAGYDVEK	[K].ALAAAGYDVEK.[N]					0.00284124	0	1.51	1	6	2	P43277	Histone H1.3 OS=Mus musculus OX=10090 GN=H1-3 PE=1 SV=2	P43274; I7HFT9; Q3U292; P15864; Q07133; P43277	P43277 [66-76]	0	1107.57	11	100	14415417	14415417	1		High	High	High	2	0.6289	0	1	1	1	554.288	0.42	0.00023	23.3416	0	0.0007692	1.51	2.56	23.29
FALSE	High	Unambiguous	ALAPEYAK	[K].ALAPEYAK.[A]					0.257392	0.00433721	0.067	1	12	1	P09103	Protein disulfide-isomerase OS=Mus musculus OX=10090 GN=P4hb PE=1 SV=2	P09103; Q3TWE3; Q3U738; Q3TT76; Q3TIM0; Q3TF72; Q3UBY9; Q3UDR2; Q3TGS0; Q3THC3; Q3UA23; Q3UJA8	P09103 [60-67]	0	862.467	8	100	939493	939493	1		High	High	High	2	0.5299	0	1	1	1	431.739	3.41	0.00147	22.046	0.002389	0.1848	0.067	1.34	22.14
FALSE	High	Unambiguous	ALDLDSSCK	[K].ALDLDSSCK.[E]	1xCarbamidomethyl [C8]	1xCarbamidomethyl [C8]	Q3THQ5 1xCarbamidomethyl [C461]	Q3THQ5 1xCarbamidomethyl [C461]	0.25233	0.00433721	0.074	1	2	1	Q3THQ5	Uncharacterized protein OS=Mus musculus OX=10090 GN=Stip1 PE=2 SV=1	Q60864; Q3THQ5	Q3THQ5 [454-462]	0	1008.47	9	100	650930	650930	1		High	High	High	2	0.5414	0	1	1	1	504.736	-1.07	-0.00054	23.0219	0.002389	0.1808	0.074	1.57	23.02
FALSE	High	Unambiguous	ALELDSNNEK	[K].ALELDSNNEK.[G]					0.0227944	0	0.854	1	1	1	P30416	Peptidyl-prolyl cis-trans isomerase FKBP4 OS=Mus musculus OX=10090 GN=Fkbp4 PE=1 SV=5	P30416	P30416 [345-354]	0	1132.55	10	100	775673	775673	1		High	High	High	2	0.5833	0	1	1	1	566.779	1.91	0.00108	22.928	0	0.009589	0.854	2.16	22.75
FALSE	High	Unambiguous	ALELTGLK	[K].ALELTGLK.[V]					0.265515	0.00433721	0.056	1	7	1	P09405	Nucleolin OS=Mus musculus OX=10090 GN=Ncl PE=1 SV=2	Q8CD23; Q3TL52; P09405; Q3TGR3; Q3TT41; Q8CE30; Q9CT46	P09405 [365-372]	0	844.514	8	100	50506188	50506188	1		High	High	High	2	0.2844	0	1	1	1	422.762	3.32	0.0014	24.2544	0.002389	0.1922	0.056	2.18	24.28
FALSE	High	Unambiguous	APQVYTIPPPK	[K].APQVYTIPPPK.[E]					0.00159332	0	1.692	1	11	22	I6L985	Igh protein OS=Mus musculus OX=10090 GN=Igh PE=1 SV=1	A0A4U9FFL2; P01869; U5LP42; P01868; Q99LC4; A0A0C6E3V3; A0A0A6YWR2; A0A075B5P4; I6L985; A0A0M4KM70; A0A0B6VMB2	I6L985 [367-377]	0	1210.68	11	100	9.48916e+09	9.48916e+09	10		High	High	High	2	0.6706	0	1	1	1	605.847	2.62	0.00158	25.9736	0	0.004028	1.08	3.37	23.52
FALSE	High	Unambiguous	APQVYTIPPPKEQMAK	[K].APQVYTIPPPKEQMAK.[D]	1xOxidation [M14]; 1xGG [K11]	1xOxidation [M14]; 1xGG [K11]	I6L985 1xOxidation [M380]; 1xGG [K377]	I6L985 1xOxidation [M380]; 1xGG [K377]	0.10516	0	0.367	1	11	1	I6L985	Igh protein OS=Mus musculus OX=10090 GN=Igh PE=1 SV=1	A0A4U9FFL2; P01869; U5LP42; P01868; Q99LC4; A0A0C6E3V3; A0A0A6YWR2; A0A075B5P4; I6L985; A0A0M4KM70; A0A0B6VMB2	I6L985 [367-382]	1	1927.99	16	100	7.04218e+06	7.04218e+06	1		High	High	High	3	0.1409	0	1	1	1	643.338	2.91	0.00187	23.9935	0	0.06172	0.367	2.91	23.96
FALSE	High	Unambiguous	AQYEDIAQK	[K].AQYEDIAQK.[S]					0.020662	0	0.885	1	1	7	Q3UV17	Keratin, type II cytoskeletal 2 oral OS=Mus musculus OX=10090 GN=Krt76 PE=1 SV=1	Q3UV17	Q3UV17 [343-351]	0	1065.52	9	100	3.14293e+08	3.14293e+08	3		High	High	High	2	0.7636	0	1	1	1	533.266	3.14	0.00167	19.9245	0	0.03397	0.524	2.58	19.53
FALSE	High	Unambiguous	ASGPPVSELITK	[K].ASGPPVSELITK.[A]					0.00226732	0	1.581	1	3	1	P43277	Histone H1.3 OS=Mus musculus OX=10090 GN=H1-3 PE=1 SV=2	Q3U292; P15864; P43277	P43277 [36-47]	0	1198.67	12	100	49546252	49546252	1		High	High	High	2	0.7536	0	1	1	1	599.839	2.95	0.00177	23.9274	0	0.0005843	1.581	2.76	23.99
FALSE	High	Unambiguous	ASLENSLEETK	[K].ASLENSLEETK.[G]					0.295161	0.00433721	0.018	1	4	1	Q9EQD6	Keratin intermediate filament 16a OS=Mus musculus OX=10090 GN=K16 PE=3 SV=1	Q9Z2K1; Q9EQD6; Q9EQD7; Q3ZAW8	Q9EQD6 [351-361]	0	1220.6	11	100	8.24884e+06	8.24884e+06	1		High	High	High	2	0.4823	0	1	1	1	610.803	-1.78	-0.00109	23.5179	0.002389	0.2191	0.018	1.41	23.61
FALSE	High	Unambiguous	ATISALEAK	[K].ATISALEAK.[I]					0.118186	0	0.329	1	6	1	Q3UH59	Myosin-10 OS=Mus musculus OX=10090 GN=Myh10 PE=1 SV=1	Q80T68; Q5SV64; Q3UH59; Q6PB65; Q4KMN4; Q61879	Q3UH59 [1851-1859]	0	903.515	9	100	2.88816e+06	2.88816e+06	1		High	High	High	2	0.5047	0	1	1	1	452.262	3.38	0.00153	23.7146	0	0.07104	0.329	2.12	23.73
FALSE	High	Unambiguous	ATISNDGATILK	[K].ATISNDGATILK.[L]					0.00308596	0	1.484	1	8	1	P80313	T-complex protein 1 subunit eta OS=Mus musculus OX=10090 GN=Cct7 PE=1 SV=1	Q3TET0; Q3UDB1; Q3UIJ0; Q8C5Q5; A0A0N4SV00; Q3TJN2; Q3THH8; P80313	P80313 [56-67]	0	1203.66	12	100	7.76319e+06	7.76319e+06	1		High	High	High	2	0.7014	0	1	1	1	602.335	3.6	0.00217	23.7469	0	0.0008504	1.484	2.88	23.75
FALSE	High	Unambiguous	ATLTVDK	[K].ATLTVDK.[SPYA]					0.230889	0.00433721	0.105	1	174	1	Q91WR1	Igh protein OS=Mus musculus OX=10090 GN=Igh PE=2 SV=1	A0A075B5Y1; X5J5F7; Q924R2; A0A075B5U5; X5J5S0; A2KTK5; X5J4R3; X5J4T6; X5J4I2; X5J5C3; X5J4V5; A0A075B5U0; A0A0A6YX66; Q924R6; P06329; Q2TAW9; Q2KHS9; Q9QXF0; A0A1E1GJG6; Q924P5; P06328; X5J5R3; A0A075B5W2; X5J5G5; A2KTK2; X5J4C4; X5J4J6; Q924P6; X5J4J7; A2N1N0; X5J5E4; Q924R7; X5J4Q5; A0A0A6YXN5; Q91WR1; Q7TPE3; A0A075B5W3; A0A0A6YWX0; X5J5H6; X5J4U3; K7U5V5; Q924R8; A0A0G2JGK2; X5J4F9; K7T9J6;…	Q91WR1 [87-93]	0	747.425	7	100	542007	542007	1		High	High	High	2	0.298	0	1	1	1	374.217	1.76	0.00066	20.2853	0.002389	0.1615	0.105	1.51	20.41
FALSE	High	Unambiguous	AVAGNISDPGLQK	[K].AVAGNISDPGLQK.[S]					0.13073	0	0.296	1	1	1	Q64727	Vinculin OS=Mus musculus OX=10090 GN=Vcl PE=1 SV=4	Q64727	Q64727 [803-815]	0	1269.68	13	100	803054	803054	1		High	High	High	2	0.6597	0	1	1	1	635.346	4.42	0.0028	21.1837	0	0.08052	0.296	1.44	21.46
FALSE	High	Unambiguous	AVDITTPK	[K].AVDITTPK.[A]					0.198992	0.00433721	0.156	1	3	3	Q99JF8	PC4 and SFRS1-interacting protein OS=Mus musculus OX=10090 GN=Psip1 PE=1 SV=1	Q99JF8; Q05CD2; A2BI12	Q99JF8 [136-143]	0	844.477	8	100	428693	428693	1		High	High	High	2	0.478	0	1	1	1	422.744	2.82	0.00119	20.8946	0.002389	0.1452	0.135	1.82	21.15
FALSE	High	Unambiguous	CNLLAEK	[K].CNLLAEK.[Q]	1xCarbamidomethyl [C1]	1xCarbamidomethyl [C1]	P29699 1xCarbamidomethyl [C219]	P29699 1xCarbamidomethyl [C219]	0.255937	0.00433721	0.069	1	7	1	P29699	Alpha-2-HS-glycoprotein OS=Mus musculus OX=10090 GN=Ahsg PE=1 SV=1	A0A338P7H5; A0A338P692; Q3TIU3; Q3UEK5; A0A338P7G1; P29699; A0A338P703	P29699 [219-225]	0	847.434	7	100	5.14299e+06	5.14299e+06	1		High	High	High	2	0.428	0	1	1	1	424.22	-0.82	-0.00035	23.8977	0.002389	0.1839	0.069	2.57	23.89
FALSE	High	Unambiguous	DAEDWFFSK	[K].DAEDWFFSK.[T]					0.0497386	0	0.607	1	1	1	Q9QWL7	Keratin, type I cytoskeletal 17 OS=Mus musculus OX=10090 GN=Krt17 PE=1 SV=3	Q9QWL7	Q9QWL7 [270-278]	0	1144.49	9	100	621949	621949	1		High	High	High	2	0.7174	0	1	1	1	572.753	3.08	0.00176	24.6238	0	0.02478	0.607	2.3	24.63
FALSE	High	Unambiguous	YMCENQATISSK	[K].YMCENQATISSK.[L]	1xCarbamidomethyl [C3]; 1xOxidation [M2]	1xCarbamidomethyl [C3]; 1xOxidation [M2]	Q546G4 1xCarbamidomethyl [C289]; 1xOxidation [M288]	Q546G4 1xCarbamidomethyl [C289]; 1xOxidation [M288]	0.00238559	0	1.565	1	1	3	Q546G4	Serum albumin OS=Mus musculus OX=10090 GN=Alb PE=1 SV=1	Q546G4	Q546G4 [287-298]	0	1447.62	12	100	710661	710661	2		High	High	High	2	0.8261	0	1	1	1	724.315	1.94	0.0014	17.5934	0	0.003161	1.143	2.07	17.82
FALSE	High	Unambiguous	EGEEAGPGDPLLEAVPK	[K].EGEEAGPGDPLLEAVPK.[A]					0.0311828	0	0.755	1	1	1	Q61081	Hsp90 co-chaperone Cdc37 OS=Mus musculus OX=10090 GN=Cdc37 PE=1 SV=1	Q61081	Q61081 [354-370]	0	1707.84	17					NoQuanValues	High	High	High	2	0.7815	0	1	1	1	854.431	6.42	0.00548	24.2673	0	0.01402	0.755	3.02
FALSE	High	Unambiguous	EGIILFK	[K].EGIILFK.[E]					0.105484	0	0.366	1	5	1	P32067	Lupus La protein homolog OS=Mus musculus OX=10090 GN=Ssb PE=1 SV=1	P32067; Q3TG93; Q9CYB9; Q8BTU4; F6SXM5	P32067 [269-275]	0	819.497	7	100	5110543	5110543	1		High	High	High	2	0.2081	0	1	1	1	410.254	3.97	0.00163	24.4922	0	0.06184	0.366	1.73	24.51
FALSE	High	Unambiguous	GSGTAEVELK	[K].GSGTAEVELK.[K]					0.0240555	0	0.837	1	6	3	P52480	Pyruvate kinase PKM OS=Mus musculus OX=10090 GN=Pkm PE=1 SV=4	P52480; A0A1L1SU37; A0A1L1SSN6; A0A1L1SUV0; A0A1L1SQV8; A0A1L1STV8	P52480 [126-135]	0	990.51	10	100	2.37405e+06	2.37405e+06	2		High	High	High	2	0.5862	0	1	1	1	495.76	3.54	0.00175	20.9281	0	0.01025	0.837	2.61	21
FALSE	High	Unambiguous	GTEVQVDDIK	[K].GTEVQVDDIK.[R]					0.0795695	0	0.457	1	2	2	Q3UXP2	RuvB-like helicase OS=Mus musculus OX=10090 GN=Ruvbl2 PE=2 SV=1	Q3UXP2; Q9WTM5	Q3UXP2 [418-427]	0	1103.56	10	100	280083	280083	1		High	High	High	2	0.5	0	1	1	1	552.283	1.45	0.0008	22.1064	0	0.04389	0.457	2.28	22.06
FALSE	High	Unambiguous	GVAINMVTEEDK	[K].GVAINMVTEEDK.[R]	1xOxidation [M6]	1xOxidation [M6]	Q3TFG3 1xOxidation [M375]	Q3TFG3 1xOxidation [M375]	0.00190976	0	1.635	1	7	1	Q3TFG3	Uncharacterized protein OS=Mus musculus OX=10090 GN=Eif4a1 PE=2 SV=1	Q3U8I0; Q3UXC2; Q5F2A7; Q3TGK7; Q99LR0; Q4FZL1; Q3TFG3	Q3TFG3 [370-381]	0	1321.63	12	100	971122	971122	1		High	High	High	2	0.5401	0	1	1	1	661.318	-1.01	-0.00067	21.4399	0	0.0004754	1.635	2.74	21.6
FALSE	High	Unambiguous	GVEQLNTGSYYEHVK	[K].GVEQLNTGSYYEHVK.[I]					5.19687e-05	0	2.769	1	6	2	Q8C6L5	Cyclic GMP-AMP synthase OS=Mus musculus OX=10090 GN=Cgas PE=1 SV=1	Q8C6L5; D3Z5R0; F6ZBV6; Q8BSY1; Q05BI9; Q8BNZ9	Q8C6L5 [191-205]	0	1723.83	15	100	117454816	117454816	2		High	High	High	2	0.8156	0	1	1	1	862.419	0.82	0.00071	24.1667	0	6.03e-06	2.769	4.5	24.19
FALSE	High	Unambiguous	GYDVIAQAQSGTGK	[K].GYDVIAQAQSGTGK.[T]					0.00205459	0	1.612	1	11	2	Q3TFG3	Uncharacterized protein OS=Mus musculus OX=10090 GN=Eif4a1 PE=2 SV=1	A0A338P6X5; Q3UXC2; Q5F2A7; Q3TGK7; Q3TLL6; Q78WR5; Q8BTU6; Q4FZL1; Q3TFG3; P10630; Q3TSJ4	Q3TFG3 [69-82]	0	1394.69	14	100	4.78541e+06	4.78541e+06	1		High	High	High	2	0.7112	0	1	1	1	697.85	1.09	0.00076	23.0083	0	0.0005182	1.612	3.67	23.04
FALSE	High	Unambiguous	KQTALAELVK	[K].KQTALAELVK.[H]					0.0297381	0	0.77	1	1	1	Q546G4	Serum albumin OS=Mus musculus OX=10090 GN=Alb PE=1 SV=1	Q546G4	Q546G4 [549-558]	1	1100.67	10	100	337319232	337319232	1		High	High	High	2	0.2949	0	1	1	1	550.84	4.68	0.00257	24.2746	0	0.01327	0.77	2.17	24.44
FALSE	High	Unambiguous	KYEDEINK	[K].KYEDEINK.[R]					0.0958573	0	0.397	1	2	1	B2RTP7	Krt2 protein OS=Mus musculus OX=10090 GN=Krt2 PE=2 SV=1	Q3TTY5; B2RTP7	B2RTP7 [288-295]	1	1038.51	8	100	25017502	25017502	1		High	High	High	2	0.5186	0	1	1	1	519.76	1.96	0.00102	24.1146	0	0.05496	0.397	2.95	24.13
FALSE	High	Unambiguous	IAPPETPDSK	[K].IAPPETPDSK.[V]					0.251613	0.00433721	0.075	1	2	1	O88477	Insulin-like growth factor 2 mRNA-binding protein 1 OS=Mus musculus OX=10090 GN=Igf2bp1 PE=1 SV=1	A0A0H3XWX3; O88477	O88477 [441-450]	0	1054.54	10	100	664335	664335	1		High	High	High	2	0.4965	0	1	1	1	527.773	-2.51	-0.00133	19.0109	0.002389	0.1797	0.075	1.43	19.12
FALSE	High	Unambiguous	LATDLTK	[K].LATDLTK.[V]					0.18264	0.00433721	0.185	1	1	4	Q546G4	Serum albumin OS=Mus musculus OX=10090 GN=Alb PE=1 SV=1	Q546G4	Q546G4 [258-264]	0	761.44	7	100	8.44712e+06	8.44712e+06	2		High	High	High	2	0.3558	0	1	1	1	381.225	1.94	0.00074	21.3839	0.002389	0.2027	0.041	2.08	21.27
FALSE	High	Unambiguous	IAVEPVNPSELPK	[K].IAVEPVNPSELPK.[M]					0.00665698	0	1.242	1	7	1	Q6A0E3	MKIAA0031 protein (Fragment) OS=Mus musculus OX=10090 GN=Eftud2 PE=2 SV=1	G3UZ34; Q3U5Q3; Q3TMY8; Q543F1; Q6A0E3; Q7TMX4; A2AH85	Q6A0E3 [594-606]	0	1392.77	13					NoQuanValues	High	High	High	2	0.7273	0	1	1	1	696.892	2.58	0.0018	23.9987	0	0.002153	1.242	2.64
FALSE	High	Unambiguous	LCFSTAQHAS	[K].LCFSTAQHAS.[-]	1xCarbamidomethyl [C2]	1xCarbamidomethyl [C2]	G5E924 1xCarbamidomethyl [C607]	G5E924 1xCarbamidomethyl [C607]	0.299247	0.00863388	0.013	1	4	1	G5E924	Heterogeneous nuclear ribonucleoprotein L (Fragment) OS=Mus musculus OX=10090 GN=Hnrnpl PE=1 SV=1	Q9CVU5; Q8R081; G3UY38; G5E924	G5E924 [606-615]	0	1121.5	10	100	2.23887e+06	2.23887e+06	1		High	High	High	2	0.6373	0	1	1	1	561.256	0.35	0.00019	23.6538	0.004728	0.223	0.013	1.93	23.67
FALSE	High	Unambiguous	IDDVVNTR	[K].IDDVVNTR.[-]					0.0298323	0	0.769	1	4	3	P80315	T-complex protein 1 subunit delta OS=Mus musculus OX=10090 GN=Cct4 PE=1 SV=3	P80315; Q3TII0; Q3UJZ8; G5E839	P80315 [532-539]	0	931.484	8	100	4.1599e+06	4.1599e+06	2		High	High	High	2	0.4664	0	1	1	1	466.247	1.53	0.00071	20.7178	0	0.01329	0.769	2.23	20.46
FALSE	High	Unambiguous	LDHYFIPK	[K].LDHYFIPK.[F]					0.190941	0.00433721	0.17	1	1	1	Q8C6L5	Cyclic GMP-AMP synthase OS=Mus musculus OX=10090 GN=Cgas PE=1 SV=1	Q8C6L5	Q8C6L5 [465-472]	0	1032.55	8	100	61390112	61390112	1		High	High	High	2	0.2884	0	1	1	1	516.781	3.92	0.00203	24.3204	0.002389	0.1278	0.17	2.15	24.35
FALSE	High	Unambiguous	IDLLDRK	[K].IDLLDRK.[E]					0.248764	0.00433721	0.079	1	2	1	A2A7S7	Tyrosine--tRNA ligase OS=Mus musculus OX=10090 GN=Yars PE=1 SV=1	Q91WQ3; A2A7S7	A2A7S7 [268-274]	0	872.52	7	100	5.06195e+06	5.06195e+06	1		High	High	High	2	0.1657	0	1	1	1	436.765	2.74	0.0012	24.3508	0.002389	0.1775	0.079	1.81	24.21
FALSE	High	Unambiguous	LDPSIFESLQK	[K].LDPSIFESLQK.[E]					0.0285399	0	0.783	1	3	1	Q3U1C2	RuvB-like helicase OS=Mus musculus OX=10090 GN=Ruvbl1 PE=1 SV=1	Q3U1C2; Q3UJN2; D3YW60	Q3U1C2 [172-182]	0	1276.68	11	100	934251	934251	1		High	High	High	2	0.6125	0	1	1	1	638.845	2.72	0.00173	24.4365	0	0.01261	0.783	2.4	24.44
FALSE	High	Selected	LENCAKLSK	[K].LENCAKLSK.[L]	1xCarbamidomethyl [C4]; 1xGG [K6]	1xCarbamidomethyl [C4]; 1xGG [K6; K9]	Q9CZJ9 1xCarbamidomethyl [C344]; 1xGG [K346]	Q9CZJ9 1xCarbamidomethyl [C344]; 1xGG [K346]	0.295975	0.00433721	0.017	1	1	1	Q9CZJ9	DnaJ homolog subfamily C member 18 OS=Mus musculus OX=10090 GN=Dnajc18 PE=2 SV=1	Q9CZJ9	Q9CZJ9 [341-349]	1	1176.6	9					NoQuanValues	High	High	High	2	0.0485	0	1	1	1	588.81	7.82	0.0046	23.782	0.002389	0.2202	0.017	1.03
FALSE	High	Unambiguous	LFDFVNAK	[K].LFDFVNAK.[K]					0.0844142	0	0.438	1	3	1	Q08943	FACT complex subunit SSRP1 OS=Mus musculus OX=10090 GN=Ssrp1 PE=1 SV=2	Q08943; Q05DR5; A2AW05	Q08943 [414-421]	0	953.509	8	100	627135	627135	1		High	High	High	2	0.4591	0	1	1	1	477.259	0.88	0.00042	24.4693	0	0.04707	0.438	1.59	24.77
FALSE	High	Unambiguous	LFEELGK	[K].LFEELGK.[Q]					0.253768	0.00433721	0.072	1	4	1	Q571M2	MKIAA4025 protein (Fragment) OS=Mus musculus OX=10090 GN=Hspa4 PE=2 SV=1	Q571M2; Q61316; Q3U2G2; Q99L75	Q571M2 [788-794]	0	835.456	7	100	7096323	7096323	1		High	High	High	2	0.672	0	1	1	1	418.232	1.37	0.00057	24.3576	0.002389	0.1819	0.072	1.86	24.12
FALSE	High	Unambiguous	IGDTSVSYK	[K].IGDTSVSYK.[Y]					0.0163937	0	0.958	1	1	3	P14733	Lamin-B1 OS=Mus musculus OX=10090 GN=Lmnb1 PE=1 SV=3	P14733	P14733 [476-484]	0	969.489	9	100	1.80588e+06	1.80588e+06	2		High	High	High	2	0.6635	0	1	1	1	485.249	3.03	0.00147	20.4117	0	0.006421	0.958	2.08	20.5
FALSE	High	Unambiguous	IGVNQPK	[K].IGVNQPK.[R]					0.20613	0.00433721	0.144	1	2	1	Q542X7	Uncharacterized protein OS=Mus musculus OX=10090 GN=Cct2 PE=1 SV=1	Q9JJD8; Q542X7	Q542X7 [224-230]	0	755.441	7					NoQuanValues	High	High	High	2	0.4404	0	1	1	1	378.225	1.55	0.00059	19.4188	0.002389	0.1407	0.144	1.09
FALSE	High	Unambiguous	IIAPPERK	[K].IIAPPERK.[Y]					0.164523	0.00433721	0.22	1	31	1	Q9QZ83	Gamma actin-like protein OS=Mus musculus OX=10090 GN=Actg1 PE=2 SV=1	Q8BFZ3; Q3TG92; P63268; Q3UIJ3; Q3UCF8; Q3TSB7; Q9QZ83; Q9CXK3; Q61275; Q3UAF6; Q3U122; E9Q1F2; Q3UAA9; B2RRX1; Q61272; Q3U5R4; Q3UAF7; Q99NC5; Q3TIJ9; P62737; P68134; Q61276; Q3UBP6; B1ATY1; Q3UBQ4; P68033; P63260; Q61264; Q3UA89; Q3U939; Q3UGS0	Q9QZ83 [333-340]	0	923.567	8	100	12329706	12329706	1		High	High	High	2	0.5309	0	1	1	1	462.288	1.82	0.00084	24.2242	0.002389	0.1066	0.22	1.94	24.22
FALSE	High	Unambiguous	ILQDGGLQVVEK	[K].ILQDGGLQVVEK.[Q]					0.00302768	0	1.49	1	1	1	Q61753	D-3-phosphoglycerate dehydrogenase OS=Mus musculus OX=10090 GN=Phgdh PE=1 SV=3	Q61753	Q61753 [22-33]	0	1298.73	12					NoQuanValues	High	High	High	2	0.5827	0	1	1	1	649.87	1.64	0.00106	24.0102	0	0.0008293	1.49	2.78	24.54
FALSE	High	Unambiguous	LLTQGFTNWNK	[K].LLTQGFTNWNK.[R]					0.0350509	0	0.718	1	2	1	Q91ZW3	SWI/SNF-related matrix-associated actin-dependent regulator of chromatin subfamily A member 5 OS=Mus musculus OX=10090 GN=Smarca5 PE=1 SV=1	Q3U0F8; Q91ZW3	Q91ZW3 [836-846]	0	1321.69	11					NoQuanValues	High	High	High	2	0.558	0	1	1	1	661.352	4.86	0.00321	24.3351	0	0.01618	0.718	2.76
FALSE	High	Unambiguous	GPEIRTGLIK	[K].GPEIRTGLIK.[G]					0.221722	0.00433721	0.119	1	6	1	P52480	Pyruvate kinase PKM OS=Mus musculus OX=10090 GN=Pkm PE=1 SV=4	P52480; A0A1L1SU37; A0A1L1SSN6; A0A1L1SUV0; A0A1L1SQV8; A0A1L1STV8	P52480 [116-125]	0	1083.65	10	100	7.48594e+06	7.48594e+06	1		High	High	High	2	0.1956	0	1	1	1	542.332	4.69	0.00254	24.2583	0.002389	0.154	0.119	2.71	24.25
FALSE	High	Unambiguous	EGLELPEDEEEK	[K].EGLELPEDEEEK.[KR]					0.000567168	0	2.017	2	8	1	P07901; Q71LX8	Heat shock protein HSP 90-alpha OS=Mus musculus OX=10090 GN=Hsp90aa1 PE=1 SV=4;Heat shock protein 84b OS=Mus musculus OX=10090 GN=Hsp90ab1 PE=1 SV=1	P07901; Q3TJU7; Q811H6; Q3TKA2; Q80YC2; Q3UIF3; A0PJ91; Q71LX8	P07901 [548-559]; Q71LX8 [539-550]	0	1416.64	12	100	33265264	33265264	1	NotUnique	High	High	High	2	0.7898	0	1	1	1	708.823	0.49	0.00035	23.7624	0	0.0001093	2.017	3.14	23.84
FALSE	High	Unambiguous	GLSEDTTEETLK	[K].GLSEDTTEETLK.[E]					0.0123228	0	1.048	1	5	1	P09405	Nucleolin OS=Mus musculus OX=10090 GN=Ncl PE=1 SV=2	Q8CD23; Q3TL52; P09405; Q3TGR3; Q3TT41	P09405 [575-586]	0	1322.63	12	100	9187717	9187717	1		High	High	High	2	0.4055	0	1	1	1	661.823	4.67	0.00309	21.7747	0	0.004553	1.048	2.17	22.42
FALSE	High	Unambiguous	GIAYIEFK	[K].GIAYIEFK.[S]					0.153527	0	0.243	1	7	1	P09405	Nucleolin OS=Mus musculus OX=10090 GN=Ncl PE=1 SV=2	Q8CD23; Q3TL52; P09405; Q3TGR3; Q3TT41; Q8CE30; Q9CT46	P09405 [432-439]	0	940.514	8	100	15240389	15240389	1		High	High	High	2	0.4885	0	1	1	1	470.762	2.92	0.00137	24.3569	0	0.09782	0.243	1.74	24.38
FALSE	High	Unambiguous	EGLPIQGWLGTK	[K].EGLPIQGWLGTK.[V]					0.00669939	0	1.24	1	4	1	Q8C6L5	Cyclic GMP-AMP synthase OS=Mus musculus OX=10090 GN=Cgas PE=1 SV=1	Q8C6L5; D3Z5R0; Q8BSY1; Q8BNZ9	Q8C6L5 [324-335]	0	1298.71	12					NoQuanValues	High	High	High	2	0.7232	0	1	1	1	649.861	2.68	0.00174	24.5166	0	0.002172	1.24	2.71	24.54
FALSE	High	Unambiguous	EGIPPDQQRLIFAGK	[K].EGIPPDQQRLIFAGK.[Q]					0.0771289	0	0.467	1	18	1	E9QNP0	KxDL motif-containing protein 1 OS=Mus musculus OX=10090 GN=Kxd1 PE=1 SV=1	E9Q5F6; P62984; Q922Z8; Q922B0; Q3TH47; Q5SX22; E9Q4P0; P62983; Q78XY9; E9Q9J0; Q8R0Z9; B0LAC2; Q8C2K3; Q8VC46; A5JUZ1; A0A0A6YW67; E9QNP0; P0CG50	E9QNP0 [138-152]	0	1668.91	15					NoQuanValues	High	High	High	2	0.4239	0	1	1	1	834.962	5.42	0.00452	24.2766	0	0.04225	0.467	1.84
FALSE	High	Unambiguous	EGIPPQQQRLIYSGK	[K].EGIPPQQQRLIYSGK.[Q]					0.00101785	0	1.833	1	2	2	Q3UI46	Ubiquitin-like domain-containing protein OS=Mus musculus OX=10090 GN=Nedd8 PE=1 SV=1	Q3UI46; Q3TY05	Q3UI46 [34-48]	0	1713.93	15	100	85303281	85303281	2		High	High	High	2	0.6977	0	1	1	1	857.468	0.3	0.00026	24.1107	0	0.0002213	1.833	4.3	24.13
FALSE	High	Unambiguous	EIAEAYLGK	[K].EIAEAYLGK.[TA]					0.0988668	0	0.387	1	14	1	P63017	Heat shock cognate 71 kDa protein OS=Mus musculus OX=10090 GN=Hspa8 PE=1 SV=1	Q3TRH3; Q3UDS0; Q3TEK2; Q3U9L2; Q3TH56; Q3TZJ3; P63017; Q3TQ13; Q3TB63; Q504P4; Q3KQJ4; Q3ULM1; Q3UBA6; Q3TF16	P63017 [129-137]	0	993.525	9	100	20740996	20740996	1		High	High	High	2	0.6395	0	1	1	1	497.266	0.43	0.00021	24.0254	0	0.0571	0.387	2.33	24.06
FALSE	High	Unambiguous	ELARPGASVK	[-].ELARPGASVK.[M]					0.25233	0.00433721	0.074	1	1	1	X5J5H8	IgA heavy chain VDJ region (Fragment) OS=Mus musculus OX=10090 PE=2 SV=1	X5J5H8	X5J5H8 [1-10]	0	1027.59	10	100	48654816	48654816	1		High	High	High	2	0.5733	0	1	1	1	514.299	1.84	0.00094	24.1654	0.002389	0.1802	0.074	3	24.19
FALSE	High	Unambiguous	ELQNEVEK	[K].ELQNEVEK.[Q]					0.13153	0	0.294	1	6	1	D3Z5F7	Predicted gene 20521 OS=Mus musculus OX=10090 GN=Gm20521 PE=4 SV=1	G3UWS5; D3Z055; Q8CCS6; D3YUB9; D3Z5F7; G3UY42	D3Z5F7 [165-172]	0	988.495	8					NoQuanValues	High	High	High	2	0.1961	0	1	1	1	494.75	-1.99	-0.00098	19.3109	0	0.08105	0.294	1.02
FALSE	High	Unambiguous	EITALAPSTMK	[K].EITALAPSTMK.[I]					0.00551948	0	1.301	1	30	1	Q9QZ83	Gamma actin-like protein OS=Mus musculus OX=10090 GN=Actg1 PE=2 SV=1	Q3TG92; P63268; Q3UIJ3; Q3UCF8; Q3TSB7; Q9QZ83; Q9CXK3; Q61275; Q3UAF6; Q3U122; E9Q1F2; Q3UAA9; B2RRX1; Q61272; Q3U5R4; Q3UAF7; F8WGM8; Q99NC5; Q3TIJ9; P62737; P68134; Q61276; B1ATY1; P68033; P63260; Q61264; Q3UA89; Q3U939; Q3UGS0; Q3U804	Q9QZ83 [320-330]	0	1161.62	11	100	10014362	10014362	1		High	High	High	2	0.5196	0	1	1	1	581.315	2.9	0.00168	23.9941	0	0.001721	1.301	2.81	24.02
FALSE	High	Unambiguous	EITALAPSTMK	[K].EITALAPSTMK.[I]	1xOxidation [M10]	1xOxidation [M10]	Q9QZ83 1xOxidation [M329]	Q9QZ83 1xOxidation [M329]	0.169525	0.00433721	0.21	1	30	1	Q9QZ83	Gamma actin-like protein OS=Mus musculus OX=10090 GN=Actg1 PE=2 SV=1	Q3TG92; P63268; Q3UIJ3; Q3UCF8; Q3TSB7; Q9QZ83; Q9CXK3; Q61275; Q3UAF6; Q3U122; E9Q1F2; Q3UAA9; B2RRX1; Q61272; Q3U5R4; Q3UAF7; F8WGM8; Q99NC5; Q3TIJ9; P62737; P68134; Q61276; B1ATY1; P68033; P63260; Q61264; Q3UA89; Q3U939; Q3UGS0; Q3U804	Q9QZ83 [320-330]	0	1177.61	11	100	15100350	15100350	1		High	High	High	2	0.4485	0	1	1	1	589.315	7.8	0.00459	22.8639	0.002389	0.1107	0.21	1.94	23.16
FALSE	High	Unambiguous	ELWFSDDPNVTK	[K].ELWFSDDPNVTK.[T]					0.12954	0	0.299	1	2	1	Q9Z0X1	Apoptosis-inducing factor 1, mitochondrial OS=Mus musculus OX=10090 GN=Aifm1 PE=1 SV=1	B1AU25; Q9Z0X1	Q9Z0X1 [177-188]	0	1450.68	12					NoQuanValues	High	High	High	2	0.6436	0	1	1	1	725.846	-0.69	-0.0005	24.4408	0	0.07962	0.299	2.02
FALSE	High	Unambiguous	ENEVEEVKEEGPK	[K].ENEVEEVKEEGPK.[E]					0.0342843	0	0.725	1	6	1	Q9CY58	Plasminogen activator inhibitor 1 RNA-binding protein OS=Mus musculus OX=10090 GN=Serbp1 PE=1 SV=2	A0A0N4SV32; Q3UEI6; Q3V274; Q3UJK2; Q9CY58; Q3UMP4	Q9CY58 [273-285]	1	1515.72	13	100	3.56217e+06	3.56217e+06	1		High	High	High	3	0.6113	0	1	1	1	505.913	4.22	0.00213	24.0068	0	0.01576	0.725	2.83	24.02
FALSE	High	Unambiguous	ENILEEFSK	[K].ENILEEFSK.[V]					0.1454	0	0.261	1	9	1	Q3U8W9	Uncharacterized protein OS=Mus musculus OX=10090 GN=Hnrnpr PE=2 SV=1	Q3UZI0; Q8VHM5; F7B5B5; Q99KG1; Q3UKV5; Q3UMT8; Q9CT37; A2AW41; Q3U8W9	Q3U8W9 [260-268]	0	1108.55	9	100	3.54261e+06	3.54261e+06	1		High	High	High	2	0.5806	0	1	1	1	554.78	0.63	0.00035	24.4515	0	0.09151	0.261	2.17	24.45
FALSE	High	Unambiguous	ETAEAYLGK	[K].ETAEAYLGK.[K]					0.0323885	0	0.743	1	9	2	P20029	Endoplasmic reticulum chaperone BiP OS=Mus musculus OX=10090 GN=Hspa5 PE=1 SV=3	Q3TWF2; P20029; Q3TKF8; Q9DC41; Q3U9G2; Q3U6V3; Q3UEM8; Q3U7T8; Q3TI47	P20029 [156-164]	0	981.489	9	100	4909981	4909981	1		High	High	High	2	0.7316	0	1	1	1	491.248	1	0.00049	23.2269	0	0.0147	0.743	2.31	23.19
FALSE	High	Unambiguous	ETEGDVTSVK	[K].ETEGDVTSVK.[D]					0.0481977	0	0.617	1	7	3	Q6A0F1	MKIAA0002 protein (Fragment) OS=Mus musculus OX=10090 GN=Cct8 PE=2 SV=1	Q9CS06; Q8BVY8; Q3UKQ2; Q6A0F1; H3BL49; P42932; Q9WVS5	Q6A0F1 [233-242]	0	1064.51	10	100	1.19865e+06	1.19865e+06	2		High	High	High	2	0.635	0	1	1	1	532.76	1.77	0.00094	17.1151	0	0.02378	0.617	2	17.4
FALSE	High	Unambiguous	EVDEQMLNVQNK	[K].EVDEQMLNVQNK.[N]					0.0298323	0	0.769	1	7	2	P68372	Tubulin beta-4B chain OS=Mus musculus OX=10090 GN=Tubb4b PE=1 SV=1	Q7TMM9; Q80ZV2; Q9DCR1; P99024; P68372; Q99J49; Q9CWF2	P68372 [325-336]	0	1446.69	12	100	10881534	10881534	1		High	High	High	2	0.5775	0	1	1	1	723.85	1.81	0.00131	22.8702	0	0.02177	0.64	2.13	23.2
FALSE	High	Unambiguous	EVDEQMLNVQNK	[K].EVDEQMLNVQNK.[N]	1xOxidation [M6]	1xOxidation [M6]	P68372 1xOxidation [M330]	P68372 1xOxidation [M330]	0.00186181	0	1.643	1	7	3	P68372	Tubulin beta-4B chain OS=Mus musculus OX=10090 GN=Tubb4b PE=1 SV=1	Q7TMM9; Q80ZV2; Q9DCR1; P99024; P68372; Q99J49; Q9CWF2	P68372 [325-336]	0	1462.68	12	100	2111318	2111318	1		High	High	High	2	0.7212	0	1	1	1	731.845	-1.16	-0.00085	19.1805	0	0.0004599	1.643	3.12	19.25
FALSE	High	Unambiguous	EVDGLDVSK	[K].EVDGLDVSK.[E]					0.151686	0	0.247	1	1	1	Q9JHU4	Cytoplasmic dynein 1 heavy chain 1 OS=Mus musculus OX=10090 GN=Dync1h1 PE=1 SV=2	Q9JHU4	Q9JHU4 [530-538]	0	961.484	9					NoQuanValues	High	High	High	2	0.5475	0	1	1	1	481.245	-0.61	-0.00029	22.2741	0	0.09652	0.247	1.79
FALSE	High	Unambiguous	EVSTYIK	[K].EVSTYIK.[K]					0.270032	0.00433721	0.05	1	6	1	P10126	Elongation factor 1-alpha 1 OS=Mus musculus OX=10090 GN=Eef1a1 PE=1 SV=3	D3YZ68; P10126; Q3UZQ3; Q3UA81; Q3TII3; D3Z3I8	P10126 [173-179]	0	839.451	7	100	14546874	14546874	1		High	High	High	2	0.2239	0	1	1	1	420.23	1.31	0.00055	23.1393	0.002389	0.1965	0.05	1.34	23.41
FALSE	High	Unambiguous	EVTPEGLQMVK	[K].EVTPEGLQMVK.[K]	1xOxidation [M9]	1xOxidation [M9]	Q9DCL9 1xOxidation [M244]	Q9DCL9 1xOxidation [M244]	0.121489	0	0.32	1	1	1	Q9DCL9	Multifunctional protein ADE2 OS=Mus musculus OX=10090 GN=Paics PE=1 SV=4	Q9DCL9	Q9DCL9 [236-246]	0	1246.63	11	100	1.26362e+06	1.26362e+06	1		High	High	High	2	0.5561	0	1	1	1	623.824	4.15	0.00259	23.0777	0	0.07357	0.32	1.87	23.14
FALSE	High	Unambiguous	FGTEELFK	[K].FGTEELFK.[D]					0.162073	0.00433721	0.225	1	14	1	B1AR17	Chromodomain helicase DNA-binding protein 3 OS=Mus musculus OX=10090 GN=Chd3 PE=1 SV=1	Q3U582; Q8BM83; E9PYU4; B1AR17; E9Q614; Q5DTP7; E9QAS5; Q6PDQ2; A2A8L1; E9PYL1; F6WR45; Q99JM0; F7C528; E9QAS4	B1AR17 [1283-1290]	0	970.488	8					NoQuanValues	High	High	High	2	0.5389	0	1	1	1	485.747	-1.45	-0.0007	24.4161	0.002389	0.1047	0.225	1.8
FALSE	High	Unambiguous	FIDTTSK	[K].FIDTTSK.[F]					0.189815	0.00433721	0.172	1	9	2	P27659	60S ribosomal protein L3 OS=Mus musculus OX=10090 GN=Rpl3 PE=1 SV=3	Q3UB67; Q3UB15; Q3UB90; E9PWZ3; Q3T9U9; Q9CQ09; P27659; Q5U470; A0A2R8VHN4	P27659 [367-373]	0	811.42	7					NoQuanValues	High	High	High	2	0.5662	0	1	1	1	406.217	7.66	0.00311	20.4069	0.002389	0.2193	0.018	1.36
FALSE	High	Unambiguous	GAEAANVTGPGGVPVQGSK	[K].GAEAANVTGPGGVPVQGSK.[Y]					0.000827875	0	1.898	1	6	3	P62960	Y-box-binding protein 1 OS=Mus musculus OX=10090 GN=Ybx1 PE=1 SV=3	A2BGG7; Q810K5; Q60950; P62960; Q71V06; Q60951	P62960 [117-135]	0	1695.87	19	100	2.93193e+06	2.93193e+06	1		High	High	High	2	0.8425	0	1	1	1	848.437	0.71	0.0006	19.3921	0	0.0002365	1.816	4.19	19.28
FALSE	High	Unambiguous	GDATVSYEDPPTAK	[K].GDATVSYEDPPTAK.[A]					0.189815	0.00433721	0.172	1	6	1	Q5SUS9	RNA-binding protein EWS OS=Mus musculus OX=10090 GN=Ewsr1 PE=1 SV=1	Q9CRS5; Q5SUT0; Q61545; Q6NVA3; Q3UI30; Q5SUS9	Q5SUS9 [416-429]	0	1450.67	14	100	486497	486497	1		High	High	High	2	0.3788	0	1	1	1	725.838	-1.11	-0.00081	19.4359	0.002389	0.127	0.172	1.32	19.4
FALSE	High	Unambiguous	GGEADNLDEFLK	[K].GGEADNLDEFLK.[E]					0.0133823	0	1.022	1	6	1	A1L366	RAD21 homolog (S. pombe) OS=Mus musculus OX=10090 GN=Rad21 PE=2 SV=1	Q3UTE4; Q61550; Q6ZQJ6; A1L367; Q3TG35; A1L366	A1L366 [407-418]	0	1307.61	12					NoQuanValues	High	High	High	2	0.5663	0	1	1	1	654.31	0.93	0.00061	24.3339	0	0.005032	1.022	1.96
FALSE	High	Unambiguous	GLSATVTGGQK	[K].GLSATVTGGQK.[G]					0.0461192	0	0.631	1	2	1	Q3UYM8	Uncharacterized protein OS=Mus musculus OX=10090 GN=Plp1 PE=2 SV=1	Q3UYM8; Q62079	Q3UYM8 [112-122]	0	1018.55	11					NoQuanValues	High	High	High	2	0.4563	0	1	1	1	509.781	2.67	0.00136	19.8007	0	0.02261	0.631	2.06
FALSE	High	Unambiguous	YNILGTNTIMDK	[K].YNILGTNTIMDK.[M]					0.160137	0.00433721	0.229	1	9	1	Q3TVV6	Uncharacterized protein OS=Mus musculus OX=10090 GN=Hnrnpu PE=2 SV=1	Q8C290; Q3ULH5; Q3TVV6; Q3TXW2; Q3TGN5; O88568; Q3TWN5; Q3TS50; Q8VEK3	Q3TVV6 [501-512]	0	1382.7	12					NoQuanValues	High	High	High	2	0.598	0	1	1	1	691.855	3.52	0.00243	24.3365	0.002389	0.1032	0.229	2.04

## Sheet: Mouse2
Checked	Confidence	PSM Ambiguity	Sequence	Annotated Sequence	Modifications	Modifications (all possible sites)	Modifications in Master Proteins	Modifications in Master Proteins (all Sites)	Qvality PEP	Qvality q-value	SVM_Score	# Protein Groups	# Proteins	# PSMs	Master Protein Accessions	Master Protein Descriptions	Protein Accessions	Positions in Master Proteins	# Missed Cleavages	Theo. MH+ [Da]	Sequence Length	Abundances (Scaled): F2: Sample	Abundances (Normalized): F2: Sample	Abundance: F2: Sample	Abundances Count: F2: Sample	Quan Info	Found in Sample: [S2] F2: Sample	Found in Sample Group: [S2] F2: Sample	Confidence (by Search Engine): Sequest HT	Charge (by Search Engine): Sequest HT	DeltaScore (by Search Engine): Sequest HT	DeltaCn (by Search Engine): Sequest HT	Rank (by Search Engine): Sequest HT	Search Engine Rank (by Search Engine): Sequest HT	Concatenated Rank (by Search Engine): Sequest HT	m/z [Da] (by Search Engine): Sequest HT	DeltaM [ppm] (by Search Engine): Sequest HT	Deltam/z [Da] (by Search Engine): Sequest HT	RT [min] (by Search Engine): Sequest HT	Percolator q-Value (by Search Engine): Sequest HT	Percolator PEP (by Search Engine): Sequest HT	Percolator SVMScore (by Search Engine): Sequest HT	XCorr (by Search Engine): Sequest HT	Top Apex RT [min]
FALSE	High	Unambiguous	AAVEWFDGK	[K].AAVEWFDGK.[D]					0.0676289	0	0.603	1	6	1	Q5SUS9	RNA-binding protein EWS OS=Mus musculus OX=10090 GN=Ewsr1 PE=1 SV=1	Q9CRS5; Q5SUT0; Q61545; Q6NVA3; Q3UI30; Q5SUS9	Q5SUS9 [430-438]	0	1022.49	9	100	973695	973695	1		High	High	High	2	0.1647	0	1	1	1	511.75	-0.58	-0.0003	24.411	0	0.09112	0.603	1.7	24.53
FALSE	High	Unambiguous	NKYEDEINK	[K].NKYEDEINK.[R]					0.260843	0	0.164	1	7	1	Q32P04	Keratin 5 OS=Mus musculus OX=10090 GN=Krt5 PE=1 SV=2	Q4L0E7; Q678L1; Q8VED5; P11679; Q6IFZ6; Q08EK4; Q32P04	Q32P04 [250-258]	1	1152.55	9	100	3.21375e+06	3.21375e+06	1		High	High	High	3	0.067	0	1	1	1	384.856	1.18	0.00045	24.2074	0	0.2784	0.164	2.09	24.21
FALSE	High	Unambiguous	NLGTIAK	[K].NLGTIAK.[S]					0.355537	0	0.058	1	4	1	P08113	Endoplasmin OS=Mus musculus OX=10090 GN=Hsp90b1 PE=1 SV=2	Q3UBU0; Q91V38; Q8C2R2; P08113	P08113 [162-168]	0	716.43	7					NoQuanValues	High	High	High	2	0.069	0	1	1	1	358.718	-0.62	-0.00022	23.9235	0	0.3578	0.058	1.16
FALSE	High	Unambiguous	NQLTSNPENTVFDAK	[K].NQLTSNPENTVFDAK.[R]					0.000229058	0	2.375	1	9	1	P20029	Endoplasmic reticulum chaperone BiP OS=Mus musculus OX=10090 GN=Hspa5 PE=1 SV=3	Q3TWF2; P20029; Q3TKF8; Q9DC41; Q3U9G2; Q3U6V3; Q3UEM8; Q3U7T8; Q3TI47	P20029 [83-97]	0	1677.81	15	100	3187788	3187788	1		High	High	High	2	0.7719	0	1	1	1	839.412	4.76	0.00399	23.9697	0	0.000744	2.375	3.42	23.98
FALSE	High	Unambiguous	NTQPIMDTDGSYFVYSK	[K].NTQPIMDTDGSYFVYSK.[L]					1.65301e-06	0	3.904	1	8	1	I6L985	Igh protein OS=Mus musculus OX=10090 GN=Igh PE=1 SV=1	A0A4U9FFL2; U5LP42; A0A0C6E3V3; A0A0A6YWR2; A0A075B5P4; I6L985; A0A0M4KM70; A0A0B6VMB2	I6L985 [415-431]	0	1965.89	17	100	3506515	3506515	1		High	High	High	2	0.7446	0	1	1	1	983.452	3.02	0.00297	24.278	0	1.157e-05	3.904	3.72	24.14
FALSE	High	Unambiguous	NTQPIMDTDGSYFVYSK	[K].NTQPIMDTDGSYFVYSK.[L]	1xOxidation [M6]	1xOxidation [M6]	I6L985 1xOxidation [M420]	I6L985 1xOxidation [M420]	4.74683e-05	0	2.863	1	8	11	I6L985	Igh protein OS=Mus musculus OX=10090 GN=Igh PE=1 SV=1	A0A4U9FFL2; U5LP42; A0A0C6E3V3; A0A0A6YWR2; A0A075B5P4; I6L985; A0A0M4KM70; A0A0B6VMB2	I6L985 [415-431]	0	1981.88	17	100	1.21319e+09	1.21319e+09	5		High	High	High	2	0.7822	0	1	1	1	991.447	0.57	0.00056	24.0908	0	0.0006775	2.41	3.81	24.02
FALSE	High	Unambiguous	PVQMQQPGAELVKPGASVK	[-].PVQMQQPGAELVKPGASVK.[M]					0.407359	0	0.009	1	1	1	A2NXE8	Fd (Fragment) OS=Mus musculus OX=10090 PE=2 SV=1	A2NXE8	A2NXE8 [1-19]	1	1964.06	19	100	327301024	327301024	1		High	High	High	2	0.3023	0	1	1	1	982.532	-3.71	-0.00364	23.8456	0	0.3988	0.009	1.29	23.94
FALSE	High	Unambiguous	QLAPIWDK	[K].QLAPIWDK.[L]					0.0264598	0	0.9	1	13	1	P09103	Protein disulfide-isomerase OS=Mus musculus OX=10090 GN=P4hb PE=1 SV=2	P09103; Q3URP6; Q3TWE3; Q3U738; Q3TIM0; Q3TF72; Q3UBY9; Q3UDR2; Q3THC3; E9Q8G8; Q3UA23; Q3TIQ5; Q3UJA8	P09103 [404-411]	0	970.536	8					NoQuanValues	High	High	High	2	0.4866	0	1	1	1	485.772	1.31	0.00063	24.4316	0	0.04111	0.9	2.24
FALSE	High	Selected	RTAAENEFVTVK	[K].RTAAENEFVTVK.[K]					0.0050491	0	1.416	1	1	1	A0A2R8VHP3	Predicted pseudogene 5478 OS=Mus musculus OX=10090 GN=Gm5478 PE=1 SV=1	A0A2R8VHP3	A0A2R8VHP3 [210-221]	0	1364.72	12					NoQuanValues	High	High	High	2	0.0497	0	1	1	1	682.865	4.91	0.00335	24.2858	0	0.01014	1.416	1.61
FALSE	High	Unambiguous	RTNAENEFVTIK	[K].RTNAENEFVTIK.[K]					6.38658e-05	0	2.771	1	1	2	P04104	Keratin, type II cytoskeletal 1 OS=Mus musculus OX=10090 GN=Krt1 PE=1 SV=4	P04104	P04104 [285-296]	0	1421.74	12	100	14507919	14507919	1		High	High	High	3	0.7456	0	1	1	1	474.586	2.64	0.00125	24.2725	0	0.08814	0.615	4.01	24.27
FALSE	High	Unambiguous	RTNAENEFVTIKK	[K].RTNAENEFVTIKK.[D]					0.000977824	0	1.925	1	1	1	P04104	Keratin, type II cytoskeletal 1 OS=Mus musculus OX=10090 GN=Krt1 PE=1 SV=4	P04104	P04104 [285-297]	1	1549.83	13					NoQuanValues	High	High	High	3	0.6531	0	1	1	1	517.285	5.28	0.00273	24.267	0	0.002536	1.925	4.41
FALSE	High	Unambiguous	SGVGNIFIK	[K].SGVGNIFIK.[N]					0.193948	0	0.262	1	7	1	P29341	Polyadenylate-binding protein 1 OS=Mus musculus OX=10090 GN=Pabpc1 PE=1 SV=2	P29341; A0A2I3BR37; Q3U8U8; Q8C7D3; Q921B8; Q8BN32; Q9DBE3	P29341 [96-104]	0	934.536	9	100	10883856	10883856	1		High	High	High	2	0.5679	0	1	1	1	467.773	2.86	0.00134	24.4193	0	0.2192	0.262	1.62	24.52
FALSE	High	Unambiguous	SIENETLNK	[K].SIENETLNK.[E]					0.14776	0	0.351	1	7	2	Q3THB0	RRM domain-containing protein OS=Mus musculus OX=10090 GN=Eif4b PE=2 SV=1	Q3TLQ9; Q922K6; Q3TDD8; Q8BGD9; Q3TSY9; Q3UGC0; Q3THB0	Q3THB0 [445-453]	0	1047.53	9	100	18887154	18887154	1		High	High	High	2	0	0	1	1	1	524.269	-0.6	-0.00031	23.2714	0	0.1751	0.351	1.92	23.45
FALSE	High	Unambiguous	SSASAPDVDDPEAFPALA	[K].SSASAPDVDDPEAFPALA.[-]					0.292025	0	0.126	1	7	1	Q9CY58	Plasminogen activator inhibitor 1 RNA-binding protein OS=Mus musculus OX=10090 GN=Serbp1 PE=1 SV=2	A0A0N4SV32; Q3UEI6; A0A0N4SWH2; Q3V274; Q3UJK2; Q9CY58; Q3UMP4	Q9CY58 [390-407]	0	1759.8	18					NoQuanValues	High	High	High	2	0.6296	0	1	1	1	880.404	-0.51	-0.00045	24.4497	0	0.3049	0.126	1.35
FALSE	High	Unambiguous	MDSTANEVEAVK	[K].MDSTANEVEAVK.[V]	1xOxidation [M1]	1xOxidation [M1]	P09103 1xOxidation [M427]	P09103 1xOxidation [M427]	0.0267137	0	0.897	1	14	1	P09103	Protein disulfide-isomerase OS=Mus musculus OX=10090 GN=P4hb PE=1 SV=2	P09103; Q3URP6; Q3TWE3; Q3U738; Q3TIM0; Q3TF72; Q3UBY9; Q3UDR2; Q3TGS0; Q3THC3; E9Q8G8; Q3UA23; Q3TIQ5; Q3UJA8	P09103 [427-438]	0	1309.59	12	100	186271	186271	1		High	High	High	2	0.7574	0	1	1	1	655.3	-0.54	-0.00036	20.9617	0	0.04141	0.897	1.36	20.86
FALSE	High	Unambiguous	TIAPALVSK	[K].TIAPALVSK.[K]					0.225736	0	0.212	1	3	1	Q5FW97	Enolase 1, alpha non-neuron OS=Mus musculus OX=10090 GN=EG433182 PE=1 SV=1	Q8CF78; Q5FW97; B1ARR7	Q5FW97 [72-80]	0	899.556	9	100	4.14077e+06	4.14077e+06	1		High	High	High	2	0.6872	0	1	1	1	450.282	1.12	0.00051	24.1017	0	0.2483	0.212	1.95	24.14
FALSE	High	Unambiguous	TSTSPIVK	[K].TSTSPIVK.[S]					0.163483	0	0.318	1	29	3	Q52L64	ENSMUSG00000076577 protein OS=Mus musculus OX=10090 GN=Igkv8-30 PE=1 SV=1	I6L9E2; Q7TS98; A0A0F7R1B7; A0A0F7R5U8; Q52L95; I6L991; Q5XFY8; A0A0C6EL31; P01837; A0A5E3; A0A125T906; A0A4U9FD83; A0A5H1ZRK8; A2P1G9; A0A125T904; A0A0M4KEQ7; A0A0E4B213; A0A0M3KL49; Q52L64; A0A125T908; Q58EU8; I6L958; A2NHM3; A0A0U5BC76; A0A0D5ZY64; I6L9E1; A0A0B6VQ20; Q65ZC0; I6L978	Q52L64 [226-233]	0	832.477	8	100	70476968	70476968	1		High	High	High	2	0.4624	0	1	1	1	416.743	0.89	0.00037	23.0992	0	0.1907	0.318	1.86	23.07
FALSE	High	Unambiguous	TTPPSVYPLAPGSAA	[K].TTPPSVYPLAPGSAA.[-]					0.25543	0	0.171	1	1	1	X5J4S7	IgG1 heavy chain VDJ region (Fragment) OS=Mus musculus OX=10090 PE=2 SV=1	X5J4S7	X5J4S7 [97-111]	0	1428.74	15					NoQuanValues	High	High	High	2	0.4502	0	1	1	1	714.873	1.24	0.00089	24.0313	0	0.2739	0.171	2.31
FALSE	High	Unambiguous	TTPPSVYPLAPGSAAQTNSMVTLGCLVK	[K].TTPPSVYPLAPGSAAQTNSMVTLGCLVK.[G]	1xCarbamidomethyl [C25]; 1xOxidation [M20]	1xCarbamidomethyl [C25]; 1xOxidation [M20]	I6L985 1xCarbamidomethyl [C172]; 1xOxidation [M167]	I6L985 1xCarbamidomethyl [C172]; 1xOxidation [M167]	0.00034169	0	2.251	1	11	1	I6L985	Igh protein OS=Mus musculus OX=10090 GN=Igh PE=1 SV=1	A0A4U9FFL2; P01869; U5LP42; P01868; Q99LC4; A0A0C6E3V3; A0A0A6YWR2; A0A075B5P4; I6L985; A0A0M4KM70; A0A0B6VMB2	I6L985 [148-175]	0	2876.45	28					NoQuanValues	High	High	High	3	0.6647	0	1	1	1	959.495	5.85	0.00561	24.3142	0	0.001044	2.251	3.34
FALSE	High	Unambiguous	VDPEIQNVK	[K].VDPEIQNVK.[S]					0.0335836	0	0.825	1	2	2	B2RTP7	Krt2 protein OS=Mus musculus OX=10090 GN=Krt2 PE=2 SV=1	Q3TTY5; B2RTP7	B2RTP7 [188-196]	0	1041.56	9	100	34216216	34216216	1		High	High	High	2	0.5909	0	1	1	1	521.283	1.21	0.00063	23.0999	0	0.05027	0.825	1.98	23.09
FALSE	High	Unambiguous	VGGTSDVEVNEK	[K].VGGTSDVEVNEK.[K]					0.00495234	0	1.422	1	1	3	P63038	60 kDa heat shock protein, mitochondrial OS=Mus musculus OX=10090 GN=Hspd1 PE=1 SV=1	P63038	P63038 [406-417]	0	1233.6	12	100	420760	420760	1		High	High	High	2	0.6891	0	1	1	1	617.302	1.3	0.0008	19.5842	0	0.1138	0.518	2.38	20.37
FALSE	High	Unambiguous	VLVVTQGSNAK	[K].VLVVTQGSNAK.[A]					0.386682	0	0.028	1	1	1	P01027	Complement C3 OS=Mus musculus OX=10090 GN=C3 PE=1 SV=3	P01027	P01027 [388-398]	0	1115.64	11					NoQuanValues	High	High	High	2	0.5276	0	1	1	1	558.325	0.76	0.00042	23.4087	0	0.3824	0.028	1.63
FALSE	High	Unambiguous	VMPAPPPK	[K].VMPAPPPK.[E]					0.22987	0	0.206	1	7	4	Q3THB0	RRM domain-containing protein OS=Mus musculus OX=10090 GN=Eif4b PE=2 SV=1	Q3TLQ9; Q922K6; Q3TDD8; Q8BGD9; Q3TSY9; Q3UGC0; Q3THB0	Q3THB0 [473-480]	0	836.47	8	100	2.88362e+06	2.88362e+06	3		High	High	High	2	0.6667	0	1	1	1	418.739	-0.04	-2e-05	22.4495	0	0.2734	0.172	1.8	22.15
FALSE	High	Unambiguous	VMPAPPPK	[K].VMPAPPPK.[E]	1xOxidation [M2]	1xOxidation [M2]	Q3THB0 1xOxidation [M474]	Q3THB0 1xOxidation [M474]	0.1533	0	0.339	1	7	2	Q3THB0	RRM domain-containing protein OS=Mus musculus OX=10090 GN=Eif4b PE=2 SV=1	Q3TLQ9; Q922K6; Q3TDD8; Q8BGD9; Q3TSY9; Q3UGC0; Q3THB0	Q3THB0 [473-480]	0	852.465	8	100	1.43603e+06	1.43603e+06	2		High	High	High	2	0.7	0	1	1	1	426.737	2.34	0.001	18.5512	0	0.3051	0.126	1.6	17.93
FALSE	High	Unambiguous	VRALEESNYELEGK	[K].VRALEESNYELEGK.[I]					1.0663e-05	0	3.326	1	2	2	P02535	Keratin, type I cytoskeletal 10 OS=Mus musculus OX=10090 GN=Krt10 PE=1 SV=3	A2A513; P02535	P02535 [162-175]	0	1636.82	14	100	9.01169e+06	9.01169e+06	2		High	High	High	3	0.7	0	1	1	1	546.279	2.78	0.00152	24.2462	0	0.0002919	2.719	4.7	24.26
FALSE	High	Unambiguous	VRFLEQQNK	[K].VRFLEQQNK.[VAILM]					0.174854	0	0.296	2	40	2	Q3UV17; Q32P04	Keratin, type II cytoskeletal 2 oral OS=Mus musculus OX=10090 GN=Krt76 PE=1 SV=1;Keratin 5 OS=Mus musculus OX=10090 GN=Krt5 PE=1 SV=2	Q4L0E6; P03995; Q05B38; A4IF59; A0A0A6YWC8; E9Q1Y9; Q3TWV0; A2AKJ2; Q61726; A0A6B9SLG6; Q3U6S1; Q0VDM9; Q3UD36; Q6IMF0; E9Q1Z0; P50446; Q3UV11; Q9ERE2; Q99M73; Q8BGZ7; Q8VED5; P07744; P11679; P97861; Q9Z2T6; Q3UAX1; Q148Q7; Q3V2S4; Q3UV17; Q9DCV7; Q8BIS2; Q0VDN0; Q0VDR7; A1L0X5; Q9Z331; Q6IFT3; Q3TFD9; Q32P04; Q5FWJ3; E9Q0F0	Q3UV17 [183-191]; Q32P04 [180-188]	0	1161.64	9	100	1.72426e+07	1.72426e+07	2	NotUnique	High	High	High	2	0.413	0	1	1	1	581.324	2.43	0.00141	24.2641	0	0.2016	0.296	2.47	24.27
FALSE	High	Unambiguous	VTCVVVDISK	[K].VTCVVVDISK.[D]	1xCarbamidomethyl [C3]	1xCarbamidomethyl [C3]	I6L985 1xCarbamidomethyl [C283]	I6L985 1xCarbamidomethyl [C283]	0.00236621	0	1.651	1	11	1	I6L985	Igh protein OS=Mus musculus OX=10090 GN=Igh PE=1 SV=1	A0A4U9FFL2; P01869; U5LP42; P01868; Q99LC4; A0A0C6E3V3; A0A0A6YWR2; A0A075B5P4; I6L985; A0A0M4KM70; A0A0B6VMB2	I6L985 [281-290]	0	1119.61	10					NoQuanValues	High	High	High	2	0.5687	0	1	1	1	560.308	1.21	0.00068	24.0527	0	0.005354	1.651	3.13
FALSE	High	Unambiguous	WASYRNMGDLFGPFYPQDYAATLPKNPPPKRSSEMQSK	[K].WASYRNMGDLFGPFYPQDYAATLPKNPPPKRSSEMQSK.[V]	2xGG [K25; K30]	2xGG [K25; K30]	Q9EPQ8 2xGG [K1763; K1768]	Q9EPQ8 2xGG [K1763; K1768]	0.371915	0	0.042	1	4	1	Q9EPQ8	Transcription factor 20 OS=Mus musculus OX=10090 GN=Tcf20 PE=1 SV=3	Q66JM6; Q9EPQ8; Q3U8L8; Q80U46	Q9EPQ8 [1739-1776]	2	4603.19	38					NoQuanValues	High	High	High	5	0.4167	0	1	1	1	921.437	-8.2	-0.00755	22.8724	0	0.3708	0.042	0.6
FALSE	High	Unambiguous	YEDEINK	[K].YEDEINK.[R]					0.142414	0	0.363	4	16	5	P04104; A0A2R8VHP3; Q32P04; B2RTP7	Keratin, type II cytoskeletal 1 OS=Mus musculus OX=10090 GN=Krt1 PE=1 SV=4;Predicted pseudogene 5478 OS=Mus musculus OX=10090 GN=Gm5478 PE=1 SV=1;Keratin 5 OS=Mus musculus OX=10090 GN=Krt5 PE=1 SV=2;Krt2 protein OS=Mus musculus OX=10090 GN=Krt2 PE=2 SV=1	Q05B38; Q3TTY5; Q4L0E7; Q678L1; P50446; Q3UV11; P04104; Q8VED5; P11679; Q6IFZ6; A0A2R8VHP3; Q08EK4; Q0VDR7; Q9Z331; Q32P04; B2RTP7	P04104 [278-284]; A0A2R8VHP3 [203-209]; Q32P04 [252-258]; B2RTP7 [289-295]	0	910.415	7	100	15273902	15273902	2	NotUnique	High	High	High	2	0.4	0	1	1	1	455.712	1.96	0.00089	21.857	0	0.2376	0.229	2.2	21.55
FALSE	High	Unambiguous	TIEDLRNK	[K].TIEDLRNK.[I]					0.18642	0	0.275	1	1	1	Q6IFX2	Keratin, type I cytoskeletal 42 OS=Mus musculus OX=10090 GN=Krt42 PE=1 SV=1	Q6IFX2	Q6IFX2 [147-154]	0	988.542	8	100	8643773	8643773	1		High	High	High	2	0.2775	0	1	1	1	494.775	1.21	0.0006	24.262	0	0.2124	0.275	1.73	24.26
FALSE	High	Unambiguous	YIDQEELNK	[K].YIDQEELNK.[T]					0.139383	0	0.37	1	9	1	P07901	Heat shock protein HSP 90-alpha OS=Mus musculus OX=10090 GN=Hsp90aa1 PE=1 SV=4	Q3TKB9; P07901; Q3TJU7; Q3TKA2; E9Q3D6; Q3UIF3; A0PJ91; Q71LX8; Q3TKG0	P07901 [285-293]	0	1151.56	9	100	3.10192e+06	3.10192e+06	1		High	High	High	2	0.3631	0	1	1	1	576.283	1.18	0.00068	23.5204	0	0.167	0.37	1.79	23.61
FALSE	High	Unambiguous	IVPRDCGCK	[K].IVPRDCGCK.[P]	2xCarbamidomethyl [C6; C8]	2xCarbamidomethyl [C6; C8]	I6L985 2xCarbamidomethyl [C247; C249]	I6L985 2xCarbamidomethyl [C247; C249]	0.0672067	0	0.605	1	11	2	I6L985	Igh protein OS=Mus musculus OX=10090 GN=Igh PE=1 SV=1	A0A4U9FFL2; P01869; U5LP42; P01868; Q99LC4; A0A0C6E3V3; A0A0A6YWR2; A0A075B5P4; I6L985; A0A0M4KM70; A0A0B6VMB2	I6L985 [242-250]	0	1104.53	9	100	64883460	64883460	2		High	High	High	2	0.5385	0	1	1	1	552.767	-1.33	-0.00073	24.1726	0	0.09071	0.605	1.69	24.21
FALSE	High	Unambiguous	LIINSLYK	[K].LIINSLYK.[N]					0.189859	0	0.269	1	4	1	P08113	Endoplasmin OS=Mus musculus OX=10090 GN=Hsp90b1 PE=1 SV=2	Q3UBU0; Q91V38; Q8C2R2; P08113	P08113 [88-95]	0	963.587	8	100	18087918	18087918	1		High	High	High	2	0.4586	0	1	1	1	482.3	6	0.00289	24.4883	0	0.2157	0.269	1.81	24.51
FALSE	High	Unambiguous	ADLINNLGTIAK	[K].ADLINNLGTIAK.[S]					0.00651368	0	1.337	1	10	1	P07901	Heat shock protein HSP 90-alpha OS=Mus musculus OX=10090 GN=Hsp90aa1 PE=1 SV=4	Q3TKB9; P07901; B7ZC50; Q3TKA2; Q3UIF3; A0PJ91; Q8C2A9; Q71LX8; Q3TKG0; Q8C5U3	P07901 [101-112]	0	1242.71	12					NoQuanValues	High	High	High	2	0.5116	0	1	1	1	621.86	6.5	0.00404	24.3492	0	0.01258	1.337	2.15
FALSE	High	Unambiguous	APQVYTIPPPK	[K].APQVYTIPPPK.[E]					0.00122945	0	1.854	1	11	21	I6L985	Igh protein OS=Mus musculus OX=10090 GN=Igh PE=1 SV=1	A0A4U9FFL2; P01869; U5LP42; P01868; Q99LC4; A0A0C6E3V3; A0A0A6YWR2; A0A075B5P4; I6L985; A0A0M4KM70; A0A0B6VMB2	I6L985 [367-377]	0	1210.68	11	100	4293879092	4293879092	6		High	High	High	2	0.6554	0	1	1	1	605.846	2.21	0.00134	23.8388	0	0.02538	1.079	3.54	23.81
FALSE	High	Unambiguous	APQVYTIPPPKEQMAK	[K].APQVYTIPPPKEQMAK.[D]	1xOxidation [M14]; 1xGG [K11]	1xOxidation [M14]; 1xGG [K11]	I6L985 1xOxidation [M380]; 1xGG [K377]	I6L985 1xOxidation [M380]; 1xGG [K377]	0.00264897	0	1.616	1	11	1	I6L985	Igh protein OS=Mus musculus OX=10090 GN=Igh PE=1 SV=1	A0A4U9FFL2; P01869; U5LP42; P01868; Q99LC4; A0A0C6E3V3; A0A0A6YWR2; A0A075B5P4; I6L985; A0A0M4KM70; A0A0B6VMB2	I6L985 [367-382]	1	1927.99	16	100	3.94115e+06	3.94115e+06	1		High	High	High	3	0.1608	0	1	1	1	643.339	3.67	0.00236	24.0547	0	0.00588	1.616	3.11	24.04
FALSE	High	Unambiguous	AQYEDIAQK	[K].AQYEDIAQK.[S]					0.0323285	0	0.837	1	1	6	Q3UV17	Keratin, type II cytoskeletal 2 oral OS=Mus musculus OX=10090 GN=Krt76 PE=1 SV=1	Q3UV17	Q3UV17 [343-351]	0	1065.52	9	100	68532426	68532426	2		High	High	High	2	0.8016	0	1	1	1	533.266	2.68	0.00143	22.6307	0	0.1165	0.509	2.57	22.1
FALSE	High	Unambiguous	ASGPPVSELITK	[K].ASGPPVSELITK.[A]					0.0419191	0	0.755	1	3	1	P43277	Histone H1.3 OS=Mus musculus OX=10090 GN=H1-3 PE=1 SV=2	Q3U292; P15864; P43277	P43277 [36-47]	0	1198.67	12	100	6.71133e+06	6.71133e+06	1		High	High	High	2	0.6228	0	1	1	1	599.838	1.32	0.00079	24.1071	0	0.06067	0.755	1.67	24.12
FALSE	High	Unambiguous	ASLENSLEETK	[K].ASLENSLEETK.[G]					0.00299436	0	1.578	1	4	1	Q9EQD6	Keratin intermediate filament 16a OS=Mus musculus OX=10090 GN=K16 PE=3 SV=1	Q9Z2K1; Q9EQD6; Q9EQD7; Q3ZAW8	Q9EQD6 [351-361]	0	1220.6	11	100	6.44834e+06	6.44834e+06	1		High	High	High	2	0.6705	0	1	1	1	610.803	-1.38	-0.00084	23.8739	0	0.006521	1.578	2.58	23.87
FALSE	High	Unambiguous	CRVNSAAFPAPIEK	[K].CRVNSAAFPAPIEK.[T]	1xCarbamidomethyl [C1]	1xCarbamidomethyl [C1]	I6L985 1xCarbamidomethyl [C343]	I6L985 1xCarbamidomethyl [C343]	0.000326605	0	2.265	1	11	2	I6L985	Igh protein OS=Mus musculus OX=10090 GN=Igh PE=1 SV=1	A0A4U9FFL2; P01869; U5LP42; P01868; Q99LC4; A0A0C6E3V3; A0A0A6YWR2; A0A075B5P4; I6L985; A0A0M4KM70; A0A0B6VMB2	I6L985 [343-356]	0	1559.8	14	100	167431864	167431864	2		High	High	High	3	0.707	0	1	1	1	520.606	1.74	0.0009	24.2023	0	0.01143	1.372	3.72	24.24
FALSE	High	Unambiguous	DAEEWFFTK	[K].DAEEWFFTK.[T]					0.0311196	0	0.849	1	2	1	Q6IFX2	Keratin, type I cytoskeletal 42 OS=Mus musculus OX=10090 GN=Krt42 PE=1 SV=1	Q9CWC9; Q6IFX2	Q6IFX2 [280-288]	0	1172.53	9	100	1.68937e+06	1.68937e+06	1		High	High	High	2	0.6703	0	1	1	1	586.768	2.76	0.00162	24.6358	0	0.04721	0.849	1.85	24.65
FALSE	High	Unambiguous	DEPGAWEETFK	[K].DEPGAWEETFK.[T]					0.0150291	0	1.077	1	3	1	A1A4T2	Alpha glucosidase 2 alpha neutral subunit OS=Mus musculus OX=10090 GN=Ganab PE=2 SV=1	A1A4T2; Q3UE86; Q8BHN3	A1A4T2 [243-253]	0	1308.57	11					NoQuanValues	High	High	High	2	0.756	0	1	1	1	654.792	1.95	0.00128	24.378	0	0.0255	1.077	2.09
FALSE	High	Unambiguous	DGVVLFK	[K].DGVVLFK.[K]					0.215706	0	0.227	1	13	1	P09103	Protein disulfide-isomerase OS=Mus musculus OX=10090 GN=P4hb PE=1 SV=2	P09103; Q3URP6; Q3TWE3; Q3U738; Q3TT76; Q3TIM0; Q3TF72; Q3UBY9; Q3UDR2; Q3TGS0; Q3THC3; Q3UA23; Q3UJA8	P09103 [203-209]	0	777.451	7	100	6.09525e+06	6.09525e+06	1		High	High	High	2	0.5488	0	1	1	1	389.23	1.77	0.00069	24.4681	0	0.2389	0.227	2.15	24.49
FALSE	High	Unambiguous	DIDVSVEK	[K].DIDVSVEK.[E]					0.277697	0	0.143	1	4	2	Q8BNZ9	Mab-21 domain-containing protein (Fragment) OS=Mus musculus OX=10090 GN=Cgas PE=2 SV=1	Q8C6L5; D3Z5R0; Q8BSY1; Q8BNZ9	Q8BNZ9 [302-309]	0	904.462	8	100	1.65911e+07	1.65911e+07	2		High	High	High	2	0.453	0	1	1	1	452.735	-0.13	-6e-05	23.2547	0	0.4072	0	1.81	23.44
FALSE	High	Unambiguous	DISEAAETVNK	[K].DISEAAETVNK.[V]					0.00395152	0	1.492	1	6	8	Q8BNZ9	Mab-21 domain-containing protein (Fragment) OS=Mus musculus OX=10090 GN=Cgas PE=2 SV=1	Q8C6L5; D3Z5R0; F6ZBV6; Q8BSY1; Q05BI9; Q8BNZ9	Q8BNZ9 [186-196]	0	1176.57	11	100	1.23195e+07	1.23195e+07	3		High	High	High	2	0.5541	0	1	1	1	588.791	0.82	0.00049	21.604	0	0.008519	1.48	2.31	21.14
FALSE	High	Unambiguous	DISTNYYASQK	[K].DISTNYYASQK.[K]					0.00418771	0	1.474	1	7	1	P08113	Endoplasmin OS=Mus musculus OX=10090 GN=Hsp90b1 PE=1 SV=2	Q3TUD6; Q3UBU0; Q91V38; Q9CW12; Q8CCY5; F7C312; P08113	P08113 [672-682]	0	1289.6	11	100	1.91007e+06	1.91007e+06	1		High	High	High	2	0.8063	0	1	1	1	645.305	1.18	0.00076	22.8561	0	0.008655	1.474	2.22	22.97
FALSE	High	Unambiguous	LSDGVAVLK	[K].LSDGVAVLK.[V]					0.0450783	0	0.732	1	1	1	P63038	60 kDa heat shock protein, mitochondrial OS=Mus musculus OX=10090 GN=Hspd1 PE=1 SV=1	P63038	P63038 [397-405]	0	901.535	9	100	4.13258e+06	4.13258e+06	1		High	High	High	2	0.3728	0	1	1	1	451.272	2.05	0.00092	24.2648	0	0.06458	0.732	2.28	24.24
FALSE	High	Unambiguous	DVDAAYMNK	[K].DVDAAYMNK.[V]	1xOxidation [M7]	1xOxidation [M7]	Q32P04 1xOxidation [M278]	Q32P04 1xOxidation [M278]	0.342628	0	0.071	1	6	1	Q32P04	Keratin 5 OS=Mus musculus OX=10090 GN=Krt5 PE=1 SV=2	E9Q1Z0; P50446; Q6IME9; Q148Q7; Q8BIS2; Q32P04	Q32P04 [272-280]	0	1042.45	9	100	910024	910024	1		High	High	High	2	0.2837	0	1	1	1	521.73	1.51	0.00079	19.3315	0	0.3474	0.071	1.41	19.22
FALSE	High	Unambiguous	DVNAAIATIK	[K].DVNAAIATIK.[T]					0.0203047	0	0.983	1	7	1	P05213	Tubulin alpha-1B chain OS=Mus musculus OX=10090 GN=Tuba1b PE=1 SV=2	Q5FW91; Q3TIZ0; Q99KA2; P68369; Q9D9Y2; P05213; Q52L87	P05213 [327-336]	0	1015.58	10					NoQuanValues	High	High	High	2	0.6594	0	1	1	1	508.294	1.56	0.00079	24.0901	0	0.03285	0.983	2.76
FALSE	High	Unambiguous	EELAYLK	[K].EELAYLK.[K]					0.409577	0	0.007	1	3	1	Q61781	Keratin, type I cytoskeletal 14 OS=Mus musculus OX=10090 GN=Krt14 PE=1 SV=2	P19001; Q61781; Q9QWL7	Q61781 [250-256]	0	865.467	7	100	4239093	4239093	1		High	High	High	2	0.356	0	1	1	1	433.238	2.44	0.00106	24.3026	0	0.4006	0.007	1.91	24.3
FALSE	High	Unambiguous	ELARPGASVK	[-].ELARPGASVK.[M]					0.412919	0	0.004	1	1	1	X5J5H8	IgA heavy chain VDJ region (Fragment) OS=Mus musculus OX=10090 PE=2 SV=1	X5J5H8	X5J5H8 [1-10]	0	1027.59	10	100	23162294	23162294	1		High	High	High	2	0.5682	0	1	1	1	514.3	2.43	0.00125	24.26	0	0.4036	0.004	2.64	24.25
FALSE	High	Unambiguous	EITALAPSTMK	[K].EITALAPSTMK.[I]	1xOxidation [M10]	1xOxidation [M10]	Q9QZ83 1xOxidation [M329]	Q9QZ83 1xOxidation [M329]	0.00452474	0	1.45	1	30	1	Q9QZ83	Gamma actin-like protein OS=Mus musculus OX=10090 GN=Actg1 PE=2 SV=1	Q3TG92; P63268; Q3UIJ3; Q3UCF8; Q3TSB7; Q9QZ83; Q9CXK3; Q61275; Q3UAF6; Q3U122; E9Q1F2; Q3UAA9; B2RRX1; Q61272; Q3U5R4; Q3UAF7; F8WGM8; Q99NC5; Q3TIJ9; P62737; P68134; Q61276; B1ATY1; P68033; P63260; Q61264; Q3UA89; Q3U939; Q3UGS0; Q3U804	Q9QZ83 [320-330]	0	1177.61	11	100	2.5685e+06	2.5685e+06	1		High	High	High	2	0.5216	0	1	1	1	589.309	-2.78	-0.00163	23.584	0	0.009253	1.45	2.55	23.63
FALSE	High	Unambiguous	ETAEAYLGK	[K].ETAEAYLGK.[K]					0.119115	0	0.421	1	9	1	P20029	Endoplasmic reticulum chaperone BiP OS=Mus musculus OX=10090 GN=Hspa5 PE=1 SV=3	Q3TWF2; P20029; Q3TKF8; Q9DC41; Q3U9G2; Q3U6V3; Q3UEM8; Q3U7T8; Q3TI47	P20029 [156-164]	0	981.489	9					NoQuanValues	High	High	High	2	0.6944	0	1	1	1	491.248	0.81	0.0004	23.6909	0	0.1467	0.421	2.52
FALSE	High	Unambiguous	FASFIDK	[K].FASFIDK.[V]					0.191019	0	0.267	5	27	1	P04104; A0A2R8VHP3; Q3UV17; Q32P04; B2RTP7	Keratin, type II cytoskeletal 1 OS=Mus musculus OX=10090 GN=Krt1 PE=1 SV=4;Predicted pseudogene 5478 OS=Mus musculus OX=10090 GN=Gm5478 PE=1 SV=1;Keratin, type II cytoskeletal 2 oral OS=Mus musculus OX=10090 GN=Krt76 PE=1 SV=1;Keratin 5 OS=Mus musculus OX=10090 GN=Krt5 PE=1 SV=2;Krt2 protein OS=Mus musculus OX=10090 GN=Krt2 PE=2 SV=1	Q05B38; Q3TTY5; Q9R0H5; Q6NXH9; Q6IFZ9; A0A6B9SLG6; E9Q1Z0; P50446; Q3UV11; P04104; Q6IME9; Q99M73; Q8BGZ7; Q8VED5; P07744; P11679; Q6IFZ6; Q148Q7; A0A2R8VHP3; Q3UV17; Q9DCV7; Q08EK4; Q8BIS2; Q0VDR7; Q9Z331; Q32P04; B2RTP7	P04104 [199-205]; A0A2R8VHP3 [124-130]; Q3UV17 [176-182]; Q32P04 [173-179]; B2RTP7 [210-216]	0	827.43	7	100	96071536	96071536	1	NotUnique	High	High	High	2	0.12	0	1	1	1	414.22	4.3	0.00178	24.3974	0	0.2164	0.267	2	24.4
FALSE	High	Unambiguous	GAEAANVTGPGGVPVQGSK	[K].GAEAANVTGPGGVPVQGSK.[Y]					0.000292684	0	2.299	1	6	3	P62960	Y-box-binding protein 1 OS=Mus musculus OX=10090 GN=Ybx1 PE=1 SV=3	A2BGG7; Q810K5; Q60950; P62960; Q71V06; Q60951	P62960 [117-135]	0	1695.87	19	100	608052	608052	1		High	High	High	2	0.861	0	1	1	1	848.438	2.07	0.00176	21.0033	0	0.0009169	2.299	3.31	21.01
FALSE	High	Unambiguous	GVEQLNTGSYYEHVK	[K].GVEQLNTGSYYEHVK.[I]					0.145063	0	0.357	1	6	1	Q8BNZ9	Mab-21 domain-containing protein (Fragment) OS=Mus musculus OX=10090 GN=Cgas PE=2 SV=1	Q8C6L5; D3Z5R0; F6ZBV6; Q8BSY1; Q05BI9; Q8BNZ9	Q8BNZ9 [214-228]	0	1723.83	15					NoQuanValues	High	High	High	2	0.6133	0	1	1	1	862.42	2.24	0.00193	24.2719	0	0.1728	0.357	2.56
FALSE	High	Unambiguous	KIVPRDCGCK	[K].KIVPRDCGCK.[P]	2xCarbamidomethyl [C7; C9]	2xCarbamidomethyl [C7; C9]	I6L985 2xCarbamidomethyl [C247; C249]	I6L985 2xCarbamidomethyl [C247; C249]	0.110599	0	0.445	1	11	2	I6L985	Igh protein OS=Mus musculus OX=10090 GN=Igh PE=1 SV=1	A0A4U9FFL2; P01869; U5LP42; P01868; Q99LC4; A0A0C6E3V3; A0A0A6YWR2; A0A075B5P4; I6L985; A0A0M4KM70; A0A0B6VMB2	I6L985 [241-250]	1	1232.62	10	100	1.41282e+07	1.41282e+07	2		High	High	High	2	0.5089	0	1	1	1	616.817	2.78	0.00171	24.2768	0	0.1379	0.445	2.81	24.27
FALSE	High	Unambiguous	LCYVALDFEQEMATAASSSSLEK	[K].LCYVALDFEQEMATAASSSSLEK.[SG]	1xCarbamidomethyl [C2]	1xCarbamidomethyl [C2]	Q9QZ83 1xCarbamidomethyl [C221]	Q9QZ83 1xCarbamidomethyl [C221]	1.67179e-07	0	4.61442	1	20	1	Q9QZ83	Gamma actin-like protein OS=Mus musculus OX=10090 GN=Actg1 PE=2 SV=1	Q6IWE2; Q3UCF8; Q3TSB7; Q9QZ83; O89054; Q3UAF6; E9Q1F2; Q3UAA9; B2RRX1; Q3U5R4; Q3UAF7; Q61276; Q3UBP6; E9Q5F4; Q3UBQ4; P63260; Q3UA89; Q3U939; Q3UGS0; Q3U804	Q9QZ83 [220-242]	0	2550.17	23					NoQuanValues	High	High	High	3	0.8103	0	1	1	1	850.735	6.5	0.00552	24.7124	0	1.67175e-06	4.61442	4.64
FALSE	High	Unambiguous	LGAIVAVTGDGVNDSPALKKADIGVAMGIAGSDAAK	[K].LGAIVAVTGDGVNDSPALKKADIGVAMGIAGSDAAK.[N]	2xGG [K19; K20]	2xGG [K19; K20]	Q91WH7 2xGG [K727; K728]	Q91WH7 2xGG [K727; K728]	0.328182	0	0.086	1	1	1	Q91WH7	Sodium/potassium-transporting ATPase subunit alpha OS=Mus musculus OX=10090 GN=Atp4a PE=1 SV=1	Q91WH7	Q91WH7 [709-744]	2	3580.86	36					NoQuanValues	High	High	High	4	0.2	0	1	1	3	895.972	1.08	0.00097	9.1648	0	0.3351	0.086	0.3
FALSE	High	Unambiguous	IGIEIIK	[K].IGIEIIK.[R]					0.278523	0	0.142	1	1	1	P63038	60 kDa heat shock protein, mitochondrial OS=Mus musculus OX=10090 GN=Hspd1 PE=1 SV=1	P63038	P63038 [463-469]	0	785.513	7	100	897217	897217	1		High	High	High	2	0.0804	0	1	1	1	393.261	2.01	0.00079	24.4737	0	0.2941	0.142	2.24	24.98
FALSE	High	Unambiguous	IGLFGGAGVGK	[K].IGLFGGAGVGK.[T]					0.0126384	0	1.131	1	1	1	P56480	ATP synthase subunit beta, mitochondrial OS=Mus musculus OX=10090 GN=Atp5f1b PE=1 SV=2	P56480	P56480 [202-212]	0	975.562	11					NoQuanValues	High	High	High	2	0.6548	0	1	1	1	488.287	4.24	0.00207	24.5246	0	0.02204	1.131	2.52
FALSE	High	Unambiguous	DVLTITLTPK	[K].DVLTITLTPK.[V]					0.0114406	0	1.162	1	11	1	I6L985	Igh protein OS=Mus musculus OX=10090 GN=Igh PE=1 SV=1	A0A4U9FFL2; P01869; U5LP42; P01868; Q99LC4; A0A0C6E3V3; A0A0A6YWR2; A0A075B5P4; I6L985; A0A0M4KM70; A0A0B6VMB2	I6L985 [271-280]	0	1100.66	10	100	109422128	109422128	1		High	High	High	2	0.702	0	1	1	1	550.833	3.24	0.00178	24.4689	0	0.02022	1.162	2.45	24.52
FALSE	High	Unambiguous	YILNNHGIEK	[K].YILNNHGIEK.[T]					0.029671	0	0.864	1	3	1	Q8BNZ9	Mab-21 domain-containing protein (Fragment) OS=Mus musculus OX=10090 GN=Cgas PE=2 SV=1	Q8C6L5; D3Z5R0; Q8BNZ9	Q8BNZ9 [396-405]	0	1200.64	10	100	4310148	4310148	1		High	High	High	3	0.4725	0	1	1	1	400.885	2.77	0.00111	24.3032	0	0.04531	0.864	2.18	24.29

## Sheet: Mouse3
Checked	Confidence	PSM Ambiguity	Sequence	Annotated Sequence	Modifications	Modifications (all possible sites)	Modifications in Master Proteins	Modifications in Master Proteins (all Sites)	Qvality PEP	Qvality q-value	SVM_Score	# Protein Groups	# Proteins	# PSMs	Master Protein Accessions	Master Protein Descriptions	Protein Accessions	Positions in Master Proteins	# Missed Cleavages	Theo. MH+ [Da]	Sequence Length	Abundances (Scaled): F3: Sample	Abundances (Normalized): F3: Sample	Abundance: F3: Sample	Abundances Count: F3: Sample	Quan Info	Found in Sample: [S3] F3: Sample	Found in Sample Group: [S3] F3: Sample	Confidence (by Search Engine): Sequest HT	Charge (by Search Engine): Sequest HT	DeltaScore (by Search Engine): Sequest HT	DeltaCn (by Search Engine): Sequest HT	Rank (by Search Engine): Sequest HT	Search Engine Rank (by Search Engine): Sequest HT	Concatenated Rank (by Search Engine): Sequest HT	m/z [Da] (by Search Engine): Sequest HT	DeltaM [ppm] (by Search Engine): Sequest HT	Deltam/z [Da] (by Search Engine): Sequest HT	RT [min] (by Search Engine): Sequest HT	Percolator q-Value (by Search Engine): Sequest HT	Percolator PEP (by Search Engine): Sequest HT	Percolator SVMScore (by Search Engine): Sequest HT	XCorr (by Search Engine): Sequest HT	Top Apex RT [min]
FALSE	High	Unambiguous	AADPPAENSSAPEAEQGGAE	[K].AADPPAENSSAPEAEQGGAE.[-]					0.0261939	0	1.012	1	6	2	P62960	Y-box-binding protein 1 OS=Mus musculus OX=10090 GN=Ybx1 PE=1 SV=3	A2BGG7; Q810K5; Q8BRJ5; P62960; Q71V06; Q60951	P62960 [303-322]	0	1897.8	20	100	931043	931043	2		High	High	High	2	0.8459	0	1	1	1	949.409	2.83	0.00268	13.0248	0	0.01967	1.012	3.05	12.81
FALSE	High	Unambiguous	SAVEDEGLK	[K].SAVEDEGLK.[G]					0.0862256	0	0.552	1	6	2	P17879	Heat shock 70 kDa protein 1B OS=Mus musculus OX=10090 GN=Hspa1b PE=1 SV=3	O88688; Q61696; Q3TAI8; A1E2B8; P17879; Q61698	P17879 [551-559]	0	947.468	9	100	5.32825e+06	5.32825e+06	2		High	High	High	2	0.5502	0	1	1	1	474.239	2.05	0.00097	20.8891	0	0.06917	0.552	2.09	20.88
FALSE	High	Unambiguous	SAAQAAAQTNSNAAGK	[K].SAAQAAAQTNSNAAGK.[Q]					0.000169408	0	2.935	1	9	2	Q9CY58	Plasminogen activator inhibitor 1 RNA-binding protein OS=Mus musculus OX=10090 GN=Serbp1 PE=1 SV=2	A0A0N4SUQ1; A0A0N4SV32; Q3UEI6; A0A0N4SUN8; A0A0N4SWH2; Q3V274; Q3UJK2; Q9CY58; Q3UMP4	Q9CY58 [53-68]	0	1460.71	16	100	371991	371991	1		High	High	High	2	0.7594	0	1	1	1	730.859	1.16	0.00084	13.2698	0	9.786e-05	2.935	2.66	13.31
FALSE	High	Unambiguous	RTNAENEFVTIKK	[K].RTNAENEFVTIKK.[D]					0.0467543	0	0.789	1	1	1	P04104	Keratin, type II cytoskeletal 1 OS=Mus musculus OX=10090 GN=Krt1 PE=1 SV=4	P04104	P04104 [285-297]	1	1549.83	13					NoQuanValues	High	High	High	3	0.742	0	1	1	1	517.284	2.33	0.0012	24.2295	0	0.03636	0.789	3.45
FALSE	High	Unambiguous	RTNAENEFVTIK	[K].RTNAENEFVTIK.[K]					0.00264969	0	1.887	1	1	2	P04104	Keratin, type II cytoskeletal 1 OS=Mus musculus OX=10090 GN=Krt1 PE=1 SV=4	P04104	P04104 [285-296]	0	1421.74	12	100	59158123	59158123	2		High	High	High	3	0.7218	0	1	1	1	474.585	2.32	0.0011	24.2288	0	0.01087	1.228	4.17	24.22
FALSE	High	Unambiguous	QLIVGVNK	[K].QLIVGVNK.[M]					0.297639	0	0.054	1	7	1	P10126	Elongation factor 1-alpha 1 OS=Mus musculus OX=10090 GN=Eef1a1 PE=1 SV=3	D3YZ68; P10126; Q3UZQ3; P62631; Q3UA81; Q3TII3; D3Z3I8	P10126 [147-154]	0	870.541	8	100	13659392	13659392	1		High	High	High	2	0.3825	0	1	1	1	435.774	0.88	0.00038	23.9993	0	0.2546	0.054	2.17	24.07
FALSE	High	Unambiguous	QLAPIWDK	[K].QLAPIWDK.[L]					0.208775	0	0.202	1	13	1	P09103	Protein disulfide-isomerase OS=Mus musculus OX=10090 GN=P4hb PE=1 SV=2	P09103; Q3URP6; Q3TWE3; Q3U738; Q3TIM0; Q3TF72; Q3UBY9; Q3UDR2; Q3THC3; E9Q8G8; Q3UA23; Q3TIQ5; Q3UJA8	P09103 [404-411]	0	970.536	8	100	4856643	4856643	1		High	High	High	2	0.5347	0	1	1	1	485.772	1.56	0.00076	24.398	0	0.1752	0.202	2.45	24.41
FALSE	High	Unambiguous	PGVAAPPEVAPAPK	[K].PGVAAPPEVAPAPK.[S]					0.274149	0	0.089	1	6	1	Q3TLH4	Protein PRRC2C OS=Mus musculus OX=10090 GN=Prrc2c PE=1 SV=3	A0A0A0MQ79; S4R294; S4R2E2; S4R2J9; Q3TLH4; S4R298	Q3TLH4 [108-121]	0	1300.73	14	100	188035	188035	1		High	High	High	2	0.5149	0	1	1	1	650.869	3.13	0.00203	21.5751	0	0.2333	0.089	1.34	21.68
FALSE	High	Unambiguous	NVTLPAVFK	[K].NVTLPAVFK.[A]					0.0921885	0	0.526	1	1	1	Q9D8E6	60S ribosomal protein L4 OS=Mus musculus OX=10090 GN=Rpl4 PE=1 SV=3	Q9D8E6	Q9D8E6 [21-29]	0	988.583	9	100	1.50497e+06	1.50497e+06	1		High	High	High	2	0.4518	0	1	1	1	494.798	6.46	0.00319	24.4048	0	0.07427	0.526	1.66	24.42
FALSE	High	Unambiguous	NTQPIMDTDGSYFVYSK	[K].NTQPIMDTDGSYFVYSK.[L]	1xOxidation [M6]	1xOxidation [M6]	I6L985 1xOxidation [M420]	I6L985 1xOxidation [M420]	4.17262e-05	0	3.469	1	8	20	I6L985	Igh protein OS=Mus musculus OX=10090 GN=Igh PE=1 SV=1	A0A4U9FFL2; U5LP42; A0A0C6E3V3; A0A0A6YWR2; A0A075B5P4; I6L985; A0A0M4KM70; A0A0B6VMB2	I6L985 [415-431]	0	1981.88	17	100	2.1167e+09	2.1167e+09	8		High	High	High	2	0.7366	0	1	1	1	991.447	1.37	0.00136	24.7949	0	2.241e-05	3.469	4.29	23.93
FALSE	High	Unambiguous	NQVAMNPTNTVFDAK	[K].NQVAMNPTNTVFDAK.[R]	1xOxidation [M5]	1xOxidation [M5]	P63017 1xOxidation [M61]	P63017 1xOxidation [M61]	0.187801	0	0.245	1	14	1	P63017	Heat shock cognate 71 kDa protein OS=Mus musculus OX=10090 GN=Hspa8 PE=1 SV=1	Q3TRH3; Q3UDS0; Q3TEK2; Q3U9L2; D3Z5E2; Q3TH56; Q3TZJ3; P63017; Q3TQ13; Q3TB63; Q504P4; Q3ULM1; Q3UBA6; Q3TF16	P63017 [57-71]	0	1665.79	15					NoQuanValues	High	High	High	2	0.7515	0	1	1	1	833.392	-8.29	-0.0069	23.2342	0	0.1566	0.245	1.69
FALSE	High	Unambiguous	NQLTSNPENTVFDAK	[K].NQLTSNPENTVFDAK.[R]					0.00170509	0	2.055	1	9	1	P20029	Endoplasmic reticulum chaperone BiP OS=Mus musculus OX=10090 GN=Hspa5 PE=1 SV=3	Q3TWF2; P20029; Q3TKF8; Q9DC41; Q3U9G2; Q3U6V3; Q3UEM8; Q3U7T8; Q3TI47	P20029 [83-97]	0	1677.81	15	100	13276928	13276928	1		High	High	High	2	0.683	0	1	1	1	839.407	-0.33	-0.00028	23.8081	0	0.001112	2.055	3.47	23.81
FALSE	High	Unambiguous	NPADLPK	[K].NPADLPK.[L]					0.272209	0	0.092	1	17	3	P58252	Elongation factor 2 OS=Mus musculus OX=10090 GN=Eef2 PE=1 SV=2	Q3UMI7; Q3TSK4; Q8C153; P58252; O89070; Q3TW58; Q3UDC8; Q3TJZ1; Q3UBL9; Q8BMA8; Q6P9L9; Q3TPG2; Q3UZ14; Q3TK17; Q3TLB1; Q3TWX1; Q3TX47	P58252 [513-519]	0	754.409	7	100	1.78038e+06	1.78038e+06	2		High	High	High	2	0.4903	0	1	1	1	377.709	0.93	0.00035	20.8881	0	0.2902	0	1.55	20.75
FALSE	High	Unambiguous	MDSTANEVEAVK	[K].MDSTANEVEAVK.[V]	1xOxidation [M1]	1xOxidation [M1]	P09103 1xOxidation [M427]	P09103 1xOxidation [M427]	0.00304503	0	1.834	1	14	2	P09103	Protein disulfide-isomerase OS=Mus musculus OX=10090 GN=P4hb PE=1 SV=2	P09103; Q3URP6; Q3TWE3; Q3U738; Q3TIM0; Q3TF72; Q3UBY9; Q3UDR2; Q3TGS0; Q3THC3; E9Q8G8; Q3UA23; Q3TIQ5; Q3UJA8	P09103 [427-438]	0	1309.59	12	100	811938	811938	1		High	High	High	2	0.8388	0	1	1	1	655.303	4.3	0.00282	19.5054	0	0.002042	1.834	2.73	19.29
FALSE	High	Unambiguous	MDSTANEVEAVK	[K].MDSTANEVEAVK.[V]					0.0179929	0	1.156	1	14	1	P09103	Protein disulfide-isomerase OS=Mus musculus OX=10090 GN=P4hb PE=1 SV=2	P09103; Q3URP6; Q3TWE3; Q3U738; Q3TIM0; Q3TF72; Q3UBY9; Q3UDR2; Q3TGS0; Q3THC3; E9Q8G8; Q3UA23; Q3TIQ5; Q3UJA8	P09103 [427-438]	0	1293.6	12	100	469655	469655	1		High	High	High	2	0.7056	0	1	1	1	647.304	1.27	0.00082	20.7967	0	0.01325	1.156	1.97	20.76
FALSE	High	Unambiguous	ISVVSATK	[K].ISVVSATK.[G]					0.167922	0	0.29	1	7	1	Q9JIX8	Apoptotic chromatin condensation inducer in the nucleus OS=Mus musculus OX=10090 GN=Acin1 PE=1 SV=3	Q7TSL7; Q9JIX8; B8JJ90; B8JJ91; F6RJ39; Q05D19; Q80TU6	Q9JIX8 [824-831]	0	804.483	8	100	447447	447447	1		High	High	High	2	0.2327	0	1	1	1	402.747	4.84	0.00195	21.8253	0	0.1393	0.29	1.59	21.94
FALSE	High	Unambiguous	ISDSEGFK	[K].ISDSEGFK.[A]					0.22959	0	0.163	1	2	1	Q8VIJ6	Splicing factor, proline- and glutamine-rich OS=Mus musculus OX=10090 GN=Sfpq PE=1 SV=1	Q8VIJ6; Q3TZL2	Q8VIJ6 [264-271]	0	882.42	8					NoQuanValues	High	High	High	2	0.6329	0	1	1	1	441.716	3.94	0.00174	21.9812	0	0.1938	0.163	1.58
FALSE	High	Unambiguous	LSDGVAVLK	[K].LSDGVAVLK.[V]					0.219229	0	0.182	1	1	1	P63038	60 kDa heat shock protein, mitochondrial OS=Mus musculus OX=10090 GN=Hspd1 PE=1 SV=1	P63038	P63038 [397-405]	0	901.535	9	100	5694645	5694645	1		High	High	High	2	0.4174	0	1	1	1	451.272	1.17	0.00053	24.177	0	0.1846	0.182	2.42	24.16
FALSE	High	Unambiguous	ISAPNEFDVMFK	[K].ISAPNEFDVMFK.[L]	1xOxidation [M10]	1xOxidation [M10]	Q8C6L5 1xOxidation [M215]	Q8C6L5 1xOxidation [M215]	0.0192064	0	1.131	1	6	1	Q8C6L5	Cyclic GMP-AMP synthase OS=Mus musculus OX=10090 GN=Cgas PE=1 SV=1	Q8C6L5; D3Z5R0; F6ZBV6; Q8BSY1; Q05BI9; Q8BNZ9	Q8C6L5 [206-217]	0	1413.67	12					NoQuanValues	High	High	High	2	0.6145	0	1	1	1	707.342	3.74	0.00265	24.2902	0	0.0142	1.131	2.49
FALSE	High	Unambiguous	IRYESLTDPSK	[K].IRYESLTDPSK.[L]					0.0680255	0	0.644	1	14	1	Q71LX8	Heat shock protein 84b OS=Mus musculus OX=10090 GN=Hsp90ab1 PE=1 SV=1	Q3TKB9; P07901; B7ZC50; Q3TKA2; Q3UIF3; A0PJ91; B7ZC49; Q8C2A9; Q71LX8; D3Z1R1; A2A6A2; E9PX27; Q3TKG0; Q8C5U3	Q71LX8 [54-64]	0	1308.68	11	100	10811574	10811574	1		High	High	High	2	0.2201	0	1	1	1	654.845	2.3	0.00151	24.2301	0	0.05396	0.644	2.59	24.22
FALSE	High	Unambiguous	SGVGNIFIK	[K].SGVGNIFIK.[N]					0.0110056	0	1.344	1	7	1	P29341	Polyadenylate-binding protein 1 OS=Mus musculus OX=10090 GN=Pabpc1 PE=1 SV=2	P29341; A0A2I3BR37; Q3U8U8; Q8C7D3; Q921B8; Q8BN32; Q9DBE3	P29341 [96-104]	0	934.536	9	100	2.33919e+06	2.33919e+06	1		High	High	High	2	0.5798	0	1	1	1	467.773	2.73	0.00128	24.3701	0	0.007896	1.344	2.57	24.48
FALSE	High	Unambiguous	SIENETLNK	[K].SIENETLNK.[E]					0.071998	0	0.622	1	7	4	Q3THB0	RRM domain-containing protein OS=Mus musculus OX=10090 GN=Eif4b PE=2 SV=1	Q3TLQ9; Q922K6; Q3TDD8; Q8BGD9; Q3TSY9; Q3UGC0; Q3THB0	Q3THB0 [445-453]	0	1047.53	9	100	5389355	5389355	1		High	High	High	2	0	0	1	1	1	524.271	3.48	0.00182	21.6267	0	0.07736	0.511	2.14	21.77
FALSE	High	Unambiguous	SLVSVTK	[K].SLVSVTK.[E]					0.269	0	0.097	1	3	1	Q71LX8	Heat shock protein 84b OS=Mus musculus OX=10090 GN=Hsp90ab1 PE=1 SV=1	Q811H6; Q80YC2; Q71LX8	Q71LX8 [532-538]	0	733.445	7	100	4.37566e+06	4.37566e+06	1		High	High	High	2	0.2516	0	1	1	1	367.227	1.32	0.00048	23.7591	0	0.2289	0.097	1.59	23.81
FALSE	High	Unambiguous	SSASAPDVDDPEAFPALA	[K].SSASAPDVDDPEAFPALA.[-]					0.0821101	0	0.571	1	7	1	Q9CY58	Plasminogen activator inhibitor 1 RNA-binding protein OS=Mus musculus OX=10090 GN=Serbp1 PE=1 SV=2	A0A0N4SV32; Q3UEI6; A0A0N4SWH2; Q3V274; Q3UJK2; Q9CY58; Q3UMP4	Q9CY58 [390-407]	0	1759.8	18	100	3.67394e+06	3.67394e+06	1		High	High	High	2	0.5502	0	1	1	1	880.407	2.75	0.00242	24.4118	0	0.06581	0.571	2.49	24.42
FALSE	High	Unambiguous	YILNNHGIEK	[K].YILNNHGIEK.[T]					0.0178525	0	1.159	1	3	2	Q8C6L5	Cyclic GMP-AMP synthase OS=Mus musculus OX=10090 GN=Cgas PE=1 SV=1	Q8C6L5; D3Z5R0; Q8BNZ9	Q8C6L5 [373-382]	0	1200.64	10	100	28072673	28072673	2		High	High	High	3	0.5719	0	1	1	1	400.884	1.17	0.00047	24.2411	0	0.08693	0.467	2.92	24.26
FALSE	High	Unambiguous	YIDQEELNK	[K].YIDQEELNK.[T]					0.0849044	0	0.558	1	9	2	Q71LX8	Heat shock protein 84b OS=Mus musculus OX=10090 GN=Hsp90ab1 PE=1 SV=1	Q3TKB9; P07901; Q3TJU7; Q3TKA2; E9Q3D6; Q3UIF3; A0PJ91; Q71LX8; Q3TKG0	Q71LX8 [276-284]	0	1151.56	9	100	5.01008e+06	5.01008e+06	1		High	High	High	2	0.3729	0	1	1	1	576.284	2.03	0.00117	22.5133	0	0.06803	0.558	1.77	22.21
FALSE	High	Unambiguous	YEDEINK	[K].YEDEINK.[R]					0.129863	0	0.392	3	16	3	P04104; Q32P04; B2RTP7	Keratin, type II cytoskeletal 1 OS=Mus musculus OX=10090 GN=Krt1 PE=1 SV=4;Keratin 5 OS=Mus musculus OX=10090 GN=Krt5 PE=1 SV=2;Krt2 protein OS=Mus musculus OX=10090 GN=Krt2 PE=2 SV=1	Q05B38; Q3TTY5; Q4L0E7; Q678L1; P50446; Q3UV11; P04104; Q8VED5; P11679; Q6IFZ6; A0A2R8VHP3; Q08EK4; Q0VDR7; Q9Z331; Q32P04; B2RTP7	P04104 [278-284]; Q32P04 [252-258]; B2RTP7 [289-295]	0	910.415	7	100	15706299	15706299	2	NotUnique	High	High	High	2	0.4851	0	1	1	1	455.711	0.35	0.00016	20.6745	0	0.1062	0.392	2.02	19.63
FALSE	High	Unambiguous	VYEGERPLTK	[K].VYEGERPLTK.[D]					0.183661	0	0.254	1	10	1	P20029	Endoplasmic reticulum chaperone BiP OS=Mus musculus OX=10090 GN=Hspa5 PE=1 SV=3	Q3TWF2; P20029; Q3TKF8; Q9DC41; Q3U9G2; Q3U6V3; Q3TUS2; Q3UEM8; Q3U7T8; Q3TI47	P20029 [466-475]	0	1191.64	10	100	13348188	13348188	1		High	High	High	3	0.5391	0	1	1	1	397.884	1.23	0.00049	24.1995	0	0.1531	0.254	2.43	24.21
FALSE	High	Unambiguous	VTAQGPGLEPSGNIANK	[K].VTAQGPGLEPSGNIANK.[T]					0.108081	0	0.464	1	6	2	Q8BTM8	Filamin-A OS=Mus musculus OX=10090 GN=Flna PE=1 SV=5	Q3U7N9; B7FAV1; F6XC15; B9EKP5; Q8BTM8; B7FAU9	Q8BTM8 [384-400]	0	1652.86	17	100	610300	610300	1		High	High	High	2	0.4388	0	1	1	1	826.94	7.49	0.00619	21.7007	0	0.08776	0.464	1.39	21.55
FALSE	High	Unambiguous	VTADVINAAEK	[K].VTADVINAAEK.[L]					0.0236014	0	1.052	1	2	1	Q61753	D-3-phosphoglycerate dehydrogenase OS=Mus musculus OX=10090 GN=Phgdh PE=1 SV=3	Q61753; F6ZSB7	Q61753 [59-69]	0	1130.61	11	100	770582	770582	1		High	High	High	2	0.5981	0	1	1	1	565.807	2.03	0.00115	22.7674	0	0.01763	1.052	2.09	22.68
FALSE	High	Unambiguous	VRFLEQQNK	[K].VRFLEQQNK.[VAILM]					0.323449	0	0.018	2	40	1	Q3UV17; Q32P04	Keratin, type II cytoskeletal 2 oral OS=Mus musculus OX=10090 GN=Krt76 PE=1 SV=1;Keratin 5 OS=Mus musculus OX=10090 GN=Krt5 PE=1 SV=2	Q4L0E6; P03995; Q05B38; A4IF59; A0A0A6YWC8; E9Q1Y9; Q3TWV0; A2AKJ2; Q61726; A0A6B9SLG6; Q3U6S1; Q0VDM9; Q3UD36; Q6IMF0; E9Q1Z0; P50446; Q3UV11; Q9ERE2; Q99M73; Q8BGZ7; Q8VED5; P07744; P11679; P97861; Q9Z2T6; Q3UAX1; Q148Q7; Q3V2S4; Q3UV17; Q9DCV7; Q8BIS2; Q0VDN0; Q0VDR7; A1L0X5; Q9Z331; Q6IFT3; Q3TFD9; Q32P04; Q5FWJ3; E9Q0F0	Q3UV17 [183-191]; Q32P04 [180-188]	0	1161.64	9	100	25084118	25084118	1	NotUnique	High	High	High	2	0.3692	0	1	1	1	581.323	1.91	0.00111	24.2275	0	0.2782	0.018	2.6	24.23
FALSE	High	Unambiguous	VRALEESNYELEGK	[K].VRALEESNYELEGK.[I]					2.30474e-05	0	3.69522	1	2	2	P02535	Keratin, type I cytoskeletal 10 OS=Mus musculus OX=10090 GN=Krt10 PE=1 SV=3	A2A513; P02535	P02535 [162-175]	0	1636.82	14	100	32899995	32899995	2		High	High	High	3	0.7034	0	1	1	1	546.278	1.32	0.00072	24.1982	0	0.007512	1.362	4.08	24.21
FALSE	High	Unambiguous	VPAINVNDSVTK	[K].VPAINVNDSVTK.[S]					0.00144151	0	2.119	1	5	1	Q3TF14	Adenosylhomocysteinase OS=Mus musculus OX=10090 GN=Ahcy PE=1 SV=1	Q3U4D1; Q8BPI7; Q3U5U5; Q3TF14; Q5M9P0	Q3TF14 [175-186]	0	1256.68	12	100	1.93144e+06	1.93144e+06	1		High	High	High	2	0.7264	0	1	1	1	628.846	-0.09	-6e-05	23.1184	0	0.0009299	2.119	3.07	23.15
FALSE	High	Unambiguous	LIPRNTVVPTK	[K].LIPRNTVVPTK.[K]					0.265824	0	0.102	1	10	1	P20029	Endoplasmic reticulum chaperone BiP OS=Mus musculus OX=10090 GN=Hspa5 PE=1 SV=3	Q3TWF2; P20029; Q3TKF8; Q9DC41; Q3U9G2; Q3U6V3; Q3TUS2; Q3UEM8; Q3U7T8; Q3TI47	P20029 [437-447]	0	1237.76	11	100	4.07146e+06	4.07146e+06	1		High	High	High	2	0.4839	0	1	1	1	619.386	0.94	0.00058	24.2378	0	0.226	0.102	2.17	24.22
FALSE	High	Unambiguous	VMPAPPPK	[K].VMPAPPPK.[E]	1xOxidation [M2]	1xOxidation [M2]	Q3THB0 1xOxidation [M474]	Q3THB0 1xOxidation [M474]	0.0810597	0	0.576	1	7	3	Q3THB0	RRM domain-containing protein OS=Mus musculus OX=10090 GN=Eif4b PE=2 SV=1	Q3TLQ9; Q922K6; Q3TDD8; Q8BGD9; Q3TSY9; Q3UGC0; Q3THB0	Q3THB0 [473-480]	0	852.465	8	100	2537215	2537215	1		High	High	High	2	0.7136	0	1	1	1	426.737	2.56	0.00109	16.0062	0	0.06496	0.576	1.99	16.46
FALSE	High	Unambiguous	VLEEANQAINPK	[K].VLEEANQAINPK.[L]					0.231826	0	0.159	1	4	1	Q3U741	Probable ATP-dependent RNA helicase DDX17 OS=Mus musculus OX=10090 GN=Ddx17 PE=1 SV=1	Q501J6; Q3U741; Q3U6Y5; Q8K392	Q3U741 [457-468]	0	1325.71	12					NoneMonoisotopic	High	High	High	2	0.5714	0	1	1	1	663.359	3.52	0.00233	21.8772	0	0.1956	0.159	1.47
FALSE	High	Unambiguous	VGGTSDVEVNEK	[K].VGGTSDVEVNEK.[K]					0.0100681	0	1.378	1	1	3	P63038	60 kDa heat shock protein, mitochondrial OS=Mus musculus OX=10090 GN=Hspd1 PE=1 SV=1	P63038	P63038 [406-417]	0	1233.6	12	100	5899232	5899232	1		High	High	High	2	0.7266	0	1	1	1	617.305	6.15	0.00379	18.2757	0	0.007192	1.378	2.56	19.35
FALSE	High	Unambiguous	VGEVIVTK	[K].VGEVIVTK.[D]					0.0616678	0	0.682	1	1	1	P63038	60 kDa heat shock protein, mitochondrial OS=Mus musculus OX=10090 GN=Hspd1 PE=1 SV=1	P63038	P63038 [345-352]	0	844.514	8	100	739386	739386	1		High	High	High	2	0.5137	0	1	1	1	422.76	-0.73	-0.00031	22.4215	0	0.04863	0.682	1.83	22.69
FALSE	High	Unambiguous	VDPEIQNVK	[K].VDPEIQNVK.[S]					0.0929021	0	0.523	1	2	3	B2RTP7	Krt2 protein OS=Mus musculus OX=10090 GN=Krt2 PE=2 SV=1	Q3TTY5; B2RTP7	B2RTP7 [188-196]	0	1041.56	9	100	40046420	40046420	1		High	High	High	2	0.5792	0	1	1	1	521.284	3.2	0.00167	21.0365	0	0.09202	0.446	2.02	21.3
FALSE	High	Unambiguous	TSTSPIVK	[K].TSTSPIVK.[S]					0.129534	0	0.393	1	29	6	Q52L64	ENSMUSG00000076577 protein OS=Mus musculus OX=10090 GN=Igkv8-30 PE=1 SV=1	I6L9E2; Q7TS98; A0A0F7R1B7; A0A0F7R5U8; Q52L95; I6L991; Q5XFY8; A0A0C6EL31; P01837; A0A5E3; A0A125T906; A0A4U9FD83; A0A5H1ZRK8; A2P1G9; A0A125T904; A0A0M4KEQ7; A0A0E4B213; A0A0M3KL49; Q52L64; A0A125T908; Q58EU8; I6L958; A2NHM3; A0A0U5BC76; A0A0D5ZY64; I6L9E1; A0A0B6VQ20; Q65ZC0; I6L978	Q52L64 [226-233]	0	832.477	8	100	43701304	43701304	1		High	High	High	2	0.5202	0	1	1	1	416.743	1.11	0.00046	20.7679	0	0.1842	0.182	1.98	20.74
FALSE	High	Unambiguous	TPSSDVLVFDYTK	[K].TPSSDVLVFDYTK.[H]					0.166668	0	0.293	1	8	1	Q3UJI2	WD_REPEATS_REGION domain-containing protein OS=Mus musculus OX=10090 GN=Rbbp7 PE=2 SV=1	Q8C5H3; Q3UX53; Q3UJI2; Q60973; A2AFJ1; A2AFI9; Q60972; F6ZLC6	Q3UJI2 [143-155]	0	1471.73	13					NoQuanValues	High	High	High	2	0.5793	0	1	1	1	736.373	4.31	0.00317	24.3948	0	0.1382	0.293	1.45
FALSE	High	Unambiguous	TIEDLRNK	[K].TIEDLRNK.[I]					0.271564	0	0.093	1	1	1	Q6IFX2	Keratin, type I cytoskeletal 42 OS=Mus musculus OX=10090 GN=Krt42 PE=1 SV=1	Q6IFX2	Q6IFX2 [147-154]	0	988.542	8	100	15842115	15842115	1		High	High	High	2	0.1824	0	1	1	1	494.775	0.9	0.00045	24.1989	0	0.231	0.093	1.59	24.22
[truncated: 51 more rows]
